# Supplementary material for: RBMS1 orchestrates cardiac hypertrophy by facilitating CTTN splice-switching and sarcomere dynamics
Source: EMBO Mol Med. 2025 Nov 10;17(12):3555–85. doi: 10.1038/s44321-025-00334-z (PMC12686484; doi:10.1038/s44321-025-00334-z)
Supplement: Supplementary file 3 — Dataset EV1 [file 44321_2025_334_MOESM3_ESM.xlsx]

## Sheet: SE
ID	GeneID	geneSymbol	chr	strand	exonStart_0base	exonEnd	upstreamES	upstreamEE	downstreamES	downstreamEE	PValue	FDR	IncLevel1	IncLevel2	IncLevelDifference	ASevents
41	ENSMUSG00000024976	Shoc2	chr19	+	53949818	53949943	53944884	53945013	53987453	53987642	0.000249642	0.0259129	0.0,0.0	0.0,0.216	-0.108	Shoc2|41|SE
114	ENSMUSG00000025220	Oga	chr19	-	45762184	45762270	45761103	45761208	45765449	45765624	0.0001091	0.0150805	0.991,1.0	1.0,0.845	0.073	Oga|114|SE
1072	ENSMUSG00000073599	Ecscr	chr18	-	35713640	35713737	35713085	35713434	35715178	35715215	0.000321936	0.0306419	0.958,0.929	0.974,0.993	-0.04	Ecscr|1072|SE
1158	ENSMUSG00000024384	Iws1	chr18	+	32093538	32093697	32093117	32093229	32097149	32097519	2.05136e-07	0.000102594	0.013,0.032	0.114,0.191	-0.13	Iws1|1158|SE
1250	ENSMUSG00000041225	Arhgap12	chr18	-	6057516	6057591	6052861	6052923	6061846	6061972	0.000177212	0.0208315	0.824,0.877	0.371,0.561	0.385	Arhgap12|1250|SE
1284	ENSMUSG00000063087	Gm10125	chr18	-	5583712	5583796	5583011	5583133	5592159	5592190	0.000419474	0.0372209	1.0,0.384	0.0,0.0	0.692	Gm10125|1284|SE
1327	ENSMUSG00000075289	Carns1	chr19	-	4175004	4175031	4172862	4173220	4175393	4175454	0.00018637	0.0213604	1.0,0.834	0.677,0.264	0.447	Carns1|1327|SE
1677	ENSMUSG00000024044	Epb41l3	chr17	+	69274703	69274895	69270610	69270664	69284538	69284916	0.000480115	0.0411419	0.925,0.892	1.0,1.0	-0.091	Epb41l3|1677|SE
1689	ENSMUSG00000033278	Ptprm	chr17	-	66810368	66810380	66809465	66809653	66814270	66814297	5.86231e-12	1.46595e-08	1.0,1.0	0.0,0.235	0.883	Ptprm|1689|SE
1693	ENSMUSG00000033278	Ptprm	chr17	-	66814270	66814297	66810368	66810380	66814466	66814541	6.84347e-09	5.37838e-06	1.0,1.0	0.0,0.0	1	Ptprm|1693|SE
1846	ENSMUSG00000064043	Trerf1	chr17	+	47319351	47319618	47317770	47317921	47323277	47323662	2.66929e-06	0.00085377	1.0,0.867	0.455,0.067	0.672	Trerf1|1846|SE
1847	ENSMUSG00000064043	Trerf1	chr17	+	47319351	47319678	47317767	47317921	47323277	47323662	1.38389e-06	0.000514414	1.0,0.818	0.4,0.067	0.675	Trerf1|1847|SE
2138	ENSMUSG00000061613	U2af1	chr17	-	31652501	31652568	31648844	31648894	31654978	31655066	0.000514182	0.0433092	1.0,0.976	0.978,0.87	0.064	U2af1|2138|SE
2197	ENSMUSG00000024018	Ccdc167	chr17	-	29705270	29705320	29704254	29704469	29705488	29705583	3.1855e-05	0.00568984	1.0,1.0	0.895,0.856	0.125	Ccdc167|2197|SE
2381	ENSMUSG00000024163	Mapk8ip3	chr17	-	24920471	24920495	24917994	24918139	24923815	24923868	0.000266837	0.026792	0.358,0.196	0.064,0.076	0.207	Mapk8ip3|2381|SE
2535	ENSMUSG00000073468	Sft2d1	chr17	+	8320599	8320681	8311121	8311285	8323276	8323335	7.27817e-05	0.0111844	0.898,0.763	1.0,1.0	-0.169	Sft2d1|2535|SE
2926	ENSMUSG00000022801	Lrch3	chr16	+	32995805	32995913	32994947	32994996	32997381	32997488	0.000114338	0.0155697	0.591,0.922	1.0,1.0	-0.244	Lrch3|2926|SE
3096	ENSMUSG00000013539	Tango2	chr16	-	18319743	18319787	18316645	18316734	18324356	18324450	0.000554277	0.0453764	0.013,0.016	0.047,0.073	-0.045	Tango2|3096|SE
3138	ENSMUSG00000012114	Med15	chr16	-	17706398	17706483	17702629	17702955	17722755	17722900	2.53184e-05	0.00483634	1.0,1.0	0.651,0.134	0.607	Med15|3138|SE
3272	ENSMUSG00000039473	Ubn1	chr16	+	5053727	5053841	5050067	5050781	5055076	5055364	0.000202764	0.022765	0.0,0.0	0.239,0.058	-0.148	Ubn1|3272|SE
3425	ENSMUSG00000087579	Hectd2os	chr19	-	36645683	36645765	36625222	36625345	36689238	36689479	9.68987e-05	0.0140445	1.0,1.0	1.0,0.705	0.147	Hectd2os|3425|SE
3428	ENSMUSG00000087579	Hectd2os	chr19	-	36685526	36685667	36625222	36625345	36689238	36689273	0.000541068	0.0446941	1.0,1.0	1.0,0.84	0.08	Hectd2os|3428|SE
3554	ENSMUSG00000062906	Hdac10	chr15	-	89127149	89127218	89126868	89126995	89127385	89127490	2.77288e-05	0.00518337	0.857,0.76	0.976,1.0	-0.179	Hdac10|3554|SE
3615	ENSMUSG00000094806	Cyp2d10	chr15	-	82404427	82404604	82404102	82404244	82405234	82405395	0.000485248	0.0414525	0.333,0.0	0.333,1.0	-0.5	Cyp2d10|3615|SE
3684	ENSMUSG00000047888	Tnrc6b	chr15	+	80918510	80918606	80917950	80918097	80923457	80923682	8.5211e-08	5.09543e-05	0.425,0.738	1.0,1.0	-0.418	Tnrc6b|3684|SE
3785	ENSMUSG00000033565	Rbfox2	chr15	-	77231386	77231437	77132716	77132941	77306363	77306605	9.43445e-06	0.00223718	1.0,1.0	0.921,0.523	0.278	Rbfox2|3785|SE
3945	ENSMUSG00000022335	Zfat	chr15	-	68212613	68212844	68187050	68187236	68224766	68224943	0.000142782	0.0180161	0.704,0.667	1.0,1.0	-0.315	Zfat|3945|SE
4032	ENSMUSG00000038679	Trps1	chr15	-	50765504	50765537	50664686	50664809	50822104	50822708	0.000145125	0.0182281	0.409,0.653	0.0,0.088	0.487	Trps1|4032|SE
4474	ENSMUSG00000021012	Zc3h14	chr12	+	98752777	98752892	98747006	98747522	98756184	98756225	0.000122624	0.0161388	0.989,0.975	0.866,0.918	0.09	Zc3h14|4474|SE
4542	ENSMUSG00000004789	Dlst	chr12	+	85111497	85111531	85110832	85110959	85118358	85118414	5.13371e-06	0.00140886	1.0,1.0	0.639,0.446	0.458	Dlst|4542|SE
4620	ENSMUSG00000015143	Actn1	chr12	-	80170182	80170248	80168857	80169016	80170685	80170766	1.9984e-15	9.16167e-12	0.16,0.17	0.342,0.396	-0.204	Actn1|4620|SE
4623	ENSMUSG00000015143	Actn1	chr12	-	80170685	80170766	80170182	80170248	80171728	80171875	1.22125e-15	6.71856e-12	0.411,0.383	0.207,0.177	0.205	Actn1|4623|SE
4657	ENSMUSG00000059436	Max	chr12	-	76961262	76961289	76953168	76953276	76961784	76961921	2.98593e-06	0.000912598	0.573,0.626	1.0,1.0	-0.401	Max|4657|SE
4696	ENSMUSG00000044712	Slc38a6	chr12	+	73293698	73293799	73292159	73292233	73310144	73310197	1.23747e-05	0.0027674	0.0,0.0	0.225,0.162	-0.194	Slc38a6|4696|SE
4728	ENSMUSG00000034574	Daam1	chr12	+	71958746	71958773	71952451	71952559	71959805	71959912	0.000506791	0.0430256	0.0,0.0	0.095,0.108	-0.102	Daam1|4728|SE
5182	ENSMUSG00000025217	Btrc	chr19	+	45406544	45406586	45364086	45364274	45423132	45423240	0.000197735	0.0224756	1.0,1.0	0.561,0.606	0.416	Btrc|5182|SE
5201	ENSMUSG00000015536	Mocs2	chr13	+	114819335	114819457	114818235	114818323	114820801	114820946	0.000100984	0.0143184	0.774,0.81	0.605,0.681	0.149	Mocs2|5201|SE
5310	ENSMUSG00000069089	Cdk7	chr13	-	100717571	100717682	100711496	100711596	100722679	100722713	1.78089e-05	0.00359506	1.0,1.0	0.357,0.218	0.713	Cdk7|5310|SE
5404	ENSMUSG00000021706	Zfyve16	chr13	-	92516530	92516692	92513786	92513929	92519466	92519563	0.000209864	0.0232771	1.0,1.0	0.688,0.905	0.204	Zfyve16|5404|SE
5481	ENSMUSG00000113204	Gm46430	chr13	-	74611263	74611387	74610199	74610326	74612723	74612948	0.000127594	0.0162488	0.0,0.346	1.0,0.502	-0.578	Gm46430|5481|SE
5583	ENSMUSG00000054226	Tprkb	chr6	+	85919916	85920024	85915737	85915790	85921422	85921511	0.000126794	0.0162488	0.073,0.086	0.028,0.004	0.063	Tprkb|5583|SE
5659	ENSMUSG00000029761	Cald1	chr6	+	34747885	34747969	34745980	34746639	34753442	34753588	7.58372e-06	0.00193153	0.302,0.19	0.431,0.587	-0.263	Cald1|5659|SE
5660	ENSMUSG00000029761	Cald1	chr6	+	34747885	34747969	34746006	34746015	34753442	34753588	5.76015e-08	3.8645e-05	0.088,0.053	0.16,0.159	-0.089	Cald1|5660|SE
5661	ENSMUSG00000029761	Cald1	chr6	+	34747891	34747969	34745618	34746015	34753442	34753588	1.26223e-06	0.00047562	0.06,0.032	0.112,0.113	-0.067	Cald1|5661|SE
5662	ENSMUSG00000029761	Cald1	chr6	+	34747891	34747969	34745618	34746639	34753442	34753588	2.23437e-05	0.00436703	0.191,0.103	0.276,0.431	-0.207	Cald1|5662|SE
5794	ENSMUSG00000032511	Scn5a	chr9	-	119515902	119516061	119512980	119513101	119517347	119517791	0.000532715	0.0441367	0.399,0.311	0.58,0.571	-0.22	Scn5a|5794|SE
5992	ENSMUSG00000052142	Rasal3	chr17	-	32402435	32402507	32399289	32399429	32403055	32403399	3.56845e-06	0.00104423	0.18,0.597	0.0,0.0	0.388	Rasal3|5992|SE
6024	ENSMUSG00000040987	Mill2	chr7	+	18841469	18841514	18839965	18840091	18855939	18856203	0.000156286	0.0190013	0.092,0.0	0.159,0.405	-0.236	Mill2|6024|SE
6198	ENSMUSG00000027620	Rbm39	chr2	-	156177632	156177906	156177360	156177385	156178879	156178952	1.03928e-12	3.17639e-09	0.266,0.323	0.083,0.017	0.244	Rbm39|6198|SE
6331	ENSMUSG00000039218	Srrm2	chr17	+	23811816	23812077	23811671	23811731	23812427	23812600	0.000609353	0.0478899	0.0,0.0	0.018,0.163	-0.09	Srrm2|6331|SE
6456	ENSMUSG00000087380	2210408F21Rik	chr6	+	31285002	31285120	31277847	31277955	31328288	31328300	1.60296e-05	0.00335702	1.0,0.919	0.684,0.784	0.226	2210408F21Rik|6456|SE
6541	ENSMUSG00000029390	Tmed2	chr5	+	124543486	124543507	124543079	124543164	124546895	124547003	2.98627e-05	0.00536885	0.056,0.056	0.144,0.076	-0.054	Tmed2|6541|SE
6602	ENSMUSG00000029471	Camkk2	chr5	-	122736987	122737030	122731169	122734245	122737432	122737533	0.000213182	0.0235097	0.084,0.135	0.312,0.389	-0.241	Camkk2|6602|SE
6758	ENSMUSG00000032525	Nktr	chr9	+	121729996	121730024	121729397	121729680	121731477	121731565	0.000206275	0.023065	0.094,0.0	0.217,0.725	-0.424	Nktr|6758|SE
6813	ENSMUSG00000116953	9030025P20Rik	chr17	+	14985773	14985910	14984817	14984915	14986717	14986832	0.000302099	0.0292015	1.0,0.662	1.0,1.0	-0.169	9030025P20Rik|6813|SE
6832	ENSMUSG00000057230	Aak1	chr6	+	86959031	86959274	86956258	86956572	86963992	86964225	2.4553e-06	0.000812576	1.0,1.0	0.437,0.617	0.473	Aak1|6832|SE
7041	ENSMUSG00000049606	Zfp644	chr5	-	106695642	106695699	106619539	106619642	106696531	106696826	7.82543e-07	0.00033116	1.0,0.68	0.191,0.0	0.745	Zfp644|7041|SE
7057	ENSMUSG00000034842	Art3	chr5	+	92412164	92412194	92411141	92411195	92414241	92414622	0.000146946	0.0183528	0.692,0.827	0.86,0.91	-0.126	Art3|7057|SE
7109	ENSMUSG00000062980	Cped1	chr6	+	22051292	22051399	22016902	22017086	22059876	22059952	0.000280756	0.0276801	0.942,1.0	0.814,0.814	0.157	Cped1|7109|SE
7285	ENSMUSG00000024989	Cep55	chr19	+	38057409	38057566	38055041	38055317	38057788	38057983	2.94879e-06	0.000912598	0.385,0.333	1.0,1.0	-0.641	Cep55|7285|SE
7391	ENSMUSG00000031078	Cttn	chr7	-	144450977	144451088	144449559	144449615	144452026	144452137	3.80934e-11	8.06027e-08	0.603,0.667	0.789,0.878	-0.199	Cttn|7391|SE
7579	ENSMUSG00000022378	Fam49b	chr15	-	63956599	63956682	63950005	63950127	63970929	63970968	7.38803e-05	0.0112901	0.742,0.834	1.0,0.958	-0.191	Fam49b|7579|SE
7680	ENSMUSG00000020459	Mtif2	chr11	+	29526692	29526843	29526435	29526565	29529928	29530154	9.75209e-05	0.0140445	1.0,1.0	1.0,0.739	0.131	Mtif2|7680|SE
7684	ENSMUSG00000020459	Mtif2	chr11	+	29533831	29533992	29533225	29533397	29535089	29535266	0.000444345	0.0386995	1.0,1.0	1.0,0.869	0.066	Mtif2|7684|SE
7729	ENSMUSG00000073147	5031425E22Rik	chr5	-	23423223	23423343	23422403	23422902	23433209	23433309	3.20055e-12	8.80376e-09	0.0,0.349	1.0,1.0	-0.826	5031425E22Rik|7729|SE
7926	ENSMUSG00000040563	Plppr2	chr9	+	21940759	21940873	21939298	21939378	21941001	21941137	0.00060221	0.0476006	0.767,0.805	1.0,1.0	-0.214	Plppr2|7926|SE
7970	ENSMUSG00000058498	Rnf207	chr4	-	152313878	152313915	152313363	152313432	152314035	152314108	0.000574774	0.046229	0.513,0.734	1.0,1.0	-0.377	Rnf207|7970|SE
8281	ENSMUSG00000057530	Ece1	chr4	+	137905069	137905155	137862236	137862381	137913767	137913854	0.000289286	0.0283925	0.048,0.068	0.23,0.166	-0.14	Ece1|8281|SE
8434	ENSMUSG00000021820	Camk2g	chr14	-	20745791	20745860	20744603	20744648	20747818	20747851	8.57981e-05	0.0126884	0.782,0.747	0.445,0.495	0.294	Camk2g|8434|SE
8592	ENSMUSG00000028649	Macf1	chr4	-	123354478	123354580	123351821	123351951	123355055	123355267	1.69188e-06	0.000604398	0.014,0.007	0.068,0.054	-0.05	Macf1|8592|SE
8593	ENSMUSG00000028649	Macf1	chr4	-	123364056	123364074	123360909	123361027	123365272	123365347	0.000616438	0.0483087	0.537,0.382	0.809,0.62	-0.255	Macf1|8593|SE
8665	ENSMUSG00000063524	Eno1	chr4	+	150242121	150242180	150241766	150241825	150244004	150244074	0.000364866	0.033233	0.858,0.86	0.775,0.805	0.069	Eno1|8665|SE
8766	ENSMUSG00000035953	Pip4p1	chr14	-	50929005	50929058	50926067	50928037	50929583	50929690	0.000149141	0.0184793	1.0,1.0	0.867,0.503	0.315	Pip4p1|8766|SE
8921	ENSMUSG00000105168	Gm30735	chr3	+	53727179	53727330	53725606	53725667	53729954	53730045	9.35369e-06	0.00223718	1.0,1.0	0.73,0.591	0.34	Gm30735|8921|SE
8963	ENSMUSG00000062627	Mysm1	chr4	-	94961702	94961833	94960327	94960431	94965128	94965871	0.000117946	0.0158261	1.0,1.0	0.579,0.857	0.282	Mysm1|8963|SE
9626	ENSMUSG00000052751	Repin1	chr6	+	48594861	48594976	48593899	48594052	48596292	48599081	0.000302484	0.0292015	0.64,0.467	0.955,0.793	-0.321	Repin1|9626|SE
9636	ENSMUSG00000037773	Pced1a	chr2	-	130419629	130419890	130417682	130419333	130421889	130422136	0.000547216	0.0449321	0.892,0.788	0.977,0.96	-0.128	Pced1a|9636|SE
9683	ENSMUSG00000026335	Pam	chr1	-	97864202	97864520	97853102	97853232	97884125	97884197	6.51265e-08	4.16613e-05	0.78,0.74	0.881,0.853	-0.107	Pam|9683|SE
9920	ENSMUSG00000007610	Gtpbp3	chr8	+	71491065	71491209	71490334	71490537	71491424	71491590	0.000201128	0.022682	0.909,0.926	1.0,0.983	-0.074	Gtpbp3|9920|SE
9967	ENSMUSG00000038975	Rabggtb	chr3	-	153909348	153909459	153908789	153908915	153909545	153909598	0.000154343	0.0188689	0.955,0.95	0.903,0.894	0.054	Rabggtb|9967|SE
10083	ENSMUSG00000039367	Sec24c	chr14	+	20685211	20685280	20683884	20684021	20686508	20686610	0.000266878	0.026792	0.118,0.079	0.38,0.177	-0.18	Sec24c|10083|SE
10171	ENSMUSG00000078578	Ube2d3	chr3	+	135463720	135463770	135462949	135463043	135465194	135466675	8.44849e-05	0.0126884	0.029,0.025	0.056,0.064	-0.033	Ube2d3|10171|SE
10228	ENSMUSG00000029108	Pcdh7	chr5	+	57942166	57942262	57913155	57913348	58128974	58129454	2.80901e-05	0.00518337	0.0,0.0	0.136,0.18	-0.158	Pcdh7|10228|SE
10379	ENSMUSG00000032355	Mlip	chr9	-	77216976	77217048	77190671	77190737	77347694	77347801	1.65971e-05	0.00343261	1.0,1.0	0.918,0.716	0.183	Mlip|10379|SE
10388	ENSMUSG00000032355	Mlip	chr9	-	77229484	77231029	77190671	77190737	77347694	77347863	4.50423e-08	3.09745e-05	1.0,1.0	0.7,0.1	0.6	Mlip|10388|SE
10390	ENSMUSG00000032355	Mlip	chr9	-	77229484	77231029	77216976	77217048	77347694	77347863	5.20475e-11	1.02262e-07	1.0,1.0	0.667,0.613	0.36	Mlip|10390|SE
10392	ENSMUSG00000032355	Mlip	chr9	-	77239391	77239784	77190671	77190737	77347694	77347793	5.03443e-05	0.00825744	1.0,1.0	0.955,0.906	0.07	Mlip|10392|SE
10393	ENSMUSG00000032355	Mlip	chr9	-	77239391	77239784	77216976	77217048	77347694	77347793	1.11849e-07	6.28938e-05	1.0,1.0	0.779,0.896	0.162	Mlip|10393|SE
10518	ENSMUSG00000026670	Uap1	chr1	-	170147995	170148046	170143396	170143463	170149270	170149459	0.000358868	0.0329046	0.728,0.775	0.821,0.887	-0.102	Uap1|10518|SE
10750	ENSMUSG00000074282	Zfp94	chr7	-	24311464	24311503	24308870	24309197	24312381	24312495	2.75752e-05	0.00518337	0.0,0.0	0.281,0.258	-0.27	Zfp94|10750|SE
11652	ENSMUSG00000025766	D3Ertd751e	chr3	+	41753588	41753640	41748582	41748733	41756048	41756331	1.42176e-05	0.00308361	0.0,0.0	0.267,0.868	-0.568	D3Ertd751e|11652|SE
11827	ENSMUSG00000053702	Nebl	chr2	-	17370458	17370551	17350754	17350811	17374184	17374356	0.000107644	0.0149543	0.577,0.166	1.0,0.908	-0.583	Nebl|11827|SE
11833	ENSMUSG00000053702	Nebl	chr2	-	17417892	17417997	17413682	17413787	17424520	17424634	0.000587966	0.0467433	0.012,0.06	0.092,0.11	-0.065	Nebl|11833|SE
12046	ENSMUSG00000038776	Ephx1	chr1	-	180999722	180999903	180994627	180994757	181017426	181017569	1.64605e-06	0.000595761	1.0,1.0	0.2,0.5	0.65	Ephx1|12046|SE
12077	ENSMUSG00000049680	Urgcp	chr11	-	5726830	5726857	5713416	5718263	5761880	5762371	4.72287e-10	6.10858e-07	0.0,0.0	0.677,1.0	-0.839	Urgcp|12077|SE
12327	ENSMUSG00000025283	Sat1	chrX	-	155215120	155215230	155214032	155214134	155215600	155215684	1.6172e-06	0.000593124	0.089,0.078	0.045,0.032	0.045	Sat1|12327|SE
12452	ENSMUSG00000027680	Fxr1	chr3	+	34064973	34065054	34064118	34064319	34068160	34068252	5.118e-07	0.000223462	0.504,0.515	0.767,0.675	-0.212	Fxr1|12452|SE
12551	ENSMUSG00000037369	Kdm6a	chrX	+	18247566	18247722	18246974	18247109	18248269	18248359	1.86003e-05	0.00368086	0.0,0.0	0.286,0.211	-0.248	Kdm6a|12551|SE
12616	ENSMUSG00000032599	Ip6k2	chr9	+	108796540	108796572	108796063	108796396	108798109	108798178	0.000371032	0.0335723	0.351,0.448	0.0,0.0	0.399	Ip6k2|12616|SE
12739	ENSMUSG00000015090	Ptgds	chr2	-	25467286	25467345	25466708	25466831	25467817	25467919	0.0001953	0.022291	0.924,0.882	0.971,0.959	-0.062	Ptgds|12739|SE
12933	ENSMUSG00000042626	Shc1	chr3	+	89424189	89424243	89423696	89423816	89424554	89424606	5.02178e-05	0.00825744	0.913,0.957	0.981,0.988	-0.049	Shc1|12933|SE
13035	ENSMUSG00000026113	Inpp4a	chr1	+	37374271	37374289	37372310	37372419	37377577	37377761	2.11328e-06	0.000717653	0.0,0.0	0.47,0.285	-0.377	Inpp4a|13035|SE
13278	ENSMUSG00000029863	Casp2	chr6	+	42276869	42276930	42276486	42276785	42279776	42279926	0.000325091	0.0308354	0.024,0.0	0.08,0.151	-0.103	Casp2|13278|SE
13354	ENSMUSG00000056342	Usp34	chr11	+	23362576	23362612	23361586	23361716	23363057	23363188	1.7053e-05	0.00350057	0.0,0.0	0.0,0.373	-0.186	Usp34|13354|SE
13401	ENSMUSG00000023942	Slc29a1	chr17	-	45593331	45593432	45590256	45590338	45599472	45599604	1.4021e-07	7.56226e-05	0.279,0.211	0.864,1.0	-0.687	Slc29a1|13401|SE
13513	ENSMUSG00000031568	Rwdd4a	chr8	+	47537278	47537359	47533663	47533943	47542691	47542801	6.30505e-06	0.00165174	0.953,0.87	1.0,1.0	-0.089	Rwdd4a|13513|SE
14149	ENSMUSG00000062729	Ppox	chr1	-	171279868	171280001	171279429	171279574	171280139	171280255	6.22547e-06	0.00165174	0.923,0.824	0.985,0.986	-0.112	Ppox|14149|SE
14311	ENSMUSG00000029034	Ints11	chr4	+	155872849	155872923	155869545	155869720	155885097	155885196	0.000341396	0.031713	0.246,0.0	0.395,1.0	-0.575	Ints11|14311|SE
14434	ENSMUSG00000029815	Malsu1	chr6	+	49075085	49075264	49073794	49074103	49082844	49082926	8.56399e-05	0.0126884	0.635,0.681	0.789,0.81	-0.142	Malsu1|14434|SE
14493	ENSMUSG00000090841	Myl6	chr10	-	128492938	128493045	128492601	128492709	128493333	128493353	1.50865e-05	0.00324207	1.0,1.0	0.43,0.653	0.459	Myl6|14493|SE
14549	ENSMUSG00000045438	Cox19	chr5	-	139338739	139338842	139338139	139338375	139339181	139339385	0.000117507	0.0158261	0.0,0.0	0.535,0.463	-0.499	Cox19|14549|SE
14600	ENSMUSG00000026708	Cenpl	chr1	+	161079867	161080010	161078228	161078480	161082907	161083450	0.000573053	0.0462257	0.333,0.35	0.067,0.1	0.258	Cenpl|14600|SE
14616	ENSMUSG00000053332	Gas5	chr1	+	161036207	161036244	161035982	161036014	161036548	161036579	0.00011954	0.0159621	0.945,0.955	0.984,0.976	-0.03	Gas5|14616|SE
14740	ENSMUSG00000032534	Cep63	chr9	-	102590327	102590533	102588707	102588987	102594507	102594594	0.00013003	0.0164826	1.0,1.0	0.0,0.333	0.834	Cep63|14740|SE
14854	ENSMUSG00000050705	2310061I04Rik	chr17	-	35896259	35896445	35895919	35896072	35897044	35897103	8.04086e-06	0.0020207	0.385,1.0	0.0,0.0	0.693	2310061I04Rik|14854|SE
15005	ENSMUSG00000027605	Acss2	chr2	+	155551189	155551228	155550354	155550469	155555853	155555991	2.26483e-09	2.00964e-06	0.074,0.121	0.282,0.243	-0.165	Acss2|15005|SE
15143	ENSMUSG00000026131	Dst	chr1	+	34296741	34296759	34295461	34295536	34299720	34299838	0.000565259	0.0460017	0.923,0.843	0.989,0.965	-0.094	Dst|15143|SE
15167	ENSMUSG00000041757	Plekha6	chr1	+	133275811	133275865	133273857	133274374	133281782	133281811	0.000237431	0.0251192	0.0,0.0	0.232,0.134	-0.183	Plekha6|15167|SE
15206	ENSMUSG00000097571	Jpx	chrX	+	103496437	103496530	103493557	103493700	103524866	103524996	2.12443e-07	0.000104351	0.098,0.737	1.0,1.0	-0.583	Jpx|15206|SE
15297	ENSMUSG00000036817	Sun1	chr5	+	139230772	139230838	139226705	139226885	139233470	139233569	9.70661e-05	0.0140445	1.0,0.916	0.283,0.803	0.415	Sun1|15297|SE
15639	ENSMUSG00000025915	Sgk3	chr1	+	9827012	9827119	9798142	9798246	9865130	9865348	7.55381e-05	0.0114797	0.0,0.0	0.102,0.264	-0.183	Sgk3|15639|SE
15758	ENSMUSG00000003680	Taf6l	chr19	-	8785632	8785827	8785121	8785178	8786267	8786417	1.31276e-09	1.3994e-06	0.765,1.0	0.0,0.0	0.883	Taf6l|15758|SE
15764	ENSMUSG00000028246	Faxc	chr4	+	21948691	21948888	21936632	21936768	21982385	21982502	5.92822e-08	3.88256e-05	1.0,1.0	0.667,0.357	0.488	Faxc|15764|SE
15956	ENSMUSG00000025558	Dock9	chr14	-	121591310	121591354	121586226	121586342	121591811	121592000	2.57873e-07	0.000122298	0.0,0.0	0.275,0.503	-0.389	Dock9|15956|SE
15960	ENSMUSG00000078515	Ddi2	chr4	-	141689269	141689331	141677548	141685631	141692254	141692444	1.60315e-05	0.00335702	1.0,1.0	0.784,0.896	0.16	Ddi2|15960|SE
16011	ENSMUSG00000052605	Isoc2b	chr7	-	4851023	4851233	4850754	4850825	4851392	4851533	0.000405625	0.0362257	1.0,1.0	0.429,0.765	0.403	Isoc2b|16011|SE
16147	ENSMUSG00000028964	Park7	chr4	-	150907039	150907141	150901007	150901094	150914319	150914437	0.000379278	0.0340941	0.606,0.698	1.0,1.0	-0.348	Park7|16147|SE
16271	ENSMUSG00000034575	Tent4a	chr13	-	69502190	69502349	69500472	69500637	69502905	69503078	2.78932e-05	0.00518337	0.972,1.0	0.911,0.778	0.141	Tent4a|16271|SE
16463	ENSMUSG00000028086	Fbxw7	chr3	+	84864136	84864200	84863963	84864011	84903500	84904079	4.63541e-06	0.00130108	0.255,0.631	1.0,1.0	-0.557	Fbxw7|16463|SE
16497	ENSMUSG00000038914	Dido1	chr2	-	180690521	180690633	180688823	180689655	180691863	180692048	0.00039537	0.0354249	0.0,0.0	0.201,0.032	-0.117	Dido1|16497|SE
16518	ENSMUSG00000027455	Nsfl1c	chr2	+	151502454	151502460	151500714	151500789	151503013	151503179	0.000224112	0.0242702	0.867,0.917	0.95,0.941	-0.053	Nsfl1c|16518|SE
16549	ENSMUSG00000024045	Akap8	chr17	-	32317845	32317878	32316217	32316667	32318770	32318804	0.000271251	0.0269361	1.0,1.0	0.708,0.69	0.301	Akap8|16549|SE
16577	ENSMUSG00000056268	Dennd1b	chr1	+	139059066	139059126	139054540	139054621	139060274	139060328	0.000185966	0.0213604	0.0,0.0	0.259,0.16	-0.21	Dennd1b|16577|SE
16599	ENSMUSG00000016487	Ppfibp1	chr6	+	146999661	146999694	146998166	146998281	147000940	147001002	2.55351e-15	1.00342e-11	0.202,0.177	0.487,0.576	-0.342	Ppfibp1|16599|SE
16601	ENSMUSG00000016487	Ppfibp1	chr6	+	147016860	147016893	147016221	147016393	147019033	147019181	0.000449216	0.0389798	0.497,0.553	0.669,0.688	-0.153	Ppfibp1|16601|SE
16634	ENSMUSG00000040003	Magi2	chr5	+	20543584	20543626	20534336	20534526	20550206	20550298	1.61096e-05	0.00335702	1.0,1.0	0.0,0.434	0.783	Magi2|16634|SE
16682	ENSMUSG00000030960	Eef1akmt2	chr7	-	132831359	132831576	132827456	132827882	132837099	132837207	2.84223e-05	0.00518337	0.814,0.927	0.971,0.986	-0.108	Eef1akmt2|16682|SE
16731	ENSMUSG00000035640	Cbarp	chr10	-	80136704	80136743	80136349	80136494	80136873	80136938	0.000152309	0.0187035	0.238,0.08	0.717,1.0	-0.7	Cbarp|16731|SE
16733	ENSMUSG00000040612	Ildr2	chr1	+	166291415	166291472	166270498	166270618	166294590	166294737	0.000182544	0.0212765	0.0,0.0	0.415,0.515	-0.465	Ildr2|16733|SE
16830	ENSMUSG00000026767	Mindy3	chr2	-	12400022	12400137	12397492	12397566	12405859	12405920	0.000208311	0.0231984	0.523,0.73	0.793,0.913	-0.226	Mindy3|16830|SE
16836	ENSMUSG00000026767	Mindy3	chr2	-	12403997	12404168	12397492	12397566	12405859	12405920	9.83157e-05	0.0140853	0.621,0.565	0.879,0.829	-0.261	Mindy3|16836|SE
17028	ENSMUSG00000039219	Arid4b	chr13	+	14191948	14192101	14191176	14191256	14193365	14193581	4.74093e-05	0.00795175	0.0,0.0	0.083,0.117	-0.1	Arid4b|17028|SE
17196	ENSMUSG00000058046	4933430I17Rik	chr4	+	62536510	62536568	62532515	62532660	62538862	62538963	0.000337821	0.031713	1.0,1.0	0.261,0.514	0.613	4933430I17Rik|17196|SE
17202	ENSMUSG00000034055	Phka1	chrX	-	102557095	102557272	102555525	102555617	102559564	102559734	1.59247e-05	0.00335702	1.0,1.0	0.439,0.902	0.33	Phka1|17202|SE
17277	ENSMUSG00000026277	Stk25	chr1	-	93626050	93627133	93621901	93622526	93629033	93629264	1.16986e-10	2.14529e-07	1.0,1.0	0.0,0.455	0.772	Stk25|17277|SE
17340	ENSMUSG00000026888	Grb14	chr2	-	64914715	64914809	64912475	64912853	64916828	64916916	0.000100789	0.0143184	0.945,0.921	0.805,0.902	0.08	Grb14|17340|SE
17358	ENSMUSG00000027200	Sema6d	chr2	+	124662203	124662359	124660704	124660761	124664020	124665957	0.000246479	0.025779	1.0,1.0	0.765,0.704	0.266	Sema6d|17358|SE
17540	ENSMUSG00000023393	Slc17a9	chr2	+	180737591	180737679	180737006	180737103	180738408	180738443	8.78697e-07	0.000365625	1.0,1.0	0.505,0.786	0.355	Slc17a9|17540|SE
17741	ENSMUSG00000040998	Npnt	chr3	-	132931581	132931632	132917460	132917553	132948046	132948147	6.10263e-05	0.0095923	0.745,1.0	0.305,0.144	0.648	Npnt|17741|SE
17773	ENSMUSG00000026683	Nuf2	chr1	-	169528735	169528811	169525311	169525449	169531321	169531411	0.000120637	0.0159658	0.732,0.691	1.0,0.903	-0.24	Nuf2|17773|SE
17951	ENSMUSG00000053580	Tanc2	chr11	+	105758921	105759032	105713381	105713564	105776805	105776897	2.87114e-08	2.07833e-05	1.0,1.0	0.0,0.527	0.736	Tanc2|17951|SE
18028	ENSMUSG00000031872	Bean1	chr8	+	104182010	104182119	104170512	104171004	104210917	104211169	0.000428593	0.0378055	0.0,0.0	0.259,0.115	-0.187	Bean1|18028|SE
18151	ENSMUSG00000026701	Prdx6	chr1	-	161249358	161249469	161244195	161244342	161250756	161251166	4.35723e-05	0.00744437	0.527,0.527	0.0,0.0	0.527	Prdx6|18151|SE
18158	ENSMUSG00000027405	Nop56	chr2	+	130277031	130277314	130276596	130276653	130277475	130277624	7.04996e-05	0.0108946	0.385,0.745	1.0,0.913	-0.392	Nop56|18158|SE
18236	ENSMUSG00000086629	2810403D21Rik	chrX	+	108871471	108871598	108836228	108836355	108901463	108901555	0.000185459	0.0213604	0.807,0.455	1.0,0.945	-0.341	2810403D21Rik|18236|SE
18421	ENSMUSG00000039199	Zdhhc1	chr8	-	105473205	105473299	105472990	105473069	105473483	105473566	5.11005e-05	0.00831729	0.873,0.858	0.987,0.966	-0.111	Zdhhc1|18421|SE
18750	ENSMUSG00000028751	Pla2g2e	chr4	+	138880350	138880489	138879359	138879496	138880669	138880776	8.24942e-06	0.00202604	0.818,0.823	1.0,1.0	-0.179	Pla2g2e|18750|SE
18869	ENSMUSG00000026842	Abl1	chr2	+	31690554	31690759	31689610	31689942	31778333	31778507	4.33136e-05	0.00744437	0.235,0.125	0.012,0.013	0.167	Abl1|18869|SE
18976	ENSMUSG00000028032	Papss1	chr3	+	131565591	131565643	131564898	131564983	131565947	131566060	2.21043e-08	1.64331e-05	1.0,1.0	0.0,0.0	1	Papss1|18976|SE
19017	ENSMUSG00000027940	Tpm3	chr3	+	90088400	90088476	90087673	90087744	90089047	90089123	0.000152197	0.0187035	0.956,0.95	0.899,0.891	0.058	Tpm3|19017|SE
19179	ENSMUSG00000031133	Arhgef6	chrX	-	57243389	57243515	57241805	57241826	57244604	57244750	0.000513639	0.0433092	0.982,0.94	0.928,0.804	0.095	Arhgef6|19179|SE
19333	ENSMUSG00000002944	Cd36	chr5	-	17835617	17835671	17829455	17829549	17849656	17849729	2.62638e-11	6.02031e-08	0.911,0.895	0.734,0.689	0.192	Cd36|19333|SE
19334	ENSMUSG00000002944	Cd36	chr5	-	17835617	17835671	17829455	17829549	17888710	17888747	3.93437e-05	0.00684955	0.981,0.904	0.949,0.835	0.051	Cd36|19334|SE
19557	ENSMUSG00000049439	Cyp20a1	chr1	+	60352908	60353075	60352120	60352170	60354513	60354656	8.42043e-06	0.00204974	1.0,1.0	0.958,0.897	0.073	Cyp20a1|19557|SE
19568	ENSMUSG00000034164	Emid1	chr11	-	5109543	5109634	5106264	5106969	5116879	5116924	0.000105625	0.0148098	0.287,0.118	0.645,1.0	-0.62	Emid1|19568|SE
19801	ENSMUSG00000026970	Rbms1	chr2	-	60759758	60759806	60758803	60758854	60762052	60762146	0	0	0.009,0.009	0.167,0.228	-0.189	Rbms1|19801|SE
19919	ENSMUSG00000057738	Sptan1	chr2	+	30028643	30028706	30027630	30027648	30029619	30029674	0.000157309	0.0190013	0.139,0.096	0.208,0.171	-0.072	Sptan1|19919|SE
20004	ENSMUSG00000040687	Madd	chr2	-	91155012	91155075	91154644	91154765	91155545	91155648	6.48511e-06	0.00168289	0.0,0.0	0.34,0.216	-0.278	Madd|20004|SE
20208	ENSMUSG00000004018	Fancl	chr11	+	26397745	26397804	26386134	26387310	26422407	26422460	5.17304e-06	0.00140886	1.0,1.0	0.584,0.843	0.286	Fancl|20208|SE
20270	ENSMUSG00000028273	Pdlim5	chr3	-	142304704	142304722	142304296	142304469	142312122	142312214	1.37361e-09	1.3994e-06	0.365,0.485	0.668,0.704	-0.261	Pdlim5|20270|SE
20274	ENSMUSG00000028273	Pdlim5	chr3	-	142306283	142306298	142304704	142304722	142312122	142312214	2.84542e-05	0.00518337	0.826,0.713	0.635,0.488	0.208	Pdlim5|20274|SE
20278	ENSMUSG00000035919	Bbs9	chr9	+	22476569	22476625	22475721	22476055	22490817	22490940	0.000592576	0.0469741	0.641,0.55	0.289,0.117	0.393	Bbs9|20278|SE
20442	ENSMUSG00000054715	Zscan22	chr7	+	12903600	12904085	12897840	12897877	12906233	12907537	1.99095e-07	0.000101417	1.0,1.0	0.692,0.462	0.423	Zscan22|20442|SE
20508	ENSMUSG00000025278	Flnb	chr14	+	7922674	7922746	7919109	7919357	7923454	7923557	0	0	0.183,0.254	0.762,0.798	-0.561	Flnb|20508|SE
20535	ENSMUSG00000108801	Gm39090	chr7	+	127693700	127693802	127691934	127692029	127697081	127697196	2.48041e-09	2.13215e-06	1.0,1.0	0.0,0.447	0.776	Gm39090|20535|SE
20766	ENSMUSG00000031367	Ap1s2	chrX	+	163920905	163921000	163917705	163917843	163926902	163929546	0.000444579	0.0386995	0.0,0.019	0.238,0.052	-0.135	Ap1s2|20766|SE
20903	ENSMUSG00000022199	Slc22a17	chr14	-	54907831	54908103	54907518	54907630	54908260	54908366	0.000120729	0.0159658	0.97,0.985	0.87,0.697	0.194	Slc22a17|20903|SE
20904	ENSMUSG00000022199	Slc22a17	chr14	-	54907885	54908103	54907518	54907630	54908260	54908366	0.00030545	0.0293777	0.984,0.992	0.929,0.851	0.098	Slc22a17|20904|SE
20942	ENSMUSG00000079014	Serpina3i	chr12	+	104266444	104266718	104265093	104265712	104267655	104267806	1.36537e-05	0.00300458	0.869,0.837	0.91,0.954	-0.079	Serpina3i|20942|SE
20975	ENSMUSG00000032657	Fam189b	chr3	+	89184054	89184208	89183579	89183948	89184412	89184523	0.000516429	0.0433092	0.947,0.61	0.97,1.0	-0.207	Fam189b|20975|SE
21107	ENSMUSG00000033213	AA467197	chr2	+	122638256	122638342	122637914	122638133	122639215	122639276	1.32874e-07	7.30996e-05	0.65,0.507	1.0,1.0	-0.421	AA467197|21107|SE
21262	ENSMUSG00000037514	Pank2	chr2	+	131282591	131282768	131274184	131274263	131293398	131293524	2.31474e-06	0.000776483	0.04,0.0	0.444,0.286	-0.345	Pank2|21262|SE
21307	ENSMUSG00000037885	Stk35	chr2	+	129810487	129811237	129801403	129802004	129827773	129828974	0.000346956	0.0319188	0.218,0.273	0.469,0.654	-0.316	Stk35|21307|SE
21389	ENSMUSG00000027346	Gpcpd1	chr2	-	132558606	132558682	132556934	132556976	132564626	132564711	1.74481e-06	0.000615315	1.0,0.938	0.703,0.797	0.219	Gpcpd1|21389|SE
21620	ENSMUSG00000030556	Lrrc28	chr7	-	67579689	67579750	67545365	67545468	67617992	67618130	4.12107e-05	0.00712945	0.207,0.807	0.0,0.0	0.507	Lrrc28|21620|SE
21649	ENSMUSG00000032966	Fkbp1a	chr2	+	151544012	151544140	151542817	151542865	151545424	151545515	0.000428812	0.0378055	0.342,1.0	0.0,0.342	0.5	Fkbp1a|21649|SE
21743	ENSMUSG00000045503	Sys1	chr2	+	164467147	164467327	164463300	164463368	164472137	164472322	0.000572957	0.0462257	1.0,0.935	0.667,0.818	0.225	Sys1|21743|SE
21745	ENSMUSG00000027478	Dnmt3b	chr2	+	153670848	153670908	153670302	153670447	153672215	153672335	3.25432e-10	4.47582e-07	0.0,0.0	1.0,1.0	-1	Dnmt3b|21745|SE
21797	ENSMUSG00000037108	Zcwpw1	chr5	+	137816892	137816976	137812001	137812100	137817457	137817524	2.48142e-06	0.000812576	1.0,1.0	0.483,0.618	0.45	Zcwpw1|21797|SE
21950	ENSMUSG00000027281	Slx4ip	chr2	+	136892283	136892361	136891607	136891661	136905542	136905600	8.16538e-06	0.00202347	1.0,1.0	0.0,0.435	0.782	Slx4ip|21950|SE
21953	ENSMUSG00000027281	Slx4ip	chr2	+	137004933	137005054	137000183	137000273	137043999	137044077	1.2268e-05	0.00276603	1.0,1.0	0.211,0.673	0.558	Slx4ip|21953|SE
22023	ENSMUSG00000028126	Pip5k1a	chr3	-	95064330	95064474	95063654	95063784	95065420	95065505	5.83085e-05	0.00921777	0.891,0.963	0.996,0.971	-0.056	Pip5k1a|22023|SE
22035	ENSMUSG00000107476	Zfp862-ps	chr6	+	48514151	48514326	48511814	48512512	48527444	48527549	1.79054e-05	0.00359506	0.75,1.0	0.429,0.071	0.625	Zfp862-ps|22035|SE
22040	ENSMUSG00000017307	Acot8	chr2	-	164802996	164803133	164799557	164799945	164804689	164804822	2.03186e-09	1.92726e-06	0.632,0.668	0.894,0.914	-0.254	Acot8|22040|SE
22275	ENSMUSG00000031433	Rbm41	chrX	-	139991515	139991587	139968195	139968599	139993297	139993502	8.49353e-05	0.0126884	0.0,0.0	0.248,0.248	-0.248	Rbm41|22275|SE
22418	ENSMUSG00000038225	Primpol	chr8	-	46607803	46607901	46605084	46605214	46610439	46610625	0.000375938	0.0339046	1.0,1.0	1.0,0.807	0.097	Primpol|22418|SE
22457	ENSMUSG00000090077	Lime1	chr2	+	181382798	181383160	181382485	181382703	181383257	181383313	0.000126749	0.0162488	0.588,0.897	0.953,1.0	-0.234	Lime1|22457|SE
22533	ENSMUSG00000004565	Pnpla6	chr8	+	3516509	3516568	3515383	3515556	3516680	3516749	3.65321e-05	0.00644159	0.066,0.0	0.313,0.292	-0.269	Pnpla6|22533|SE
22682	ENSMUSG00000034757	Tmub2	chr11	+	102285663	102285718	102284930	102285088	102285979	102286116	0.000125212	0.0162463	1.0,1.0	0.817,1.0	0.092	Tmub2|22682|SE
23106	ENSMUSG00000022139	Mbnl2	chr14	+	120395711	120395765	120388899	120389163	120396450	120396604	1.12037e-07	6.28938e-05	0.27,0.347	0.097,0.047	0.236	Mbnl2|23106|SE
23108	ENSMUSG00000022139	Mbnl2	chr14	+	120404637	120404732	120396450	120396604	120428934	120429626	1.78552e-05	0.00359506	0.576,0.538	0.387,0.36	0.183	Mbnl2|23108|SE
23260	ENSMUSG00000029392	Rilpl1	chr5	-	124496182	124496270	124493663	124493844	124501839	124501932	1.10164e-06	0.000422481	0.074,0.095	0.175,0.229	-0.118	Rilpl1|23260|SE
23274	ENSMUSG00000035776	Cd99l2	chrX	-	71449938	71450007	71441073	71441145	71450610	71450673	0.000231518	0.0248764	0.784,0.853	0.661,0.666	0.155	Cd99l2|23274|SE
23420	ENSMUSG00000029534	St7	chr6	+	17850356	17850425	17848003	17848079	17852257	17852412	6.96802e-05	0.0108288	0.091,0.258	0.383,0.429	-0.232	St7|23420|SE
23522	ENSMUSG00000055632	Hmcn2	chr2	+	31459080	31459207	31454804	31454927	31460049	31460724	4.70007e-05	0.00793158	0.839,1.0	0.611,0.258	0.485	Hmcn2|23522|SE
23729	ENSMUSG00000001995	Sipa1l2	chr8	-	125423192	125423246	125422578	125422702	125433177	125433309	1.11333e-05	0.00259315	0.014,0.003	0.076,0.036	-0.047	Sipa1l2|23729|SE
23814	ENSMUSG00000026289	Atg16l1	chr1	+	87775080	87775128	87774144	87774231	87775756	87775859	0.000636057	0.0494162	0.096,0.0	0.285,0.114	-0.151	Atg16l1|23814|SE
23823	ENSMUSG00000030509	Asb7	chr7	-	66678156	66678245	66659649	66660255	66679079	66679341	1.94302e-06	0.000669798	1.0,1.0	0.785,0.511	0.352	Asb7|23823|SE
23893	ENSMUSG00000043940	Wdfy3	chr5	-	101878005	101878059	101875840	101876009	101882422	101882650	0.000302557	0.0292015	0.947,1.0	0.699,0.82	0.214	Wdfy3|23893|SE
23906	ENSMUSG00000033295	Ptprf	chr4	-	118218011	118218044	118217091	118217189	118220492	118220608	1.55047e-07	8.2017e-05	0.035,0.0	0.196,0.058	-0.11	Ptprf|23906|SE
23923	ENSMUSG00000036564	Ndrg4	chr8	+	95712324	95712363	95711092	95711144	95713177	95713918	2.43932e-05	0.00469219	0.395,0.356	0.646,0.519	-0.207	Ndrg4|23923|SE
24211	ENSMUSG00000018068	Ints2	chr11	-	86256421	86256497	86256025	86256329	86257203	86257518	6.26764e-06	0.00165174	0.0,0.0	0.301,0.393	-0.347	Ints2|24211|SE
24511	ENSMUSG00000033416	Gucd1	chr10	-	75509591	75509704	75508964	75508969	75510031	75510123	0.000544468	0.0448404	0.963,0.888	0.732,0.807	0.156	Gucd1|24511|SE
24513	ENSMUSG00000033416	Gucd1	chr10	-	75509591	75509833	75506282	75508969	75510031	75510123	0.000345497	0.0318912	0.981,0.929	0.81,0.89	0.105	Gucd1|24513|SE
24553	ENSMUSG00000026781	Acbd5	chr2	+	23075545	23075610	23069450	23069619	23078143	23078216	0.000113343	0.015511	1.0,1.0	0.891,0.784	0.162	Acbd5|24553|SE
24567	ENSMUSG00000059921	Unc5c	chr3	+	141786856	141786913	141771017	141771182	141788870	141789062	5.65809e-10	6.76683e-07	1.0,1.0	0.0,0.0	1	Unc5c|24567|SE
24713	ENSMUSG00000020926	Adam11	chr11	+	102776987	102777078	102776788	102776903	102777630	102777648	0.000244161	0.0256341	0.312,0.901	1.0,1.0	-0.393	Adam11|24713|SE
24846	ENSMUSG00000019961	Tmpo	chr10	-	91152627	91152738	91151708	91151797	91158747	91158845	0.000124204	0.0161918	0.958,0.948	0.775,0.867	0.132	Tmpo|24846|SE
24857	ENSMUSG00000030276	Ttll3	chr6	+	113401301	113401497	113399663	113399771	113405298	113405447	0.000261444	0.026606	0.429,1.0	0.0,0.2	0.615	Ttll3|24857|SE
24904	ENSMUSG00000030314	Atg7	chr6	+	114671101	114671252	114643111	114643150	114672790	114672843	5.62005e-05	0.00898784	0.231,0.018	0.588,0.364	-0.351	Atg7|24904|SE
24981	ENSMUSG00000048497	Mmgt2	chr11	+	62660163	62660369	62648816	62648856	62664669	62664789	5.19616e-05	0.0084077	0.448,0.45	0.156,0.118	0.312	Mmgt2|24981|SE
24982	ENSMUSG00000042079	Hnrnpf	chr6	+	117907148	117907208	117906789	117906839	117917469	117917598	0.000168165	0.0199384	0.247,0.322	0.16,0.166	0.121	Hnrnpf|24982|SE
25328	ENSMUSG00000029650	Slc46a3	chr5	-	147894480	147894596	147893880	147894045	147894708	147894815	3.7347e-06	0.00108137	0.072,0.28	1.0,0.732	-0.69	Slc46a3|25328|SE
25357	ENSMUSG00000026463	Atp2b4	chr1	-	133711641	133711822	133706310	133706996	133715053	133715230	0.000629388	0.0490441	0.059,0.067	0.273,0.333	-0.24	Atp2b4|25357|SE
25574	ENSMUSG00000040187	Arntl2	chr6	+	146825166	146825228	146823093	146823244	146828098	146828159	1.4237e-05	0.00308361	0.58,0.0	1.0,0.806	-0.613	Arntl2|25574|SE
25585	ENSMUSG00000027763	Mbnl1	chr3	+	60621422	60621458	60615619	60615773	60622145	60622240	0.000294043	0.0286817	0.435,0.47	0.202,0.221	0.241	Mbnl1|25585|SE
25586	ENSMUSG00000027763	Mbnl1	chr3	+	60621422	60621458	60615619	60615773	60625123	60625198	2.89965e-05	0.00524742	0.641,0.481	0.175,0.186	0.38	Mbnl1|25586|SE
25587	ENSMUSG00000027763	Mbnl1	chr3	+	60622145	60622240	60615619	60615773	60625123	60625198	6.17234e-07	0.000265285	0.833,0.776	0.543,0.488	0.289	Mbnl1|25587|SE
25894	ENSMUSG00000068101	Cenpm	chr15	-	82239292	82239384	82233778	82234509	82239878	82239958	0.000164176	0.0197205	0.898,0.817	0.984,0.962	-0.116	Cenpm|25894|SE
25963	ENSMUSG00000032479	Map4	chr9	+	110072612	110072705	110068692	110068985	110081420	110081610	1.1469e-05	0.00262899	0.786,0.729	0.979,1.0	-0.232	Map4|25963|SE
26276	ENSMUSG00000029516	Cit	chr5	+	115987687	115987732	115986893	115987063	115988155	115988236	2.58853e-05	0.00491052	0.43,0.43	1.0,1.0	-0.57	Cit|26276|SE
26362	ENSMUSG00000002602	Axl	chr7	-	25773098	25773125	25770632	25770765	25774514	25774725	8.4797e-08	5.09543e-05	0.716,0.648	0.438,0.482	0.222	Axl|26362|SE
26378	ENSMUSG00000024891	Slc29a2	chr19	+	5024510	5024592	5023859	5024277	5026027	5026188	0.000103807	0.0146431	0.912,0.77	1.0,1.0	-0.159	Slc29a2|26378|SE
26435	ENSMUSG00000052852	Reep1	chr6	+	71805342	71805494	71795146	71795324	71807790	71810246	4.31254e-08	3.04167e-05	0.126,0.195	0.564,0.805	-0.524	Reep1|26435|SE
26502	ENSMUSG00000021798	Ldb3	chr14	-	34572989	34573012	34571717	34571921	34578594	34578670	9.02294e-08	5.28073e-05	0.0,0.0	0.659,0.579	-0.619	Ldb3|26502|SE
26637	ENSMUSG00000031105	Slc25a14	chrX	+	48625595	48625640	48623961	48624197	48629251	48629345	4.89927e-05	0.00816753	1.0,0.751	0.0,0.43	0.66	Slc25a14|26637|SE
26709	ENSMUSG00000021969	Zdhhc20	chr14	-	57839550	57839595	57839160	57839205	57840828	57840918	5.00792e-07	0.000222182	0.159,0.113	0.0,0.026	0.123	Zdhhc20|26709|SE
26736	ENSMUSG00000059475	Zfp426	chr9	-	20474906	20475075	20473104	20473108	20476395	20476478	0.000233503	0.0249921	1.0,1.0	0.8,0.797	0.202	Zfp426|26736|SE
26737	ENSMUSG00000059475	Zfp426	chr9	-	20474910	20475033	20473027	20473108	20476395	20476478	0.000515349	0.0433092	1.0,1.0	0.761,0.817	0.211	Zfp426|26737|SE
26849	ENSMUSG00000005087	Cd44	chr2	-	102831329	102831536	102828541	102828610	102853014	102853236	0.000234762	0.0250294	0.096,0.018	0.021,0.009	0.042	Cd44|26849|SE
27400	ENSMUSG00000097697	4833412C05Rik	chr7	-	67786398	67786594	67784537	67785292	67803364	67803496	0.000569376	0.0462	1.0,1.0	0.829,0.863	0.154	4833412C05Rik|27400|SE
27402	ENSMUSG00000097697	4833412C05Rik	chr7	-	67788453	67788548	67784950	67785292	67803364	67803496	0.000127223	0.0162488	1.0,1.0	0.704,0.766	0.265	4833412C05Rik|27402|SE
27406	ENSMUSG00000015937	Macroh2a1	chr13	-	56088251	56088342	56084195	56084285	56089757	56090058	5.738e-05	0.00912341	0.336,0.32	0.539,0.49	-0.186	Macroh2a1|27406|SE
27754	ENSMUSG00000031540	Kat6a	chr8	+	22861516	22861602	22859548	22859632	22861887	22862801	0.000262123	0.026606	0.426,0.0	1.0,0.832	-0.703	Kat6a|27754|SE
28053	ENSMUSG00000087174	5530601H04Rik	chrX	-	105042603	105042817	105038816	105039812	105043129	105043304	1.66422e-13	5.72223e-10	0.059,0.2	1.0,1.0	-0.871	5530601H04Rik|28053|SE
28055	ENSMUSG00000087174	5530601H04Rik	chrX	-	105043129	105043304	105038816	105039812	105044001	105044111	0.000527467	0.043834	0.2,0.081	0.0,0.017	0.132	5530601H04Rik|28055|SE
28094	ENSMUSG00000040363	Bcor	chrX	-	12137384	12137470	12134323	12134869	12160288	12160346	3.31232e-06	0.00100062	0.0,0.0	0.306,0.382	-0.344	Bcor|28094|SE
28182	ENSMUSG00000008575	Nfib	chr4	-	82310302	82310391	82290172	82296811	82320473	82320556	0.000520538	0.0435211	0.0,0.268	0.604,0.573	-0.455	Nfib|28182|SE
28413	ENSMUSG00000073856	Iqck	chr7	+	118872820	118872885	118855774	118855961	118876241	118876371	9.3828e-05	0.0137283	0.577,1.0	0.214,0.0	0.681	Iqck|28413|SE
28414	ENSMUSG00000073856	Iqck	chr7	+	118872820	118872894	118855774	118855961	118876241	118876371	0.000468527	0.0402743	0.662,1.0	0.477,0.246	0.469	Iqck|28414|SE
28488	ENSMUSG00000034951	Cog7	chr7	-	121941169	121941235	121936953	121937140	121943777	121943894	0.000147452	0.0183528	0.852,0.943	0.981,1.0	-0.093	Cog7|28488|SE
28587	ENSMUSG00000032637	Atxn2l	chr7	-	126492443	126492608	126491785	126492215	126492757	126493001	1.00573e-06	0.000406832	0.333,0.556	1.0,1.0	-0.555	Atxn2l|28587|SE
28691	ENSMUSG00000021514	Zfp369	chr13	+	65295599	65295726	65294395	65294484	65296062	65297795	0.000247728	0.0258116	1.0,1.0	1.0,0.688	0.156	Zfp369|28691|SE
28848	ENSMUSG00000059119	Nap1l4	chr7	-	143546128	143546180	143541747	143541778	143548746	143548803	0.000451726	0.0390743	0.361,0.368	0.0,0.117	0.306	Nap1l4|28848|SE
29437	ENSMUSG00000019889	Ptprk	chr10	+	28570173	28570191	28569896	28569973	28573367	28573404	0.000227367	0.0245262	0.237,0.15	0.012,0.11	0.133	Ptprk|29437|SE
29530	ENSMUSG00000087177	E130307A14Rik	chr10	-	39640275	39640511	39621411	39622727	39681472	39681549	5.49349e-05	0.00883681	0.2,0.217	0.7,0.63	-0.457	E130307A14Rik|29530|SE
29531	ENSMUSG00000087177	E130307A14Rik	chr10	-	39640275	39640511	39621411	39622727	39731737	39732007	2.74187e-07	0.000127832	0.0,0.0	0.556,0.714	-0.635	E130307A14Rik|29531|SE
29533	ENSMUSG00000087177	E130307A14Rik	chr10	-	39640379	39640511	39622624	39622727	39681472	39681549	0.000214525	0.0235097	0.204,0.222	0.672,0.606	-0.426	E130307A14Rik|29533|SE
29534	ENSMUSG00000087177	E130307A14Rik	chr10	-	39640379	39640511	39622624	39622727	39731737	39731776	2.54606e-07	0.000122298	0.0,0.0	0.506,0.672	-0.589	E130307A14Rik|29534|SE
29539	ENSMUSG00000087177	E130307A14Rik	chr10	-	39645555	39645808	39640379	39640511	39731737	39731982	2.13854e-09	1.96083e-06	1.0,1.0	0.263,0.385	0.676	E130307A14Rik|29539|SE
29544	ENSMUSG00000087177	E130307A14Rik	chr10	-	39681472	39681549	39640275	39640511	39731737	39731814	5.23602e-06	0.00141203	1.0,1.0	0.595,0.845	0.28	E130307A14Rik|29544|SE
29555	ENSMUSG00000038481	Cdk19	chr10	+	40394324	40394400	40349307	40349721	40434303	40434414	0.000342413	0.031713	0.795,0.669	1.0,0.949	-0.242	Cdk19|29555|SE
29694	ENSMUSG00000019891	Dcbld1	chr10	+	52261726	52261939	52233618	52233835	52284102	52284237	0.000185467	0.0213604	0.917,1.0	0.579,0.684	0.327	Dcbld1|29694|SE
29766	ENSMUSG00000038010	Ccdc138	chr10	+	58509504	58509632	58507520	58507641	58513078	58513257	0.000123922	0.0161918	0.785,0.0	1.0,1.0	-0.607	Ccdc138|29766|SE
29825	ENSMUSG00000020083	Fam241b	chr10	-	62110235	62110314	62109883	62110012	62110958	62111050	4.84241e-06	0.00134546	1.0,1.0	0.657,0.56	0.391	Fam241b|29825|SE
29865	ENSMUSG00000020064	Herc4	chr10	+	63303844	63303868	63299119	63299239	63306347	63306446	0.000639552	0.0494162	0.022,0.018	0.059,0.119	-0.069	Herc4|29865|SE
29883	ENSMUSG00000034729	Mrps10	chr17	+	47372575	47372645	47372426	47372491	47374972	47375109	0.000157498	0.0190013	0.874,0.909	0.973,0.953	-0.072	Mrps10|29883|SE
29918	ENSMUSG00000069601	Ank3	chr10	+	69953439	69953472	69950951	69951058	69955925	69956150	5.04326e-05	0.00825744	0.0,0.0	0.33,0.099	-0.215	Ank3|29918|SE
30225	ENSMUSG00000021244	Ylpm1	chr12	+	85041822	85041915	85040572	85040993	85042121	85042311	0.000461107	0.0397607	0.846,0.89	1.0,1.0	-0.132	Ylpm1|30225|SE
30458	ENSMUSG00000046949	Nqo2	chr13	+	33966044	33966126	33964750	33964800	33968189	33968277	0.000339795	0.031713	0.089,0.086	0.258,0.166	-0.125	Nqo2|30458|SE
30496	ENSMUSG00000058192	Zfp846	chr9	+	20589456	20589558	20588508	20588635	20590812	20590884	0.000581586	0.0464439	0.0,0.0	0.0,0.194	-0.097	Zfp846|30496|SE
30598	ENSMUSG00000021832	Psmc6	chr14	+	45330365	45330521	45329846	45330103	45330829	45330909	1.25781e-10	2.16242e-07	1.0,1.0	0.0,0.368	0.816	Psmc6|30598|SE
30611	ENSMUSG00000029769	Ccdc136	chr6	+	29412901	29413087	29411247	29411385	29426624	29426857	1.10585e-06	0.000422481	1.0,1.0	0.333,0.0	0.834	Ccdc136|30611|SE
30650	ENSMUSG00000020169	Best3	chr10	+	117003884	117003962	117002519	117002674	117004380	117004533	0.000170402	0.0201169	0.0,0.39	0.616,1.0	-0.613	Best3|30650|SE
30737	ENSMUSG00000020102	Slc16a7	chr10	-	125377474	125377578	125341780	125341850	125389286	125389368	0.000367733	0.0333836	0.0,0.364	0.572,0.72	-0.464	Slc16a7|30737|SE
30763	ENSMUSG00000040415	Dtx3	chr10	-	127191335	127191553	127190377	127191039	127193729	127193803	3.88161e-05	0.00680074	0.811,0.826	0.952,0.974	-0.144	Dtx3|30763|SE
30764	ENSMUSG00000040415	Dtx3	chr10	-	127192608	127193338	127190377	127191039	127193729	127193803	4.88562e-10	6.10858e-07	0.309,0.313	0.846,0.905	-0.565	Dtx3|30764|SE
30766	ENSMUSG00000040415	Dtx3	chr10	-	127192608	127193357	127190377	127191039	127193729	127193803	1.34287e-09	1.3994e-06	0.87,0.789	0.979,0.988	-0.154	Dtx3|30766|SE
31040	ENSMUSG00000019899	Lama2	chr10	-	27021460	27021472	27018406	27018527	27023271	27023410	4.4417e-05	0.00754184	0.783,0.722	0.903,0.926	-0.162	Lama2|31040|SE
31334	ENSMUSG00000031586	Rbpms	chr8	-	33796873	33797003	33795081	33795150	33806716	33806799	3.87567e-06	0.0011105	0.01,0.009	0.038,0.051	-0.035	Rbpms|31334|SE
31336	ENSMUSG00000031586	Rbpms	chr8	-	33806716	33806850	33795081	33795150	33834303	33834454	2.24936e-05	0.00436703	0.983,0.981	0.956,0.918	0.045	Rbpms|31336|SE
31473	ENSMUSG00000097039	Pvt1	chr15	+	62149238	62149352	62107147	62107465	62175466	62175548	4.60393e-06	0.00130108	0.147,0.07	0.414,0.465	-0.331	Pvt1|31473|SE
31520	ENSMUSG00000097910	5033428I22Rik	chr8	+	57338882	57338947	57332442	57332633	57339828	57340682	0.000117855	0.0158261	0.827,1.0	0.47,0.566	0.395	5033428I22Rik|31520|SE
31541	ENSMUSG00000038005	Hpf1	chr8	+	60895460	60895650	60893700	60893860	60896737	60896836	0.000342168	0.031713	0.726,0.78	0.85,0.893	-0.118	Hpf1|31541|SE
31569	ENSMUSG00000063849	Ppcdc	chr9	-	57415085	57415472	57398822	57398845	57420162	57420291	0.000252531	0.0260615	0.0,0.143	0.391,1.0	-0.624	Ppcdc|31569|SE
31755	ENSMUSG00000031813	Mvb12a	chr8	+	71546972	71547034	71545749	71545856	71547577	71547634	0.00025363	0.0260615	0.933,0.972	0.986,0.996	-0.038	Mvb12a|31755|SE
31877	ENSMUSG00000013033	Adgrl1	chr8	+	83924205	83924355	83922998	83923108	83929463	83930052	0.000242406	0.0255473	0.0,0.0	0.091,0.333	-0.212	Adgrl1|31877|SE
31978	ENSMUSG00000070031	Sp140	chr1	+	85628177	85628258	85626099	85626165	85630459	85630539	6.405e-09	5.33886e-06	1.0,1.0	0.0,0.537	0.732	Sp140|31978|SE
32070	ENSMUSG00000055707	Klhl26	chr8	-	70455465	70455648	70450267	70453019	70476849	70476905	6.62355e-05	0.0103519	0.97,1.0	0.833,0.774	0.181	Klhl26|32070|SE
32208	ENSMUSG00000003849	Nqo1	chr8	-	107392121	107392235	107388224	107389124	107403065	107403206	1.89371e-09	1.86036e-06	0.0,0.0	1.0,1.0	-1	Nqo1|32208|SE
32351	ENSMUSG00000014444	Piezo1	chr8	-	122489554	122489616	122489098	122489199	122490062	122490163	3.48939e-05	0.00619243	0.509,0.588	0.266,0.299	0.266	Piezo1|32351|SE
32352	ENSMUSG00000014444	Piezo1	chr8	-	122489554	122489626	122489098	122489199	122490062	122490163	1.69662e-07	8.80546e-05	0.756,0.826	0.526,0.503	0.276	Piezo1|32352|SE
32390	ENSMUSG00000001482	Def8	chr8	+	123446097	123446184	123442985	123443051	123447316	123447363	6.76963e-08	4.2321e-05	1.0,1.0	0.235,0.0	0.883	Def8|32390|SE
32392	ENSMUSG00000001482	Def8	chr8	+	123446122	123446184	123443007	123443051	123447316	123447363	3.34667e-06	0.00100062	1.0,1.0	0.342,0.0	0.829	Def8|32392|SE
32463	ENSMUSG00000025812	Pard3	chr8	+	127410728	127410773	127409555	127409704	127415569	127415797	0.00043374	0.0381179	0.0,0.274	0.43,1.0	-0.578	Pard3|32463|SE
32472	ENSMUSG00000025809	Itgb1	chr8	+	128726982	128727063	128726019	128726186	128732022	128732389	2.27396e-10	3.43779e-07	0.102,0.088	0.211,0.168	-0.095	Itgb1|32472|SE
32660	ENSMUSG00000097577	6230400D17Rik	chr14	-	20688764	20688839	20687235	20688613	20702911	20703012	0.000214524	0.0235097	0.14,0.0	0.82,0.419	-0.549	6230400D17Rik|32660|SE
32672	ENSMUSG00000021824	Ap3m1	chr14	-	21044652	21044824	21040952	21041090	21045487	21045763	0.000582511	0.0464439	0.982,1.0	0.969,0.93	0.041	Ap3m1|32672|SE
32736	ENSMUSG00000021870	Slmap	chr14	-	26416202	26416292	26413167	26414988	26418112	26418247	9.69264e-10	1.1109e-06	0.7,0.716	0.468,0.449	0.249	Slmap|32736|SE
32741	ENSMUSG00000021870	Slmap	chr14	-	26429787	26429910	26428241	26428316	26438678	26438738	3.1444e-07	0.000144155	0.48,0.574	0.333,0.267	0.227	Slmap|32741|SE
32745	ENSMUSG00000021870	Slmap	chr14	-	26453537	26453600	26442574	26442634	26459903	26459954	0.000270183	0.0269273	0.861,1.0	0.674,0.579	0.304	Slmap|32745|SE
33034	ENSMUSG00000037697	Ddhd1	chr14	-	45622840	45622942	45620711	45620840	45629579	45629753	0.000648658	0.0498397	0.161,0.342	0.05,0.033	0.21	Ddhd1|33034|SE
33055	ENSMUSG00000062014	Gmfb	chr14	-	46817385	46817482	46814243	46814317	46822100	46822242	0.000363423	0.0332115	0.935,0.706	0.961,0.98	-0.15	Gmfb|33055|SE
33199	ENSMUSG00000004562	Arhgef40	chr14	+	52003972	52004116	52003653	52003758	52004611	52004742	2.97179e-06	0.000912598	0.75,0.811	0.923,0.871	-0.117	Arhgef40|33199|SE
33389	ENSMUSG00000062077	Trim54	chr5	+	31134049	31134145	31131987	31132159	31136042	31136276	0.000167785	0.0199384	0.942,0.943	1.0,1.0	-0.058	Trim54|33389|SE
33482	ENSMUSG00000021493	Pdlim7	chr13	-	55507863	55507880	55507487	55507624	55508207	55508326	2.5274e-06	0.000817896	0.131,0.13	0.243,0.268	-0.125	Pdlim7|33482|SE
33483	ENSMUSG00000021493	Pdlim7	chr13	-	55507863	55507880	55507487	55507624	55508779	55508810	0.000111327	0.0153114	0.902,0.895	0.968,0.936	-0.053	Pdlim7|33483|SE
33487	ENSMUSG00000021493	Pdlim7	chr13	-	55508207	55508326	55507863	55507880	55508779	55508810	1.11022e-16	7.63473e-13	0.482,0.508	0.248,0.282	0.23	Pdlim7|33487|SE
33629	ENSMUSG00000001419	Mef2d	chr3	+	88158220	88158355	88156321	88156525	88159121	88159332	9.66307e-06	0.00227181	0.444,0.582	0.852,1.0	-0.413	Mef2d|33629|SE
33630	ENSMUSG00000001419	Mef2d	chr3	+	88161780	88161801	88161190	88161381	88162957	88163087	8.90569e-07	0.000365625	0.086,0.135	0.286,0.32	-0.193	Mef2d|33630|SE
33631	ENSMUSG00000001419	Mef2d	chr3	+	88168037	88168344	88167514	88167734	88168631	88168655	8.08074e-06	0.0020207	0.84,0.894	0.962,0.952	-0.09	Mef2d|33631|SE
33820	ENSMUSG00000045095	Magi1	chr6	-	93815705	93815825	93785444	93785646	93943203	93943320	0.000254864	0.0260615	1.0,1.0	0.747,0.707	0.273	Magi1|33820|SE
33873	ENSMUSG00000033429	Mcee	chr7	+	64400168	64400344	64392774	64392843	64411834	64412121	7.03553e-06	0.00180866	0.761,0.811	0.631,0.621	0.16	Mcee|33873|SE
33874	ENSMUSG00000033429	Mcee	chr7	+	64400168	64400506	64392644	64392843	64411834	64412125	0.00017998	0.0210669	0.814,0.854	0.725,0.718	0.112	Mcee|33874|SE
34088	ENSMUSG00000022677	Fopnl	chr16	-	14311046	14311131	14304453	14304587	14317293	14317347	1.08984e-06	0.000422481	0.603,0.546	0.351,0.393	0.203	Fopnl|34088|SE
34090	ENSMUSG00000022677	Fopnl	chr16	-	14313815	14314013	14304453	14304587	14317293	14317347	0.000254368	0.0260615	0.604,0.486	0.306,0.393	0.195	Fopnl|34090|SE
34103	ENSMUSG00000032294	Pkm	chr9	+	59663039	59663156	59658242	59658549	59665199	59665366	8.8712e-05	0.0130492	1.0,1.0	0.613,1.0	0.194	Pkm|34103|SE
34177	ENSMUSG00000025602	Zfp202	chr9	+	40210440	40210560	40209766	40209896	40210895	40213189	0.00050128	0.0426895	1.0,0.763	0.636,0.589	0.269	Zfp202|34177|SE
34233	ENSMUSG00000032123	Dpagt1	chr9	+	44327551	44327672	44326550	44327205	44327952	44328166	0.000290046	0.0283925	0.885,0.938	0.993,0.963	-0.067	Dpagt1|34233|SE
34263	ENSMUSG00000063382	Bcl9l	chr9	+	44499447	44499549	44489654	44489711	44500744	44500800	0.000223117	0.024258	0.893,1.0	0.649,0.684	0.28	Bcl9l|34263|SE
34264	ENSMUSG00000030431	Tmem238	chr7	-	4785474	4785538	4785171	4785279	4789004	4789073	0.000319873	0.0305512	0.123,0.285	0.02,0.033	0.177	Tmem238|34264|SE
34267	ENSMUSG00000048537	Phldb1	chr9	-	44698826	44698871	44697925	44698220	44699346	44699449	1.83889e-05	0.0036654	0.079,0.1	0.216,0.195	-0.116	Phldb1|34267|SE
34330	ENSMUSG00000032267	Usp28	chr9	+	49032508	49032688	49032213	49032353	49033576	49033672	0.000645688	0.0497505	0.75,0.96	1.0,0.956	-0.123	Usp28|34330|SE
34347	ENSMUSG00000039542	Ncam1	chr9	-	49550539	49550569	49546157	49546308	49557095	49557238	1.32116e-05	0.00293073	0.16,0.145	0.343,0.242	-0.14	Ncam1|34347|SE
34352	ENSMUSG00000032064	Dixdc1	chr9	-	50682536	50682626	50682032	50682200	50683724	50683796	0.000333914	0.0315634	1.0,1.0	0.732,0.845	0.212	Dixdc1|34352|SE
34363	ENSMUSG00000032735	Ablim3	chr18	-	61816921	61816969	61814197	61814332	61819790	61819917	9.14317e-06	0.00220615	0.881,0.748	1.0,1.0	-0.185	Ablim3|34363|SE
34399	ENSMUSG00000032301	Psma4	chr9	+	54951343	54951428	54950814	54950903	54952081	54952108	2.2544e-05	0.00436703	0.115,0.121	0.234,0.173	-0.086	Psma4|34399|SE
34475	ENSMUSG00000097121	D130020L05Rik	chr12	+	101086187	101086352	101084283	101084499	101088041	101088179	0.000308256	0.0295443	0.0,0.0	0.273,0.429	-0.351	D130020L05Rik|34475|SE
34637	ENSMUSG00000020807	4933427D14Rik	chr11	-	72191277	72191344	72189547	72189758	72191418	72191634	3.48904e-06	0.00103197	0.574,1.0	0.119,0.0	0.727	4933427D14Rik|34637|SE
34679	ENSMUSG00000031626	Sorbs2	chr8	+	45645760	45645852	45627738	45628272	45658802	45658941	0.000556083	0.0453892	0.546,1.0	0.191,0.113	0.621	Sorbs2|34679|SE
34681	ENSMUSG00000031626	Sorbs2	chr8	+	45694557	45694613	45688336	45688447	45736152	45736202	1.94801e-06	0.000669798	0.0,0.0	0.681,0.284	-0.483	Sorbs2|34681|SE
34706	ENSMUSG00000034075	Zdhhc5	chr2	-	84710317	84711472	84702332	84702454	84714982	84715180	8.16874e-05	0.012346	1.0,0.982	0.913,0.905	0.082	Zdhhc5|34706|SE
34891	ENSMUSG00000032374	Plod2	chr9	+	92601984	92602047	92600740	92600882	92602947	92603061	1.21633e-05	0.00276508	0.945,0.938	0.986,0.992	-0.047	Plod2|34891|SE
35116	ENSMUSG00000042210	Abhd14a	chr9	-	106445525	106445834	106444089	106444306	106447530	106447563	1.59966e-08	1.22227e-05	0.0,0.2	1.0,1.0	-0.9	Abhd14a|35116|SE
35164	ENSMUSG00000057969	Sema3b	chr9	-	107607033	107607092	107605446	107605587	107609120	107609199	1.12184e-05	0.00259315	0.0,0.412	1.0,1.0	-0.794	Sema3b|35164|SE
35245	ENSMUSG00000038132	Rbm24	chr13	+	46422275	46422388	46421821	46421905	46428953	46429193	0	0	0.025,0.02	0.175,0.237	-0.183	Rbm24|35245|SE
35255	ENSMUSG00000044791	Setd2	chr9	+	110577121	110577289	110573611	110574274	110590387	110590436	0.000606287	0.0477855	0.01,0.0	0.077,0.082	-0.074	Setd2|35255|SE
35278	ENSMUSG00000074039	4930520O04Rik	chr9	+	114368843	114368899	114368302	114368484	114368988	114369063	0.000278629	0.0275692	0.0,0.192	0.322,1.0	-0.565	4930520O04Rik|35278|SE
35531	ENSMUSG00000020173	Cobl	chr11	-	12306957	12307128	12266855	12267144	12309613	12309752	2.37459e-10	3.43779e-07	1.0,1.0	0.067,0.0	0.967	Cobl|35531|SE
35582	ENSMUSG00000060510	Zfp266	chr9	-	20506727	20506882	20505976	20506065	20508018	20508185	0.000577648	0.0463247	1.0,1.0	0.895,0.872	0.117	Zfp266|35582|SE
35920	ENSMUSG00000005417	Mprip	chr11	+	59772151	59772217	59771616	59771702	59775515	59776223	2.30746e-10	3.43779e-07	0.835,0.861	0.936,0.955	-0.098	Mprip|35920|SE
36236	ENSMUSG00000020847	Rph3al	chr11	-	75878948	75879035	75854303	75854478	75906517	75906647	0.000237417	0.0251192	1.0,0.812	0.635,0.711	0.233	Rph3al|36236|SE
36409	ENSMUSG00000026782	Abi2	chr1	+	60447259	60447406	60443984	60444082	60448077	60448202	0.000623451	0.0487195	0.951,1.0	0.9,0.754	0.149	Abi2|36409|SE
36461	ENSMUSG00000039205	Ciz1	chr2	+	32365802	32365874	32364218	32364334	32367302	32367528	0.000269461	0.0269273	0.867,0.888	0.979,0.974	-0.099	Ciz1|36461|SE
36618	ENSMUSG00000049807	Arhgap23	chr11	+	97491643	97491666	97491133	97491230	97493050	97493082	0.000106065	0.0148098	0.154,0.125	0.306,0.277	-0.152	Arhgap23|36618|SE
36624	ENSMUSG00000114053	Gm35330	chr13	-	5623384	5623414	5611459	5612071	5638844	5638945	1.02413e-06	0.000408272	1.0,0.832	0.0,0.475	0.678	Gm35330|36624|SE
36628	ENSMUSG00000018537	Pcgf2	chr11	-	97699205	97699300	97693415	97693568	97699535	97699581	0.000222691	0.024258	0.173,0.088	0.345,0.353	-0.218	Pcgf2|36628|SE
36906	ENSMUSG00000041654	Slc39a11	chr11	-	113562005	113562124	113523465	113523624	113591781	113591932	0.000166292	0.0198878	1.0,1.0	0.642,0.212	0.573	Slc39a11|36906|SE
37008	ENSMUSG00000020776	Fbf1	chr11	-	116157291	116157498	116155957	116156035	116157688	116157827	0.000418302	0.0372209	0.0,0.0	0.115,0.111	-0.113	Fbf1|37008|SE
37038	ENSMUSG00000090266	Mettl23	chr11	+	116845818	116845945	116843674	116843774	116848253	116848355	0.000442688	0.0386995	0.328,0.428	0.178,0.262	0.158	Mettl23|37038|SE
37082	ENSMUSG00000013483	Card14	chr11	+	119340990	119341164	119339574	119339686	119343894	119344010	0.000335581	0.0316124	0.667,0.778	0.947,1.0	-0.251	Card14|37082|SE
37127	ENSMUSG00000025137	Pcyt2	chr11	-	120612845	120613083	120612204	120612601	120613378	120613423	0.000637914	0.0494162	0.122,0.175	0.224,0.382	-0.154	Pcyt2|37127|SE
37128	ENSMUSG00000025137	Pcyt2	chr11	-	120613029	120613083	120612462	120612601	120613378	120613423	2.88489e-06	0.000912122	0.327,0.349	0.494,0.552	-0.185	Pcyt2|37128|SE
37134	ENSMUSG00000042988	Notum	chr11	-	120656559	120656751	120656331	120656432	120657492	120657595	0.0002012	0.022682	1.0,1.0	0.571,0.0	0.715	Notum|37134|SE
37237	ENSMUSG00000021302	Ggps1	chr13	-	14058923	14059211	14057795	14057888	14059318	14059462	0.000522158	0.0435243	0.385,0.1	0.0,0.038	0.224	Ggps1|37237|SE
37256	ENSMUSG00000059474	Mbtd1	chr11	+	93891338	93891388	93887021	93887073	93905158	93905343	0.000263285	0.0266256	0.0,0.0	1.0,0.181	-0.591	Mbtd1|37256|SE
37288	ENSMUSG00000021277	Traf3	chr12	+	111166998	111167107	111166485	111166602	111219810	111219921	6.72284e-09	5.37838e-06	1.0,1.0	0.111,0.457	0.716	Traf3|37288|SE
37692	ENSMUSG00000101304	Plet1os	chr9	-	50498925	50499170	50488798	50489487	50507701	50507823	3.26041e-07	0.000147023	0.0,0.0	0.6,1.0	-0.8	Plet1os|37692|SE

## Sheet: RI
ID	GeneID	geneSymbol	chr	strand	riExonStart_0base	riExonEnd	upstreamES	upstreamEE	downstreamES	downstreamEE	PValue	FDR	IncLevel1	IncLevel2	IncLevelDifference	ASevents
36	ENSMUSG00000108414	Snhg1	chr19	+	8725013	8725256	8725013	8725046	8725221	8725256	1.90458e-05	0.00175876	0.005,0.015	0.006,0.063	-0.025	Snhg1|36|RI
37	ENSMUSG00000108414	Snhg1	chr19	+	8725781	8726102	8725781	8725826	8726066	8726102	1.30573e-12	3.85844e-09	0.011,0.037	0.067,0.13	-0.075	Snhg1|37|RI
39	ENSMUSG00000108414	Snhg1	chr19	+	8726066	8726443	8726066	8726102	8726238	8726443	1.91921e-06	0.000394267	0.009,0.028	0.058,0.076	-0.049	Snhg1|39|RI
88	ENSMUSG00000001750	Tcirg1	chr19	-	3903045	3903428	3903045	3903172	3903339	3903428	0.000755294	0.02072	0.005,0.024	0.049,0.091	-0.056	Tcirg1|88|RI
120	ENSMUSG00000044201	Cdc25c	chr18	-	34750737	34751211	34750737	34750963	34751113	34751211	0.000199989	0.0083235	0.03,0.029	0.111,0.222	-0.137	Cdc25c|120|RI
122	ENSMUSG00000003778	Brd8	chr18	-	34608417	34609949	34608417	34608627	34609804	34609949	2.94954e-05	0.00229365	0.0,0.016	0.0,0.222	-0.103	Brd8|122|RI
132	ENSMUSG00000024911	Fibp	chr19	+	5463786	5464215	5463786	5463850	5464128	5464215	1.61565e-05	0.00155936	0.05,0.045	0.08,0.152	-0.068	Fibp|132|RI
143	ENSMUSG00000035842	Ddx11	chr17	+	66149030	66149313	66149030	66149099	66149212	66149313	0.000604352	0.018788	0.181,0.181	0.017,0.0	0.172	Ddx11|143|RI
224	ENSMUSG00000002249	Tead3	chr17	-	28335484	28336573	28335484	28335496	28336510	28336573	0.00123937	0.0292567	0.017,0.033	0.023,0.225	-0.099	Tead3|224|RI
226	ENSMUSG00000037805	Rpl10a	chr17	+	28328966	28329522	28328966	28329280	28329373	28329522	1.0042e-07	3.87394e-05	0.009,0.068	0.079,0.158	-0.08	Rpl10a|226|RI
241	ENSMUSG00000024193	Phf1	chr17	+	26936286	26936680	26936286	26936391	26936511	26936680	0.00144802	0.0326634	0.094,0.109	0.233,0.617	-0.324	Phf1|241|RI
385	ENSMUSG00000023007	Prpf40b	chr15	+	99309684	99310035	99309684	99309799	99309943	99310035	1.78145e-06	0.000394267	0.0,0.03	0.129,0.458	-0.278	Prpf40b|385|RI
394	ENSMUSG00000003352	Cacnb3	chr15	+	98641399	98642090	98641399	98641458	98641938	98642090	0.00169873	0.0358552	0.077,1.0	1.0,1.0	-0.462	Cacnb3|394|RI
409	ENSMUSG00000022617	Chkb	chr15	-	89428410	89428827	89428410	89428578	89428713	89428827	0.000357841	0.0128954	0.165,0.36	0.62,0.603	-0.349	Chkb|409|RI
440	ENSMUSG00000033669	Zfp7	chr15	+	76888230	76892395	76888230	76888347	76890006	76892395	0.000638933	0.0192658	0.0,0.091	0.2,0.22	-0.165	Zfp7|440|RI
553	ENSMUSG00000025060	Slk	chr19	+	47622235	47622694	47622235	47622366	47622570	47622694	0.000746028	0.02072	0.015,0.026	0.029,0.119	-0.053	Slk|553|RI
610	ENSMUSG00000071337	Tia1	chr6	+	86423605	86424420	86423605	86423671	86424344	86424420	9.60837e-05	0.00516232	1.0,1.0	1.0,0.607	0.197	Tia1|610|RI
613	ENSMUSG00000028034	Fubp1	chr3	+	152231876	152234570	152231876	152232022	152232394	152234570	0.00075728	0.02072	0.043,0.027	0.027,0.167	-0.062	Fubp1|613|RI
644	ENSMUSG00000023367	Tmem176a	chr6	+	48842203	48843841	48842203	48842401	48843784	48843841	0.000480817	0.0161456	0.0,0.067	0.217,0.368	-0.259	Tmem176a|644|RI
769	ENSMUSG00000033540	Idua	chr5	+	108680110	108680497	108680110	108680206	108680394	108680497	0.00102102	0.025354	0.385,0.789	1.0,0.778	-0.302	Idua|769|RI
774	ENSMUSG00000004815	Dgkq	chr5	-	108650489	108650968	108650489	108650638	108650816	108650968	0.000890176	0.0232299	0.04,0.0	0.143,0.214	-0.159	Dgkq|774|RI
777	ENSMUSG00000029290	Zfp326	chr5	+	105886316	105888839	105886316	105886428	105888433	105888839	0.000148868	0.0068735	0.0,0.05	0.02,0.276	-0.123	Zfp326|777|RI
821	ENSMUSG00000029208	Guf1	chr5	+	69567127	69568497	69567127	69567261	69568395	69568497	0.000124726	0.00622419	0.0,0.024	0.0,0.232	-0.104	Guf1|821|RI
873	ENSMUSG00000007850	Hnrnph1	chr11	+	50379467	50379964	50379467	50379623	50379820	50379964	5.48498e-05	0.00368366	0.015,0.033	0.007,0.105	-0.032	Hnrnph1|873|RI
885	ENSMUSG00000029071	Dvl1	chr4	+	155853636	155854086	155853636	155853758	155853982	155854086	0.00109524	0.0263124	0.005,0.05	0.045,0.135	-0.062	Dvl1|885|RI
887	ENSMUSG00000029071	Dvl1	chr4	+	155854565	155855025	155854565	155854800	155854885	155855025	0.000565836	0.017979	0.019,0.04	0.047,0.151	-0.07	Dvl1|887|RI
952	ENSMUSG00000053841	Txlna	chr4	-	129631279	129631710	129631279	129631354	129631590	129631710	8.82543e-05	0.00492059	0.0,0.019	0.018,0.093	-0.046	Txlna|952|RI
972	ENSMUSG00000061028	Clasrp	chr7	-	19584469	19584823	19584469	19584530	19584779	19584823	5.87345e-08	2.89267e-05	0.014,0.117	0.391,0.447	-0.354	Clasrp|972|RI
973	ENSMUSG00000061028	Clasrp	chr7	-	19584469	19584823	19584469	19584530	19584783	19584823	0.00124749	0.0292567	0.01,0.055	0.084,0.442	-0.231	Clasrp|973|RI
977	ENSMUSG00000015377	Dennd6b	chr15	-	89185361	89186047	89185361	89185647	89185993	89186047	0.0016254	0.0351356	0.111,0.082	0.013,0.0	0.09	Dennd6b|977|RI
989	ENSMUSG00000028689	Ccdc163	chr4	+	116709239	116709619	116709239	116709273	116709481	116709619	6.13884e-06	0.000788708	0.455,0.6	1.0,1.0	-0.473	Ccdc163|989|RI
994	ENSMUSG00000002804	Nudt14	chr12	-	112938355	112938859	112938355	112938557	112938794	112938859	0.000692993	0.0198815	0.23,0.274	0.463,0.412	-0.185	Nudt14|994|RI
1005	ENSMUSG00000029385	Ccng2	chr5	+	93270793	93271279	93270793	93271044	93271200	93271279	9.22323e-07	0.000247769	0.0,0.0	0.023,0.096	-0.059	Ccng2|1005|RI
1018	ENSMUSG00000032596	Uba7	chr9	+	107975796	107976189	107975796	107975965	107976054	107976189	0.00147805	0.0330882	0.0,0.031	0.148,0.014	-0.066	Uba7|1018|RI
1114	ENSMUSG00000066952	Myo1h	chr5	+	114361042	114361324	114361042	114361113	114361199	114361324	7.97307e-09	1.10406e-05	0.0,0.0	1.0,1.0	-1	Myo1h|1114|RI
1142	ENSMUSG00000068744	Psrc1	chr3	+	108384235	108384431	108384235	108384285	108384373	108384431	2.15042e-05	0.00191235	0.0,0.069	0.043,0.21	-0.092	Psrc1|1142|RI
1149	ENSMUSG00000039263	Npepl1	chr2	+	174120543	174121124	174120543	174120667	174120947	174121124	0.000869737	0.0229471	0.001,0.041	0.016,0.179	-0.076	Npepl1|1149|RI
1215	ENSMUSG00000029283	Cdc7	chr5	+	106974600	106975660	106974600	106974696	106975484	106975660	0.00101159	0.0253326	0.0,0.059	0.1,0.217	-0.129	Cdc7|1215|RI
1236	ENSMUSG00000027804	Ppid	chr3	+	79595201	79597873	79595201	79595308	79597684	79597873	2.85848e-06	0.000469267	0.0,0.027	0.0,0.134	-0.054	Ppid|1236|RI
1239	ENSMUSG00000010277	2610507B11Rik	chr11	+	78272777	78273299	78272777	78272969	78273096	78273299	0.000477446	0.0161456	0.012,0.176	0.0,0.023	0.083	2610507B11Rik|1239|RI
1279	ENSMUSG00000035798	Zdhhc17	chr10	-	110949620	110950683	110949620	110949683	110950560	110950683	0.000179283	0.007678	0.027,0.0	0.034,0.166	-0.087	Zdhhc17|1279|RI
1343	ENSMUSG00000026199	Ankzf1	chr1	+	75195800	75196381	75195800	75195948	75196152	75196381	0.00136849	0.0315929	0.023,0.0	0.0,0.25	-0.114	Ankzf1|1343|RI
1373	ENSMUSG00000026785	Pkn3	chr2	+	30079925	30080686	30079925	30080071	30080574	30080686	0.00218307	0.0438841	0.045,0.0	0.1,0.355	-0.205	Pkn3|1373|RI
1440	ENSMUSG00000041459	Tardbp	chr4	-	148612381	148618791	148612381	148617705	148618664	148618791	0.000828397	0.0224579	0.652,0.676	0.722,0.871	-0.132	Tardbp|1440|RI
1444	ENSMUSG00000047767	Atg16l2	chr7	-	101291486	101291999	101291486	101291592	101291878	101291999	0.00263278	0.0493052	0.0,0.073	0.059,0.269	-0.128	Atg16l2|1444|RI
1484	ENSMUSG00000009995	Taz	chrX	+	74288177	74288513	74288177	74288219	74288450	74288513	0.00153875	0.0339328	0.025,0.014	0.017,0.216	-0.097	Taz|1484|RI
1524	ENSMUSG00000026554	Dcaf8	chr1	+	172186295	172187460	172186295	172186368	172187352	172187460	2.20034e-05	0.00191235	0.067,0.333	0.5,0.929	-0.514	Dcaf8|1524|RI
1581	ENSMUSG00000030795	Fus	chr7	+	127972553	127975920	127972553	127972770	127975887	127975920	0.000225868	0.00889918	0.564,0.588	0.698,0.902	-0.224	Fus|1581|RI
1597	ENSMUSG00000053332	Gas5	chr1	+	161035982	161036244	161035982	161036014	161036207	161036244	0.00177405	0.0371796	0.002,0.006	0.001,0.047	-0.02	Gas5|1597|RI
1598	ENSMUSG00000053332	Gas5	chr1	+	161036207	161036579	161036207	161036244	161036548	161036579	0.000143694	0.00673991	0.002,0.012	0.002,0.055	-0.022	Gas5|1598|RI
1601	ENSMUSG00000053332	Gas5	chr1	+	161036819	161037164	161036819	161036852	161037123	161037164	1.43236e-05	0.00145953	0.017,0.067	0.059,0.255	-0.115	Gas5|1601|RI
1602	ENSMUSG00000053332	Gas5	chr1	+	161036819	161037315	161036819	161036852	161037287	161037315	4.11783e-08	2.46959e-05	0.009,0.029	0.019,0.097	-0.039	Gas5|1602|RI
1603	ENSMUSG00000053332	Gas5	chr1	+	161036819	161037315	161036819	161037164	161037287	161037315	6.49246e-06	0.000799384	0.015,0.049	0.037,0.184	-0.079	Gas5|1603|RI
1656	ENSMUSG00000027615	Hps3	chr3	-	20012696	20014203	20012696	20012930	20014022	20014203	0.00164085	0.0351356	0.0,0.0	0.0,0.094	-0.047	Hps3|1656|RI
1691	ENSMUSG00000024220	Zfp523	chr17	+	28201260	28202348	28201260	28201440	28202100	28202348	2.37131e-06	0.000412403	0.2,0.0	1.0,1.0	-0.9	Zfp523|1691|RI
1692	ENSMUSG00000024220	Zfp523	chr17	+	28201260	28202348	28201260	28201440	28202114	28202348	0.00150569	0.0334535	0.009,0.0	0.017,0.12	-0.064	Zfp523|1692|RI
1724	ENSMUSG00000037364	Srrt	chr5	-	137296466	137296968	137296466	137296623	137296774	137296968	0.000152583	0.00693664	0.002,0.018	0.011,0.112	-0.052	Srrt|1724|RI
1769	ENSMUSG00000032316	Clk3	chr9	-	57758626	57761040	57758626	57758723	57760823	57761040	0.000386373	0.0137558	0.006,0.004	0.006,0.11	-0.053	Clk3|1769|RI
1795	ENSMUSG00000024045	Akap8	chr17	-	32315654	32316667	32315654	32315784	32316186	32316667	1.34506e-05	0.00141952	0.0,0.0	0.009,0.126	-0.068	Akap8|1795|RI
1822	ENSMUSG00000099689	Zfp383	chr7	+	29912168	29912685	29912168	29912295	29912589	29912685	3.38383e-06	0.000526274	0.0,0.0	0.07,0.215	-0.143	Zfp383|1822|RI
1859	ENSMUSG00000004100	Ppan	chr9	+	20889337	20889684	20889337	20889439	20889633	20889684	0.00241284	0.0459996	0.01,0.014	0.016,0.128	-0.06	Ppan|1859|RI
1866	ENSMUSG00000066456	Hmgn3	chr9	-	83109947	83111106	83109947	83110429	83110992	83111106	2.40209e-07	7.88685e-05	0.184,0.189	0.339,0.409	-0.188	Hmgn3|1866|RI
1867	ENSMUSG00000066456	Hmgn3	chr9	-	83109947	83111106	83109947	83110429	83111033	83111106	0.000681707	0.0197495	0.164,0.129	0.194,0.279	-0.09	Hmgn3|1867|RI
1879	ENSMUSG00000086290	Snhg12	chr4	+	132310150	132310504	132310150	132310215	132310450	132310504	0.00167922	0.0356986	0.0,0.01	0.008,0.07	-0.034	Snhg12|1879|RI
1897	ENSMUSG00000003031	Cdkn1b	chr6	+	134921955	134925513	134921955	134922083	134924242	134925513	3.68238e-06	0.000544072	0.036,0.032	0.048,0.196	-0.088	Cdkn1b|1897|RI
1960	ENSMUSG00000063108	Zfp26	chr9	-	20444258	20444985	20444258	20444367	20444893	20444985	0.000395422	0.0138937	0.0,0.0	0.0,0.185	-0.092	Zfp26|1960|RI
1984	ENSMUSG00000028245	Nsmaf	chr4	-	6417164	6417877	6417164	6417207	6417745	6417877	0.00119682	0.028521	0.014,0.037	0.052,0.128	-0.065	Nsmaf|1984|RI
2019	ENSMUSG00000027569	Mrgbp	chr2	+	180584405	180584871	180584405	180584487	180584693	180584871	0.000119923	0.00612932	0.258,0.228	0.488,0.627	-0.315	Mrgbp|2019|RI
2035	ENSMUSG00000025982	Sf3b1	chr1	-	55014482	55016490	55014482	55014562	55016375	55016490	4.45902e-05	0.00321376	0.003,0.043	0.004,0.21	-0.084	Sf3b1|2035|RI
2040	ENSMUSG00000028101	Pias3	chr3	+	96699419	96699837	96699419	96699653	96699758	96699837	0.000220032	0.00889918	0.76,0.777	0.945,0.962	-0.185	Pias3|2040|RI
2059	ENSMUSG00000023191	P3h3	chr6	-	124850917	124851131	124850917	124850983	124851078	124851131	2.26516e-05	0.00191244	1.0,1.0	0.704,0.659	0.319	P3h3|2059|RI
2089	ENSMUSG00000079487	Med12	chrX	+	101293957	101294175	101293957	101294012	101294087	101294175	8.0005e-05	0.00472829	0.59,0.601	0.799,0.844	-0.226	Med12|2089|RI
2098	ENSMUSG00000026754	Golga1	chr2	-	39047022	39047766	39047022	39047134	39047596	39047766	0.000610074	0.018788	0.0,0.029	0.0,0.112	-0.042	Golga1|2098|RI
2121	ENSMUSG00000061232	H2-K1	chr17	-	33996826	33997157	33996826	33996859	33997037	33997157	0.00215039	0.0438234	0.115,0.033	0.109,0.156	-0.058	H2-K1|2121|RI
2130	ENSMUSG00000025237	Parp6	chr9	+	59623917	59624433	59623917	59624012	59624372	59624433	0.00144532	0.0326634	0.185,0.182	0.077,0.067	0.111	Parp6|2130|RI
2138	ENSMUSG00000034059	Ypel4	chr2	+	84737063	84737528	84737063	84737107	84737419	84737528	4.94931e-07	0.000146252	0.0,0.143	1.0,0.833	-0.845	Ypel4|2138|RI
2139	ENSMUSG00000028608	Czib	chr4	+	107894872	107897118	107894872	107894938	107896870	107897118	5.11694e-05	0.00351641	0.018,0.014	0.007,0.143	-0.059	Czib|2139|RI
2141	ENSMUSG00000026705	Klhl20	chr1	-	161098262	161099285	161098262	161098396	161099141	161099285	2.37254e-06	0.000412403	0.014,0.0	0.185,0.067	-0.119	Klhl20|2141|RI
2261	ENSMUSG00000028845	Tekt2	chr4	-	126324229	126324719	126324229	126324435	126324593	126324719	0.000755548	0.02072	0.455,0.684	0.231,0.103	0.402	Tekt2|2261|RI
2367	ENSMUSG00000043929	Klhl15	chrX	+	94234989	94235420	94234989	94235125	94235220	94235420	1.12087e-08	1.10406e-05	0.543,1.0	0.0,0.0	0.772	Klhl15|2367|RI
2382	ENSMUSG00000036718	Micall2	chr5	-	139708885	139709589	139708885	139709000	139709515	139709589	1.04878e-07	3.87394e-05	0.023,0.015	0.091,0.121	-0.087	Micall2|2382|RI
2383	ENSMUSG00000024830	Rps6kb2	chr19	-	4158609	4158919	4158609	4158717	4158802	4158919	0.00231934	0.0452828	0.293,0.237	0.383,0.908	-0.38	Rps6kb2|2383|RI
2384	ENSMUSG00000024830	Rps6kb2	chr19	-	4158609	4158919	4158609	4158717	4158828	4158919	0.000212451	0.00871935	0.014,0.01	0.005,0.225	-0.103	Rps6kb2|2384|RI
2404	ENSMUSG00000027087	Itgav	chr2	+	83803239	83806916	83803239	83803336	83806632	83806916	0.00107481	0.0260332	0.868,0.923	0.954,1.0	-0.082	Itgav|2404|RI
2443	ENSMUSG00000029472	Anapc5	chr5	-	122799338	122800593	122799338	122799474	122800450	122800593	0.00026362	0.01025	0.001,0.019	0.004,0.091	-0.037	Anapc5|2443|RI
2488	ENSMUSG00000000600	Krit1	chr5	+	3822086	3823785	3822086	3822243	3823633	3823785	1.12269e-05	0.00127598	0.005,0.006	0.0,0.109	-0.049	Krit1|2488|RI
2511	ENSMUSG00000034928	Rnf44	chr13	-	54683960	54684488	54683960	54684089	54684337	54684488	0.00090404	0.0232299	0.429,0.6	1.0,0.75	-0.361	Rnf44|2511|RI
2528	ENSMUSG00000037475	Thoc2	chrX	-	41822692	41823546	41822692	41822871	41823361	41823546	0.000135509	0.00645852	0.0,0.0	0.0,0.147	-0.073	Thoc2|2528|RI
2557	ENSMUSG00000025138	Sirt7	chr11	-	120620423	120620883	120620423	120620504	120620646	120620883	0.000128486	0.00622419	0.008,0.067	0.061,0.186	-0.086	Sirt7|2557|RI
2609	ENSMUSG00000041263	Rusc1	chr3	-	89089668	89089975	89089668	89089767	89089920	89089975	0.000116876	0.00612932	1.0,1.0	0.909,0.583	0.254	Rusc1|2609|RI
2618	ENSMUSG00000026107	Nabp1	chr1	-	51477477	51478399	51477477	51477616	51477824	51478399	0.000177364	0.007678	0.0,0.023	0.0,0.415	-0.196	Nabp1|2618|RI
2619	ENSMUSG00000026107	Nabp1	chr1	-	51477477	51478399	51477477	51477616	51478300	51478399	0.00140451	0.0321732	0.156,0.214	0.333,0.405	-0.184	Nabp1|2619|RI
2622	ENSMUSG00000025236	Adpgk	chr9	+	59310227	59313236	59310227	59310348	59313039	59313236	0.000126497	0.00622419	0.004,0.018	0.004,0.198	-0.09	Adpgk|2622|RI
2651	ENSMUSG00000097195	Snhg5	chr9	-	88521051	88521716	88521051	88521448	88521649	88521716	0.00101006	0.0253326	0.006,0.101	0.068,0.223	-0.092	Snhg5|2651|RI
2652	ENSMUSG00000097195	Snhg5	chr9	-	88521065	88521975	88521065	88521716	88521917	88521975	0.000540183	0.0175411	0.0,0.045	0.0,0.131	-0.043	Snhg5|2652|RI
2654	ENSMUSG00000097195	Snhg5	chr9	-	88521649	88522381	88521649	88521975	88522306	88522381	0.000681311	0.0197495	0.025,0.055	0.036,0.257	-0.106	Snhg5|2654|RI
2656	ENSMUSG00000097195	Snhg5	chr9	-	88521649	88522888	88521649	88522381	88522483	88522888	1.81249e-06	0.000394267	0.009,0.013	0.0,0.108	-0.043	Snhg5|2656|RI
2671	ENSMUSG00000041096	Tspyl2	chrX	-	152340085	152340380	152340085	152340197	152340302	152340380	1.63587e-05	0.00155936	0.0,0.006	0.008,0.203	-0.103	Tspyl2|2671|RI
2681	ENSMUSG00000018068	Ints2	chr11	-	86242912	86244629	86242912	86243038	86244402	86244629	0.00232927	0.0452828	0.0,0.0	0.6,0.045	-0.323	Ints2|2681|RI
2686	ENSMUSG00000033728	Lrrc14	chr15	+	76712866	76713985	76712866	76713220	76713400	76713985	0.000726804	0.020651	0.06,0.036	0.182,0.091	-0.089	Lrrc14|2686|RI
2689	ENSMUSG00000037720	Tmem33	chr5	+	67286095	67291461	67286095	67286216	67287009	67291461	0.000900468	0.0232299	0.707,0.749	0.605,0.612	0.119	Tmem33|2689|RI
2691	ENSMUSG00000010608	Rbm25	chr12	+	83660594	83664259	83660594	83660678	83663978	83664259	2.00136e-06	0.000394267	0.0,0.0	0.0,0.231	-0.116	Rbm25|2691|RI
2692	ENSMUSG00000027263	Tubgcp4	chr2	+	121189361	121189965	121189361	121189469	121189823	121189965	0.000852028	0.0226885	0.0,0.0	0.019,0.106	-0.062	Tubgcp4|2692|RI
2693	ENSMUSG00000027263	Tubgcp4	chr2	+	121189361	121189965	121189361	121189469	121189826	121189965	0.000292983	0.0109591	0.0,0.0	0.027,0.111	-0.069	Tubgcp4|2693|RI
2715	ENSMUSG00000045411	2410002F23Rik	chr7	+	44250308	44252312	44250308	44250340	44250612	44252312	2.60556e-05	0.00213873	0.0,0.03	0.015,0.117	-0.051	2410002F23Rik|2715|RI
2719	ENSMUSG00000074578	Zfas1	chr2	+	167065158	167065480	167065158	167065217	167065433	167065480	6.37083e-05	0.00416113	0.005,0.031	0.014,0.089	-0.034	Zfas1|2719|RI
2762	ENSMUSG00000002769	Gnmt	chr17	-	46726060	46726411	46726060	46726182	46726268	46726411	2.8356e-05	0.00226465	0.11,0.507	0.0,0.0	0.308	Gnmt|2762|RI
2808	ENSMUSG00000030330	Ing4	chr6	+	125047481	125048237	125047481	125047587	125047792	125048237	0.000852257	0.0226885	0.0,0.017	0.004,0.086	-0.036	Ing4|2808|RI
2862	ENSMUSG00000032503	Arpp21	chr9	-	112187589	112187926	112187589	112187766	112187860	112187926	0.000323344	0.0119435	0.23,1.0	0.0,0.0	0.615	Arpp21|2862|RI
2871	ENSMUSG00000000605	Clcn4	chr7	-	7290398	7291956	7290398	7290585	7291410	7291956	6.77946e-05	0.00421697	0.0,0.0	0.0,0.127	-0.064	Clcn4|2871|RI
2943	ENSMUSG00000051768	Xrcc1	chr7	+	24566218	24566500	24566218	24566293	24566388	24566500	0.00263628	0.0493052	0.0,0.013	0.038,0.081	-0.053	Xrcc1|2943|RI
2960	ENSMUSG00000019907	Ppp1r12a	chr10	+	108261244	108262431	108261244	108261416	108262309	108262431	0.000399649	0.0138937	0.024,0.0	0.077,0.097	-0.075	Ppp1r12a|2960|RI
2982	ENSMUSG00000019951	Uhrf1bp1l	chr10	+	89808517	89809778	89808517	89808660	89809627	89809778	5.85784e-06	0.000786814	0.0,0.0	0.0,0.149	-0.074	Uhrf1bp1l|2982|RI
2986	ENSMUSG00000042831	Alkbh6	chr7	+	30309480	30310054	30309480	30309559	30310027	30310054	0.00181986	0.0376063	0.873,0.91	1.0,1.0	-0.109	Alkbh6|2986|RI
3025	ENSMUSG00000085385	Snhg17	chr2	-	158359181	158360599	158359181	158359432	158360458	158360599	0.00236161	0.0454309	0.667,0.647	1.0,0.933	-0.309	Snhg17|3025|RI
3188	ENSMUSG00000028059	Arhgef2	chr3	+	88632912	88633367	88632912	88633042	88633257	88633367	4.49727e-06	0.00063283	0.0,0.013	0.013,0.146	-0.073	Arhgef2|3188|RI
3212	ENSMUSG00000030871	Ears2	chr7	-	122044301	122044666	122044301	122044432	122044512	122044666	0.000500584	0.0164358	0.011,0.022	0.062,0.088	-0.058	Ears2|3212|RI
3219	ENSMUSG00000030703	Gdpd3	chr7	+	126770987	126771213	126770987	126771047	126771161	126771213	0.00251186	0.0475804	0.622,0.0	0.622,1.0	-0.5	Gdpd3|3219|RI
3223	ENSMUSG00000068206	Pick1	chr15	+	79247264	79248296	79247264	79247315	79248151	79248296	0.000292066	0.0109591	0.018,0.017	0.034,0.176	-0.087	Pick1|3223|RI
3229	ENSMUSG00000030815	Phkg2	chr7	+	127577534	127578029	127577534	127577646	127577974	127578029	4.15181e-05	0.00306715	0.531,0.596	0.8,0.872	-0.273	Phkg2|3229|RI
3230	ENSMUSG00000030815	Phkg2	chr7	+	127577534	127578029	127577534	127577688	127577974	127578029	0.000225654	0.00889918	0.812,0.697	1.0,0.938	-0.215	Phkg2|3230|RI
3231	ENSMUSG00000030815	Phkg2	chr7	+	127577534	127578029	127577534	127577710	127577974	127578029	8.95187e-06	0.00105811	0.012,0.014	0.042,0.134	-0.075	Phkg2|3231|RI
3251	ENSMUSG00000097471	5830432E09Rik	chr7	-	135651789	135652283	135651789	135651886	135652011	135652283	0.00236763	0.0454309	0.0,0.208	1.0,0.513	-0.652	5830432E09Rik|3251|RI
3285	ENSMUSG00000025507	Pidd1	chr7	-	141441611	141442564	141441611	141441784	141442150	141442564	0.000272592	0.0104612	0.667,1.0	0.091,0.5	0.538	Pidd1|3285|RI
3362	ENSMUSG00000112023	Lilr4b	chr10	+	51482868	51483878	51482868	51482904	51483761	51483878	0.000924402	0.0235484	0.014,0.055	0.0,0.183	-0.057	Lilr4b|3362|RI
3422	ENSMUSG00000020362	Cnot6	chr11	-	49685086	49685352	49685086	49685155	49685262	49685352	0.00104024	0.0256158	0.0,0.057	0.032,0.109	-0.042	Cnot6|3422|RI
3424	ENSMUSG00000020263	Appl2	chr10	-	83610977	83611199	83610977	83611066	83611142	83611199	9.54958e-05	0.00516232	0.047,0.038	0.092,0.188	-0.098	Appl2|3424|RI
3494	ENSMUSG00000005506	Celf1	chr2	+	91013237	91019497	91013237	91013402	91013490	91019497	0.000610371	0.018788	0.0,0.053	0.0,0.352	-0.149	Celf1|3494|RI
3504	ENSMUSG00000002825	Qtrt1	chr9	+	21412232	21412531	21412232	21412301	21412392	21412531	0.000199152	0.0083235	0.066,0.134	0.007,0.027	0.083	Qtrt1|3504|RI
3531	ENSMUSG00000000759	Tubgcp3	chr8	-	12637666	12639715	12637666	12637802	12639525	12639715	0.00179568	0.0373679	0.006,0.013	0.017,0.108	-0.053	Tubgcp3|3531|RI
3532	ENSMUSG00000000759	Tubgcp3	chr8	-	12648620	12649822	12648620	12648787	12649689	12649822	4.68831e-05	0.00329856	0.0,0.0	0.0,0.146	-0.073	Tubgcp3|3532|RI
3542	ENSMUSG00000031543	Ank1	chr8	+	23132096	23132634	23132096	23132471	23132561	23132634	6.47756e-05	0.00416113	0.708,0.69	1.0,1.0	-0.301	Ank1|3542|RI
3558	ENSMUSG00000031939	Taf1d	chr9	+	15313989	15314264	15313989	15314032	15314230	15314264	0.000169962	0.0074961	0.026,0.05	0.065,0.227	-0.108	Taf1d|3558|RI
3559	ENSMUSG00000031939	Taf1d	chr9	+	15313989	15315131	15313989	15314264	15315101	15315131	0.000624774	0.0190331	0.0,0.033	0.0,0.192	-0.08	Taf1d|3559|RI
3561	ENSMUSG00000031939	Taf1d	chr9	+	15315382	15316978	15315382	15315440	15316888	15316978	0.00224058	0.0444356	0.0,0.067	0.034,0.357	-0.162	Taf1d|3561|RI
3592	ENSMUSG00000031805	Jak3	chr8	+	71679558	71680557	71679558	71679844	71680434	71680557	1.18779e-05	0.00129997	0.008,0.026	0.091,0.484	-0.27	Jak3|3592|RI
3610	ENSMUSG00000001909	Trmt1	chr8	+	84690516	84690947	84690516	84690572	84690810	84690947	0.000654072	0.0193278	0.028,0.05	0.053,0.224	-0.1	Trmt1|3610|RI
3613	ENSMUSG00000001909	Trmt1	chr8	+	84699340	84699786	84699340	84699470	84699602	84699786	0.00127906	0.0297608	0.048,0.014	0.103,0.053	-0.047	Trmt1|3613|RI
3653	ENSMUSG00000033106	Slc7a6os	chr8	-	106202230	106204540	106202230	106202351	106204330	106204540	0.000336979	0.0122935	0.0,0.012	0.0,0.107	-0.048	Slc7a6os|3653|RI
3656	ENSMUSG00000031729	Ist1	chr8	-	109675375	109676850	109675375	109675424	109676757	109676850	0.000159972	0.0071624	0.036,0.055	0.068,0.139	-0.058	Ist1|3656|RI
3659	ENSMUSG00000018442	Derl2	chr11	-	71013442	71015800	71013442	71013638	71015726	71015800	0.00226644	0.044649	1.0,1.0	1.0,0.636	0.182	Derl2|3659|RI
3704	ENSMUSG00000025484	Bet1l	chr7	-	140854764	140855165	140854764	140854937	140855073	140855165	0.00163545	0.0351356	0.541,0.603	0.802,1.0	-0.329	Bet1l|3704|RI
3749	ENSMUSG00000037907	Ankrd13b	chr11	-	77473010	77473411	77473010	77473200	77473280	77473411	6.84991e-05	0.00421697	0.0,0.656	0.816,1.0	-0.58	Ankrd13b|3749|RI
3815	ENSMUSG00000046111	Cep295	chr9	-	15317458	15317767	15317458	15317593	15317673	15317767	0.00220061	0.0439378	0.0,0.066	0.388,0.167	-0.245	Cep295|3815|RI
3833	ENSMUSG00000004933	Matk	chr10	+	81261630	81262534	81261630	81262156	81262447	81262534	8.49258e-05	0.00482607	0.214,0.243	0.714,1.0	-0.629	Matk|3833|RI
3848	ENSMUSG00000041130	Zfp598	chr17	+	24677834	24678713	24677834	24678052	24678595	24678713	0.000564877	0.017979	0.0,0.0	0.008,0.204	-0.106	Zfp598|3848|RI
3859	ENSMUSG00000040482	Dxo	chr17	+	34838812	34839137	34838812	34838907	34838986	34839137	0.00159338	0.0348774	0.003,0.027	0.024,0.235	-0.115	Dxo|3859|RI
3904	ENSMUSG00000090626	Tex9	chr9	-	72491738	72491956	72491738	72491818	72491925	72491956	4.17867e-08	2.46959e-05	0.0,0.0	1.0,0.576	-0.788	Tex9|3904|RI
3929	ENSMUSG00000002948	Map2k7	chr8	+	4245694	4247897	4245694	4245825	4247656	4247897	0.000412431	0.0141713	0.881,0.948	0.983,1.0	-0.077	Map2k7|3929|RI
3940	ENSMUSG00000023249	Parp3	chr9	-	106473432	106473833	106473432	106473519	106473680	106473833	0.000120305	0.00612932	0.02,0.025	0.021,0.136	-0.056	Parp3|3940|RI
3964	ENSMUSG00000030512	Snrpa1	chr7	+	66069423	66070665	66069423	66069526	66070589	66070665	3.5021e-05	0.00265351	0.0,0.143	0.28,0.593	-0.365	Snrpa1|3964|RI
3982	ENSMUSG00000024190	Dusp1	chr17	-	26506984	26507719	26506984	26507204	26507573	26507719	0.00106289	0.0259574	0.017,0.037	0.04,0.12	-0.053	Dusp1|3982|RI
3985	ENSMUSG00000026047	Poglut2	chr1	-	44112644	44113175	44112644	44112882	44113002	44113175	0.000646803	0.0193061	0.009,0.038	0.014,0.107	-0.037	Poglut2|3985|RI
4035	ENSMUSG00000040746	Rnf167	chr11	+	70649674	70650017	70649674	70649765	70649911	70650017	0.00217955	0.0438841	0.003,0.025	0.01,0.167	-0.075	Rnf167|4035|RI
4154	ENSMUSG00000056962	Jmjd6	chr11	-	116839837	116840545	116839837	116839931	116840409	116840545	0.00200184	0.0410794	0.0,0.059	0.059,0.397	-0.199	Jmjd6|4154|RI
4191	ENSMUSG00000054517	Trim65	chr11	-	116127437	116127931	116127437	116127615	116127697	116127931	7.68618e-05	0.00463524	0.088,0.0	0.239,0.314	-0.232	Trim65|4191|RI
4213	ENSMUSG00000021488	Nsd1	chr13	+	55213203	55214150	55213203	55213317	55214060	55214150	8.42684e-05	0.00482607	0.029,0.0	0.051,0.188	-0.105	Nsd1|4213|RI
4219	ENSMUSG00000021500	Ddx46	chr13	+	55659019	55660799	55659019	55659098	55660716	55660799	0.000500314	0.0164358	0.0,0.059	0.014,0.148	-0.052	Ddx46|4219|RI

## Sheet: MXE
ID	GeneID	geneSymbol	chr	strand	1stExonStart_0base	1stExonEnd	2ndExonStart_0base	2ndExonEnd	upstreamES	upstreamEE	downstreamES	downstreamEE	PValue	FDR	IncLevel1	IncLevel2	IncLevelDifference	ASevents
17	ENSMUSG00000040451	Sgms1	chr19	-	32142745	32142863	32159523	32160363	32129540	32129694	32210827	32211013	5.63579e-10	5.41787e-07	0.121,0.073	0.372,0.409	-0.293	Sgms1|17|MXE
190	ENSMUSG00000024122	Pdpk1	chr17	-	24100810	24100908	24107228	24107271	24098093	24098169	24110847	24111117	9.19908e-05	0.0139632	0.098,0.0	0.394,0.457	-0.377	Pdpk1|190|MXE
229	ENSMUSG00000022906	Parp9	chr16	+	35943368	35943402	35947500	35948354	35941032	35941135	35953562	35953778	0.000121502	0.0152353	0.193,0.211	0.491,0.406	-0.246	Parp9|229|MXE
230	ENSMUSG00000022906	Parp9	chr16	+	35943368	35943510	35947500	35948354	35941032	35941135	35953562	35953778	0.000454612	0.0397303	0.193,0.236	0.483,0.377	-0.215	Parp9|230|MXE
271	ENSMUSG00000024921	Smarca2	chr19	+	26759877	26759931	26770937	26771043	26751823	26752041	26771507	26771609	0.000296349	0.0275701	0.211,0.114	0.06,0.059	0.103	Smarca2|271|MXE
289	ENSMUSG00000022546	Gpt	chr15	+	76698455	76698592	76698714	76699151	76698302	76698382	76699235	76699348	5.67568e-05	0.0094185	0.462,0.35	0.837,0.633	-0.329	Gpt|289|MXE
310	ENSMUSG00000010097	Nxf1	chr19	+	8766796	8766833	8767079	8767148	8764921	8765031	8767227	8767283	0.000521281	0.0429536	0.455,0.364	0.251,0.229	0.169	Nxf1|310|MXE
369	ENSMUSG00000015143	Actn1	chr12	-	80170182	80170248	80170685	80170766	80168857	80169016	80171728	80171875	0	0	0.637,0.607	0.379,0.334	0.265	Actn1|369|MXE
374	ENSMUSG00000044712	Slc38a6	chr12	+	73293698	73293799	73310144	73310197	73292159	73292233	73318976	73319016	6.71317e-06	0.00176007	0.0,0.0	0.167,0.265	-0.216	Slc38a6|374|MXE
411	ENSMUSG00000062822	4833420G17Rik	chr13	+	119466073	119466304	119466866	119466956	119462773	119463119	119469514	119469825	0.000127597	0.0153329	0.027,0.073	0.215,0.185	-0.15	4833420G17Rik|411|MXE
423	ENSMUSG00000032745	Gpbp1	chr13	-	111466850	111466970	111487422	111488370	111453372	111453496	111489717	111490028	0.000157106	0.0178591	0.353,0.275	0.464,0.544	-0.19	Gpbp1|423|MXE
520	ENSMUSG00000025006	Sorbs1	chr19	-	40376644	40377016	40377653	40378379	40373475	40373617	40382520	40382633	0.000161004	0.0178591	0.14,0.238	0.487,0.385	-0.247	Sorbs1|520|MXE
530	ENSMUSG00000027203	Dut	chr2	+	125247763	125247896	125250972	125251017	125247189	125247401	125256848	125256923	0.000107262	0.0147306	0.159,0.209	0.375,0.355	-0.181	Dut|530|MXE
616	ENSMUSG00000022378	Fam49b	chr15	-	63956599	63956682	63970929	63970968	63950005	63950127	64022569	64022620	0.000242009	0.0240673	0.471,0.227	0.0,0.089	0.304	Fam49b|616|MXE
653	ENSMUSG00000032366	Tpm1	chr9	-	67031028	67031098	67031451	67031514	67022589	67023441	67031950	67032026	0.000578636	0.0457829	0.887,0.917	0.946,0.93	-0.036	Tpm1|653|MXE
660	ENSMUSG00000026743	Mllt10	chr2	+	18082510	18082725	18092783	18092834	18071124	18071204	18101457	18101512	5.20968e-06	0.00176007	0.0,0.0	0.506,0.255	-0.381	Mllt10|660|MXE
687	ENSMUSG00000021820	Camk2g	chr14	-	20745791	20745860	20747818	20747851	20744603	20744648	20755658	20755702	0.000104935	0.0147306	0.131,0.149	0.358,0.31	-0.194	Camk2g|687|MXE
906	ENSMUSG00000001017	Chtop	chr3	-	90503095	90503282	90506107	90506261	90499493	90500107	90507544	90507626	0.000360374	0.0324787	0.81,0.705	0.883,0.865	-0.116	Chtop|906|MXE
1249	ENSMUSG00000053332	Gas5	chr1	+	161035982	161036014	161036207	161036244	161035751	161035804	161036548	161036579	4.7489e-07	0.000228264	0.214,0.184	0.065,0.116	0.109	Gas5|1249|MXE
1375	ENSMUSG00000025558	Dock9	chr14	-	121591310	121591354	121591811	121591879	121586226	121586342	121594335	121594383	5.8784e-05	0.0094185	0.387,0.702	0.0,0.12	0.484	Dock9|1375|MXE
1536	ENSMUSG00000039068	Zzz3	chr3	+	152427276	152428832	152446798	152446937	152422617	152422771	152448778	152448926	4.58286e-06	0.00176007	0.156,0.097	0.382,0.313	-0.221	Zzz3|1536|MXE
1543	ENSMUSG00000040998	Npnt	chr3	-	132909895	132910015	132917460	132917553	132908342	132908462	132948046	132948147	0.000619276	0.0469998	0.183,0.0	0.407,0.343	-0.283	Npnt|1543|MXE
1550	ENSMUSG00000036086	Zranb3	chr1	-	128017557	128017729	128032848	128032934	128016042	128016159	128036397	128036629	6.58967e-06	0.00176007	0.0,0.0	0.127,0.283	-0.205	Zranb3|1550|MXE
2256	ENSMUSG00000002602	Axl	chr7	-	25773098	25773125	25773342	25773493	25770632	25770765	25774514	25774725	5.022e-05	0.00905216	0.284,0.311	0.487,0.415	-0.153	Axl|2256|MXE
2286	ENSMUSG00000066571	4931406P16Rik	chr7	-	34242239	34242405	34244965	34245978	34240508	34240646	34248106	34248232	0.000236826	0.0240673	0.415,0.383	0.623,0.6	-0.212	4931406P16Rik|2286|MXE
2344	ENSMUSG00000015937	Macroh2a1	chr13	-	56088251	56088342	56089757	56089857	56084195	56084285	56096123	56096234	0.000179678	0.0191923	0.41,0.49	0.289,0.331	0.14	Macroh2a1|2344|MXE
2451	ENSMUSG00000021514	Zfp369	chr13	+	65284920	65285016	65291822	65292305	65280261	65280388	65294395	65294484	9.44551e-06	0.00227007	0.691,0.619	0.253,0.256	0.401	Zfp369|2451|MXE
2634	ENSMUSG00000040415	Dtx3	chr10	-	127191335	127191553	127192608	127193338	127190377	127191039	127193729	127193803	0.000115663	0.0151624	0.094,0.088	0.219,0.204	-0.12	Dtx3|2634|MXE
2681	ENSMUSG00000031586	Rbpms	chr8	-	33834303	33834454	33862985	33863048	33795081	33795150	33864332	33864371	0.000258393	0.0248401	0.97,0.957	0.936,0.852	0.07	Rbpms|2681|MXE
2741	ENSMUSG00000031881	Cdh16	chr8	-	104621494	104621653	104621964	104622103	104619874	104620071	104622172	104622328	2.36522e-08	1.70532e-05	0.526,0.0	1.0,1.0	-0.737	Cdh16|2741|MXE
2822	ENSMUSG00000039997	Ifi203	chr1	-	173928274	173929516	173933782	173933926	173926805	173927222	173935009	173935177	6.33024e-06	0.00176007	1.0,1.0	0.571,0.714	0.358	Ifi203|2822|MXE
2849	ENSMUSG00000021493	Pdlim7	chr13	-	55506305	55506367	55507329	55507366	55505933	55506168	55507487	55507624	6.94587e-08	4.00638e-05	0.564,0.53	0.763,0.7	-0.185	Pdlim7|2849|MXE
2854	ENSMUSG00000021493	Pdlim7	chr13	-	55507863	55507880	55508207	55508326	55507487	55507624	55508779	55508810	0	0	0.585,0.621	0.323,0.352	0.265	Pdlim7|2854|MXE
2865	ENSMUSG00000001419	Mef2d	chr3	+	88158033	88158171	88158220	88158355	88156321	88156525	88159121	88159332	1.11515e-05	0.00247391	0.927,0.956	0.854,0.816	0.107	Mef2d|2865|MXE
2889	ENSMUSG00000031858	Mau2	chr8	-	70023613	70023697	70025827	70025893	70022619	70022669	70026173	70026251	4.16819e-05	0.00801405	0.43,0.507	0.702,0.749	-0.257	Mau2|2889|MXE
2896	ENSMUSG00000036180	Gatad2a	chr8	-	69935778	69936036	69950652	69950754	69917945	69918078	69974089	69974271	0.000587367	0.0457829	0.068,0.1	0.186,0.203	-0.111	Gatad2a|2896|MXE
3159	ENSMUSG00000037935	Smarce1	chr11	-	99213119	99213330	99215113	99215286	99209046	99210277	99219219	99219391	2.40447e-05	0.00495321	0.382,0.375	0.542,0.496	-0.141	Smarce1|3159|MXE
3187	ENSMUSG00000020740	Gga3	chr11	-	115591262	115591366	115591629	115591753	115590886	115590967	115592431	115592530	0.000668485	0.0494336	0.386,0.373	0.649,0.556	-0.223	Gga3|3187|MXE
3236	ENSMUSG00000001576	Ergic1	chr17	+	26629900	26630529	26631925	26632026	26629554	26629679	26634416	26634521	0.000483477	0.0410102	1.0,0.59	0.223,0.0	0.683	Ergic1|3236|MXE

## Sheet: A5SS
ID	GeneID	geneSymbol	chr	strand	longExonStart_0base	longExonEnd	shortES	shortEE	flankingES	flankingEE	PValue	FDR	IncLevel1	IncLevel2	IncLevelDifference	ASevents
33	ENSMUSG00000034445	Cyb561a3	chr19	+	10577450	10577893	10577450	10577563	10578981	10579074	0.000860671	0.0377081	0.771,0.778	0.931,1.0	-0.191	Cyb561a3|33|A5SS
38	ENSMUSG00000108414	Snhg1	chr19	+	8725781	8725924	8725781	8725826	8726066	8726102	4.73112e-05	0.00414565	0.012,0.032	0.034,0.085	-0.038	Snhg1|38|A5SS
138	ENSMUSG00000034165	Ccnd3	chr17	+	47578708	47578792	47578708	47578773	47593644	47593852	0.000141492	0.010627	1.0,1.0	0.0,0.725	0.637	Ccnd3|138|A5SS
152	ENSMUSG00000038425	Poli	chr18	-	70524730	70525528	70525375	70525528	70523162	70523399	0.000231021	0.014013	0.467,0.111	0.0,0.0	0.289	Poli|152|A5SS
229	ENSMUSG00000069743	Zfp820	chr17	-	21840604	21840714	21840623	21840714	21823843	21823891	7.95614e-09	3.34635e-06	0.0,0.0	0.468,0.763	-0.616	Zfp820|229|A5SS
267	ENSMUSG00000022906	Parp9	chr16	+	35943368	35943510	35943368	35943402	35945768	35945952	0.000171557	0.0116382	1.0,1.0	1.0,0.663	0.168	Parp9|267|A5SS
400	ENSMUSG00000039458	Mtmr12	chr15	+	12236017	12236148	12236017	12236120	12237928	12238019	0.000466143	0.0227976	0.854,1.0	0.625,0.564	0.333	Mtmr12|400|A5SS
484	ENSMUSG00000062822	4833420G17Rik	chr13	+	119473832	119474194	119473832	119473956	119474832	119474924	7.96879e-06	0.00103622	0.0,0.023	0.0,0.178	-0.077	4833420G17Rik|484|A5SS
514	ENSMUSG00000071337	Tia1	chr6	+	86424961	86425203	86424961	86425070	86425449	86425545	0.000338604	0.0187391	0.0,0.085	0.051,0.205	-0.085	Tia1|514|A5SS
813	ENSMUSG00000091625	Lsm5	chr6	-	56703313	56703409	56703317	56703409	56702095	56702168	0.00125285	0.0487917	0.829,1.0	0.678,0.686	0.232	Lsm5|813|A5SS
891	ENSMUSG00000028601	Echdc2	chr4	+	108169860	108170226	108169860	108169948	108172088	108172175	5.53403e-06	0.000775871	0.012,0.009	0.028,0.34	-0.174	Echdc2|891|A5SS
925	ENSMUSG00000002227	Mov10	chr3	-	104818257	104818563	104818356	104818563	104817935	104818156	2.71913e-08	8.16903e-06	1.0,1.0	0.254,0.467	0.639	Mov10|925|A5SS
989	ENSMUSG00000068134	Zfp120	chr2	-	150119480	150119628	150119564	150119628	150114405	150118200	0.000188858	0.012233	0.0,0.0	0.0,0.221	-0.111	Zfp120|989|A5SS
1069	ENSMUSG00000059005	Hnrnpa3	chr2	+	75659317	75659389	75659317	75659323	75661465	75661588	0.000191959	0.012233	0.233,0.363	0.174,0.161	0.131	Hnrnpa3|1069|A5SS
1110	ENSMUSG00000025283	Sat1	chrX	-	155215119	155215684	155215600	155215684	155214032	155214134	3.91082e-07	9.13828e-05	0.0,0.012	0.003,0.069	-0.03	Sat1|1110|A5SS
1226	ENSMUSG00000047767	Atg16l2	chr7	-	101291714	101291999	101291878	101291999	101291486	101291592	0.000719798	0.0336385	0.0,0.017	0.046,0.128	-0.078	Atg16l2|1226|A5SS
1288	ENSMUSG00000002279	Lmf1	chr17	+	25588675	25588742	25588675	25588686	25596301	25598556	6.00947e-10	4.21264e-07	0.0,0.416	1.0,1.0	-0.792	Lmf1|1288|A5SS
1316	ENSMUSG00000036553	Sh3tc1	chr5	-	35714062	35714258	35714112	35714258	35710860	35710994	0.000374612	0.019811	1.0,1.0	0.774,0.869	0.178	Sh3tc1|1316|A5SS
1352	ENSMUSG00000053332	Gas5	chr1	+	161035982	161036244	161035982	161036014	161036548	161036579	1.71625e-06	0.000328115	0.915,0.931	0.975,0.964	-0.046	Gas5|1352|A5SS
1555	ENSMUSG00000028218	Fam92a	chr4	-	12168222	12168324	12168228	12168324	12164087	12164192	2.24334e-05	0.00218881	0.0,0.06	0.365,0.338	-0.322	Fam92a|1555|A5SS
1745	ENSMUSG00000026938	Fcna	chr2	-	25626011	25626139	25626087	25626139	25625433	25625563	0.000998314	0.0403741	1.0,1.0	0.67,1.0	0.165	Fcna|1745|A5SS
1788	ENSMUSG00000045466	Zfp956	chr6	+	47957475	47957724	47957475	47957602	47962524	47962632	0.000798942	0.0357484	0.071,0.0	0.176,0.571	-0.338	Zfp956|1788|A5SS
1840	ENSMUSG00000017550	Atad5	chr11	+	80112748	80112837	80112748	80112828	80113074	80113214	5.01685e-08	1.3188e-05	1.0,1.0	0.653,0.238	0.554	Atad5|1840|A5SS
1888	ENSMUSG00000040785	Ttc3	chr16	+	94370766	94370971	94370766	94370861	94383911	94384066	2.95371e-06	0.00047782	1.0,1.0	0.456,0.324	0.61	Ttc3|1888|A5SS
1890	ENSMUSG00000040785	Ttc3	chr16	+	94370750	94370971	94370750	94370861	94403313	94403368	6.4087e-07	0.000134775	1.0,1.0	0.358,0.358	0.642	Ttc3|1890|A5SS
1907	ENSMUSG00000022199	Slc22a17	chr14	-	54907885	54908366	54908260	54908366	54907518	54907630	0.000170182	0.0116382	0.969,0.983	0.867,0.796	0.144	Slc22a17|1907|A5SS
2014	ENSMUSG00000020160	Meis1	chr11	-	18885511	18885651	18885592	18885651	18884386	18884476	0.000944809	0.0400701	0.057,0.16	0.25,0.22	-0.127	Meis1|2014|A5SS
2020	ENSMUSG00000078923	Ube2v1	chr2	-	167629068	167629288	167629169	167629288	167617828	167617977	0.000798415	0.0357484	0.19,0.011	0.0,0.0	0.101	Ube2v1|2020|A5SS
2198	ENSMUSG00000026107	Nabp1	chr1	-	51477721	51478399	51477824	51478399	51477477	51477616	1.78082e-05	0.00197108	0.0,0.013	0.0,0.274	-0.131	Nabp1|2198|A5SS
2348	ENSMUSG00000029650	Slc46a3	chr5	-	147894480	147894815	147894708	147894815	147893832	147894045	1.32468e-08	4.64302e-06	0.067,0.364	1.0,0.867	-0.718	Slc46a3|2348|A5SS
2430	ENSMUSG00000031156	Slc35a2	chrX	+	7892139	7893415	7892139	7892867	7894190	7894464	2.11979e-05	0.00218881	0.084,0.038	0.186,0.214	-0.139	Slc35a2|2430|A5SS
2432	ENSMUSG00000097145	9230114K14Rik	chr5	+	52192917	52193596	52192917	52192978	52194397	52194507	0.00106658	0.042321	0.0,0.043	0.185,0.139	-0.141	9230114K14Rik|2432|A5SS
2559	ENSMUSG00000025586	Cpeb1	chr7	-	81356893	81356998	81356908	81356998	81355874	81356011	2.77444e-06	0.00047782	0.0,0.0	0.279,0.205	-0.242	Cpeb1|2559|A5SS
2598	ENSMUSG00000044258	Ctla2a	chr13	-	60936469	60936557	60936490	60936557	60935957	60936116	7.48438e-05	0.00605371	1.0,0.465	0.0,0.0	0.733	Ctla2a|2598|A5SS
2620	ENSMUSG00000032580	Rbm5	chr9	-	107770551	107770959	107770884	107770959	107769560	107769626	0.000376813	0.019811	0.082,0.125	0.034,0.025	0.074	Rbm5|2620|A5SS
2691	ENSMUSG00000030815	Phkg2	chr7	+	127577534	127577688	127577534	127577646	127577974	127578029	0.00030928	0.0175788	0.509,0.606	0.779,0.868	-0.266	Phkg2|2691|A5SS
2712	ENSMUSG00000030852	Tacc2	chr7	+	130734948	130735228	130734948	130735150	130739811	130739873	1.4744e-09	7.75168e-07	0.069,0.234	0.44,0.479	-0.308	Tacc2|2712|A5SS
2713	ENSMUSG00000030852	Tacc2	chr7	+	130734948	130735243	130734948	130735150	130739811	130739873	1.11288e-05	0.00130021	0.057,0.115	0.198,0.334	-0.18	Tacc2|2713|A5SS
2804	ENSMUSG00000034729	Mrps10	chr17	+	47372426	47372645	47372426	47372491	47374972	47375109	0.000156291	0.0113338	0.839,0.882	0.964,0.935	-0.089	Mrps10|2804|A5SS
2806	ENSMUSG00000069601	Ank3	chr10	+	69982115	69982197	69982115	69982161	69994371	69994446	0.000125574	0.00978084	0.946,0.744	0.488,0.483	0.359	Ank3|2806|A5SS
2945	ENSMUSG00000031939	Taf1d	chr9	+	15315382	15315476	15315382	15315440	15316888	15316970	0.000439042	0.0219834	0.047,0.0	0.102,0.177	-0.116	Taf1d|2945|A5SS
2951	ENSMUSG00000052446	Zfp961	chr8	+	71965793	71965920	71965793	71965916	71966099	71966160	3.6597e-06	0.000549739	1.0,1.0	0.593,0.728	0.34	Zfp961|2951|A5SS
2952	ENSMUSG00000052446	Zfp961	chr8	+	71965793	71965990	71965793	71965916	71966099	71966160	5.37459e-13	1.13028e-09	1.0,1.0	0.0,0.246	0.877	Zfp961|2952|A5SS
2988	ENSMUSG00000001909	Trmt1	chr8	+	84689256	84689376	84689256	84689349	84689707	84689908	0.000686755	0.0328238	0.896,1.0	0.677,0.777	0.221	Trmt1|2988|A5SS
2992	ENSMUSG00000036902	Neto2	chr8	-	85663386	85663431	85663407	85663431	85663178	85663306	0.000278136	0.0162478	0.303,0.367	0.827,0.846	-0.502	Neto2|2992|A5SS
3124	ENSMUSG00000047153	Khnyn	chr14	+	55893991	55894159	55893991	55894099	55894286	55894388	2.98355e-10	3.1372e-07	0.0,0.0	0.411,0.385	-0.398	Khnyn|3124|A5SS
3210	ENSMUSG00000032064	Dixdc1	chr9	-	50710764	50710972	50710842	50710972	50706124	50706250	6.47513e-05	0.00544688	0.818,0.837	0.39,0.114	0.575	Dixdc1|3210|A5SS
3256	ENSMUSG00000028552	Eps15	chr4	+	109321127	109321325	109321127	109321217	109322069	109322215	2.28976e-05	0.00218881	0.389,0.354	0.689,0.605	-0.276	Eps15|3256|A5SS
3264	ENSMUSG00000062929	Cfl2	chr12	-	54861525	54861833	54861779	54861833	54861336	54861413	0.000989923	0.0403741	0.709,0.649	0.79,0.75	-0.091	Cfl2|3264|A5SS
3330	ENSMUSG00000038777	Sema6c	chr3	+	95160493	95160712	95160493	95160698	95164338	95164513	0.000952689	0.0400701	0.154,0.0	0.476,1.0	-0.661	Sema6c|3330|A5SS
3367	ENSMUSG00000057054	Inca1	chr11	-	70699919	70700155	70700057	70700155	70695863	70695948	4.40532e-05	0.00402799	0.468,0.501	0.0,0.167	0.401	Inca1|3367|A5SS
3369	ENSMUSG00000057054	Inca1	chr11	-	70699948	70700155	70700057	70700155	70695863	70695948	8.37647e-06	0.00103622	0.495,0.183	0.0,0.0	0.339	Inca1|3369|A5SS
3452	ENSMUSG00000056962	Jmjd6	chr11	-	116839837	116840545	116840447	116840545	116838989	116839128	0.000436289	0.0219834	0.879,0.772	0.948,0.952	-0.124	Jmjd6|3452|A5SS
3453	ENSMUSG00000056962	Jmjd6	chr11	-	116840409	116840545	116840447	116840545	116838989	116839128	0.000233217	0.014013	0.962,0.926	0.992,0.986	-0.045	Jmjd6|3453|A5SS

## Sheet: A3SS
ID	GeneID	geneSymbol	chr	strand	longExonStart_0base	longExonEnd	shortES	shortEE	flankingES	flankingEE	PValue	FDR	IncLevel1	IncLevel2	IncLevelDifference	ASevents
168	ENSMUSG00000034300	Fam53c	chr18	+	34768167	34768952	34768170	34768952	34762494	34762724	0.000290219	0.0189717	0.246,0.0	0.746,0.495	-0.498	Fam53c|168|A3SS
210	ENSMUSG00000056673	Kdm5d	chrY	+	927602	927891	927709	927891	927244	927439	3.21516e-05	0.00405339	0.0,0.0	1.0,0.331	-0.665	Kdm5d|210|A3SS
377	ENSMUSG00000062753	AI413582	chr17	-	27564148	27564339	27564148	27564254	27564561	27564750	4.05319e-06	0.000794875	0.293,0.341	1.0,0.756	-0.561	AI413582|377|A3SS
582	ENSMUSG00000087331	1810021B22Rik	chr15	-	89071570	89071748	89071570	89071718	89074072	89074198	2.10132e-06	0.000529834	0.949,0.928	0.56,0.622	0.348	1810021B22Rik|582|A3SS
630	ENSMUSG00000022556	Hsf1	chr15	+	76500416	76500972	76500424	76500972	76500266	76500336	0.000205865	0.0154166	0.938,0.924	1.0,1.0	-0.069	Hsf1|630|A3SS
651	ENSMUSG00000022587	Ly6e	chr15	+	74957776	74957877	74957779	74957877	74957414	74957463	3.81578e-07	0.000170411	0.566,0.628	1.0,1.0	-0.403	Ly6e|651|A3SS
670	ENSMUSG00000037458	Azin1	chr15	-	38497263	38497550	38497263	38497398	38498668	38498841	7.27117e-06	0.00119763	0.064,0.03	0.004,0.01	0.04	Azin1|670|A3SS
750	ENSMUSG00000021140	Pcnx	chr12	+	81950100	81950318	81950115	81950318	81948357	81948415	8.36571e-05	0.00703118	0.0,0.061	0.114,0.321	-0.187	Pcnx|750|A3SS
788	ENSMUSG00000035133	Arhgap5	chr12	+	52542488	52542636	52542491	52542636	52516106	52519967	0.00107678	0.0461969	0.969,0.974	0.848,0.895	0.1	Arhgap5|788|A3SS
793	ENSMUSG00000004698	Hdac9	chr12	-	34433080	34433231	34433080	34433222	34437136	34437378	4.37063e-05	0.00467525	1.0,1.0	0.585,0.793	0.311	Hdac9|793|A3SS
830	ENSMUSG00000073436	Eme2	chr17	-	24894570	24894755	24894570	24894707	24894854	24895059	6.72079e-05	0.00608317	1.0,1.0	0.331,0.426	0.621	Eme2|830|A3SS
836	ENSMUSG00000032621	Srek1	chr13	-	103758185	103758488	103758185	103758300	103759168	103759299	1.38285e-05	0.00195258	0.0,0.0	0.0,0.127	-0.064	Srek1|836|A3SS
890	ENSMUSG00000030032	Wdr54	chr6	-	83155648	83155871	83155648	83155795	83156174	83156245	7.76812e-05	0.00668816	1.0,1.0	0.808,0.961	0.115	Wdr54|890|A3SS
1034	ENSMUSG00000000916	Nsun5	chr5	+	135371497	135371606	135371505	135371606	135371240	135371415	0.000510282	0.0290531	0.877,0.964	1.0,0.964	-0.061	Nsun5|1034|A3SS
1084	ENSMUSG00000032525	Nktr	chr9	+	121742564	121742787	121742639	121742787	121741597	121741743	0.000203188	0.0154166	0.917,1.0	0.681,0.714	0.261	Nktr|1084|A3SS
1193	ENSMUSG00000020486	Septin4	chr11	+	87589955	87590055	87590008	87590055	87589655	87589818	0.000216814	0.0154166	0.745,0.836	0.972,0.931	-0.161	Septin4|1193|A3SS
1249	ENSMUSG00000040118	Cacna2d1	chr5	+	16326311	16326383	16326326	16326383	16320083	16320158	0.000421202	0.0252007	0.0,0.0	0.096,0.192	-0.144	Cacna2d1|1249|A3SS
1297	ENSMUSG00000063077	Kif1b	chr4	-	149257869	149258081	149257869	149258003	149262135	149262278	0.000346816	0.021108	0.782,0.599	0.426,0.235	0.36	Kif1b|1297|A3SS
1400	ENSMUSG00000002804	Nudt14	chr12	-	112938355	112938593	112938355	112938557	112938794	112938859	0.0003161	0.019576	0.759,0.799	0.874,0.899	-0.108	Nudt14|1400|A3SS
1484	ENSMUSG00000042185	Nfrkb	chr9	+	31396793	31397137	31396999	31397137	31396322	31396497	0.00028782	0.0189717	0.0,0.0	0.12,0.385	-0.253	Nfrkb|1484|A3SS
1485	ENSMUSG00000042185	Nfrkb	chr9	+	31396793	31397137	31397035	31397137	31396322	31396497	0.000957157	0.04388	0.0,0.2	0.152,0.75	-0.351	Nfrkb|1485|A3SS
1536	ENSMUSG00000028248	Pnisr	chr4	+	21860819	21860991	21860877	21860991	21859083	21859307	0.00098842	0.0440184	1.0,1.0	1.0,0.894	0.053	Pnisr|1536|A3SS
1609	ENSMUSG00000036639	Nudt1	chr5	+	140332394	140332473	140332422	140332473	140331908	140331955	5.99849e-05	0.00588185	0.212,0.161	0.02,0.031	0.161	Nudt1|1609|A3SS
1631	ENSMUSG00000033439	Trmt13	chr3	-	116588471	116588639	116588471	116588524	116589490	116589597	0.000635201	0.0315811	0.854,0.621	1.0,0.961	-0.243	Trmt13|1631|A3SS
1689	ENSMUSG00000010066	Cacna2d2	chr9	+	107527147	107527236	107527153	107527236	107526936	107527046	0.000547052	0.0301734	0.77,0.489	0.215,0.0	0.522	Cacna2d2|1689|A3SS
1715	ENSMUSG00000042156	Dzip1	chr14	-	118909433	118909571	118909433	118909568	118911341	118911503	0.000728557	0.0347542	1.0,0.964	1.0,0.652	0.156	Dzip1|1715|A3SS
1742	ENSMUSG00000014599	Csf1	chr3	-	107748153	107749169	107748153	107748284	107750310	107750458	0.000655163	0.0321212	0.925,0.93	0.97,0.969	-0.042	Csf1|1742|A3SS
1833	ENSMUSG00000030670	Cyp2r1	chr7	-	114552720	114552876	114552720	114552810	114554590	114554635	0.0009797	0.0440184	0.404,0.253	1.0,1.0	-0.671	Cyp2r1|1833|A3SS
1902	ENSMUSG00000033256	Shf	chr2	-	122353764	122353960	122353764	122353884	122354028	122354197	0.000236323	0.0160427	0.04,0.047	0.21,0.205	-0.164	Shf|1902|A3SS
2009	ENSMUSG00000017418	Arl5b	chr2	+	15069819	15069967	15069857	15069967	15068138	15068199	0.000751585	0.0349091	0.485,0.663	1.0,0.905	-0.378	Arl5b|2009|A3SS
2043	ENSMUSG00000026883	Dab2ip	chr2	+	35719852	35720741	35719918	35720741	35718759	35718938	6.0705e-08	7.12346e-05	0.726,0.767	1.0,0.951	-0.229	Dab2ip|2043|A3SS
2082	ENSMUSG00000026991	Pkp4	chr2	+	59311693	59311913	59311696	59311913	59310101	59310290	7.10619e-06	0.00119763	1.0,0.959	0.915,0.846	0.099	Pkp4|2082|A3SS
2211	ENSMUSG00000062729	Ppox	chr1	-	171279429	171280001	171279429	171279574	171280139	171280255	3.85789e-06	0.000794875	0.853,0.67	0.969,0.978	-0.212	Ppox|2211|A3SS
2299	ENSMUSG00000053332	Gas5	chr1	+	161036207	161036579	161036548	161036579	161035982	161036014	3.55929e-07	0.000170411	0.898,0.919	0.97,0.958	-0.055	Gas5|2299|A3SS
2326	ENSMUSG00000055963	Triqk	chr4	+	12962941	12963023	12962944	12963023	12917915	12918065	0.00114559	0.0475756	0.71,0.669	0.37,0.455	0.277	Triqk|2326|A3SS
2355	ENSMUSG00000038147	Cd84	chr1	+	171884584	171884679	171884587	171884679	171873304	171873439	0.000138111	0.0110803	0.774,0.791	0.971,0.924	-0.165	Cd84|2355|A3SS
2419	ENSMUSG00000062593	Gm49339	chr10	+	51495536	51496059	51495993	51496059	51494792	51494845	1.54599e-06	0.000454778	0.004,0.02	0.014,0.079	-0.035	Gm49339|2419|A3SS
2465	ENSMUSG00000032826	Ank2	chr3	-	126976844	126976947	126976844	126976932	126979255	126979267	1.97772e-05	0.00268513	0.73,1.0	0.0,0.376	0.677	Ank2|2465|A3SS
2485	ENSMUSG00000025558	Dock9	chr14	-	121591811	121591948	121591811	121591879	121594335	121594383	3.04873e-11	1.0762e-07	0.308,0.057	1.0,1.0	-0.818	Dock9|2485|A3SS
2590	ENSMUSG00000024045	Akap8	chr17	-	32312285	32313262	32312285	32312373	32314110	32314144	6.24189e-05	0.0059551	0.0,0.014	0.0,0.12	-0.053	Akap8|2590|A3SS
2790	ENSMUSG00000031278	Acsl4	chrX	-	142351378	142351908	142351378	142351618	142360386	142360436	0.000311938	0.019576	0.101,0.188	0.387,0.302	-0.2	Acsl4|2790|A3SS
2813	ENSMUSG00000037270	4932438A13Rik	chr3	+	37026089	37026343	37026230	37026343	37022383	37022474	0.000297658	0.0191042	1.0,1.0	1.0,0.739	0.131	4932438A13Rik|2813|A3SS
2846	ENSMUSG00000070565	Rasal2	chr1	-	157158658	157158858	157158658	157158837	157161124	157161326	0.000745605	0.0349091	0.777,1.0	0.723,0.225	0.415	Rasal2|2846|A3SS
2899	ENSMUSG00000029416	Slc15a4	chr5	-	127604537	127604706	127604537	127604648	127608771	127609061	5.01664e-07	0.000170411	0.835,0.82	0.984,0.908	-0.119	Slc15a4|2899|A3SS
2971	ENSMUSG00000030929	Eri2	chr7	-	119786738	119787485	119786738	119786827	119787733	119787834	0.000108215	0.00888372	0.647,0.6	1.0,1.0	-0.377	Eri2|2971|A3SS
3100	ENSMUSG00000023150	Ivns1abp	chr1	+	151355166	151356236	151356128	151356236	151354633	151354759	0.00062347	0.0314407	0.261,0.231	0.145,0.176	0.086	Ivns1abp|3100|A3SS
3152	ENSMUSG00000026017	Carf	chr1	+	60109221	60109449	60109326	60109449	60108082	60108200	0.000616523	0.0314407	1.0,0.363	0.222,0.249	0.446	Carf|3152|A3SS
3249	ENSMUSG00000028273	Pdlim5	chr3	-	142312122	142312541	142312122	142312214	142314405	142314448	2.42543e-08	4.28089e-05	0.383,0.228	0.127,0.108	0.188	Pdlim5|3249|A3SS
3461	ENSMUSG00000028456	Unc13b	chr4	+	43249456	43249581	43249459	43249581	43245467	43245596	5.31252e-06	0.00098701	1.0,1.0	0.88,0.454	0.333	Unc13b|3461|A3SS
3471	ENSMUSG00000022223	Sdr39u1	chr14	-	55898242	55898477	55898242	55898386	55899183	55899305	0.00120625	0.0495125	0.221,0.397	0.107,0.205	0.153	Sdr39u1|3471|A3SS
3494	ENSMUSG00000024830	Rps6kb2	chr19	-	4162602	4162723	4162602	4162718	4163167	4163300	0.000537863	0.0301374	0.491,0.563	1.0,1.0	-0.473	Rps6kb2|3494|A3SS
3749	ENSMUSG00000029534	St7	chr6	+	17850356	17852412	17852257	17852412	17848003	17848079	1.71094e-06	0.000464587	0.046,0.11	0.215,0.278	-0.168	St7|3749|A3SS
3817	ENSMUSG00000057982	Zfp809	chr9	+	22236027	22236294	22236201	22236294	22235019	22235146	4.88024e-07	0.000170411	0.657,0.633	0.231,0.249	0.405	Zfp809|3817|A3SS
3852	ENSMUSG00000024457	Trim26	chr17	+	36837464	36837572	36837496	36837572	36837140	36837264	0.000605633	0.0314407	0.744,0.7	0.436,0.412	0.298	Trim26|3852|A3SS
3892	ENSMUSG00000040272	Accs	chr2	-	93847916	93848189	93847916	93848186	93849764	93849939	5.31027e-07	0.000170411	1.0,1.0	0.62,0.495	0.443	Accs|3892|A3SS
4014	ENSMUSG00000014418	Hps5	chr7	-	46778020	46778199	46778020	46778100	46779071	46779160	7.46397e-06	0.00119763	0.637,0.438	0.949,0.948	-0.411	Hps5|4014|A3SS
4040	ENSMUSG00000067825	Pex26	chr6	+	121193511	121196185	121193514	121196185	121190100	121190247	2.53127e-06	0.000595693	0.965,1.0	0.495,0.765	0.352	Pex26|4040|A3SS
4073	ENSMUSG00000040712	Camta2	chr11	-	70683278	70683365	70683278	70683350	70683889	70684025	4.8687e-05	0.00491043	0.019,0.0	0.172,0.091	-0.122	Camta2|4073|A3SS
4110	ENSMUSG00000052512	Nav2	chr7	+	49461908	49462017	49461911	49462017	49458095	49458208	8.0719e-08	7.12346e-05	1.0,1.0	0.435,0.0	0.782	Nav2|4110|A3SS
4118	ENSMUSG00000035158	Mitf	chr6	+	98006122	98006197	98006140	98006197	98003886	98004004	0.000566322	0.0307556	0.842,1.0	0.59,0.619	0.317	Mitf|4118|A3SS
4211	ENSMUSG00000030374	Strn4	chr7	+	16831345	16831580	16831485	16831580	16831024	16831138	2.05877e-05	0.00269165	0.036,0.032	0.128,0.058	-0.059	Strn4|4211|A3SS
4342	ENSMUSG00000059475	Zfp426	chr9	-	20478132	20478279	20478132	20478254	20486329	20486437	3.62534e-05	0.00426581	0.414,0.207	0.0,0.033	0.294	Zfp426|4342|A3SS
4513	ENSMUSG00000027947	Il6ra	chr3	-	89878848	89878895	89878848	89878892	89885901	89886043	0.000720075	0.0347542	0.0,0.0	0.395,0.395	-0.395	Il6ra|4513|A3SS
4637	ENSMUSG00000068206	Pick1	chr15	+	79245289	79246111	79245977	79246111	79244854	79244908	0.0010928	0.0461969	0.887,0.983	1.0,1.0	-0.065	Pick1|4637|A3SS
4653	ENSMUSG00000020096	Tbata	chr10	+	61179244	61179505	61179346	61179505	61175730	61175978	0.000177247	0.013904	0.366,0.366	1.0,1.0	-0.634	Tbata|4653|A3SS
4716	ENSMUSG00000025507	Pidd1	chr7	-	141441611	141441821	141441611	141441784	141442150	141442564	0.000218366	0.0154166	0.931,1.0	0.558,0.612	0.381	Pidd1|4716|A3SS
4717	ENSMUSG00000025507	Pidd1	chr7	-	141441611	141441860	141441611	141441784	141442150	141442564	5.02774e-07	0.000170411	0.721,1.0	0.114,0.0	0.803	Pidd1|4717|A3SS
4727	ENSMUSG00000037613	Tnfrsf23	chr7	-	143670831	143671015	143670831	143670943	143679944	143680073	0.000492106	0.0284776	0.046,0.071	0.01,0.014	0.046	Tnfrsf23|4727|A3SS
4790	ENSMUSG00000019792	Trmt11	chr10	-	30590842	30591102	30590842	30590935	30594114	30594188	0.000997584	0.0440184	0.938,1.0	0.8,0.791	0.173	Trmt11|4790|A3SS
4820	ENSMUSG00000112023	Lilr4b	chr10	+	51485215	51485780	51485712	51485780	51484516	51484569	1.1271e-05	0.00172985	0.022,0.061	0.075,0.138	-0.065	Lilr4b|4820|A3SS
4853	ENSMUSG00000034729	Mrps10	chr17	+	47372575	47375109	47374972	47375109	47372426	47372491	7.33422e-05	0.00647245	0.707,0.788	0.924,0.886	-0.157	Mrps10|4853|A3SS
4884	ENSMUSG00000042570	Mier2	chr10	-	79549536	79549853	79549536	79549679	79550315	79550406	6.62038e-05	0.00608317	0.257,0.223	0.098,0.051	0.165	Mier2|4884|A3SS
4942	ENSMUSG00000044308	Ubr3	chr2	+	69917076	69917235	69917079	69917235	69914413	69914553	0.000443691	0.0261038	0.949,1.0	0.788,0.78	0.19	Ubr3|4942|A3SS
5175	ENSMUSG00000036550	Cnot1	chr8	-	95754964	95755111	95754964	95755108	95756091	95756293	3.44226e-06	0.000759449	0.471,0.528	0.779,0.864	-0.322	Cnot1|5175|A3SS
5183	ENSMUSG00000032582	Rbm6	chr9	-	107852124	107853674	107852124	107853403	107860348	107860459	3.91019e-05	0.00445257	0.019,0.086	0.189,0.228	-0.156	Rbm6|5183|A3SS
5255	ENSMUSG00000032280	Tle3	chr9	+	61401852	61402057	61401855	61402057	61394607	61394712	0.000615963	0.0314407	0.943,1.0	0.915,0.352	0.338	Tle3|5255|A3SS
5357	ENSMUSG00000032336	Nptn	chr9	+	58650496	58650518	58650508	58650518	58643528	58643802	3.8253e-07	0.000170411	0.879,0.844	0.653,0.767	0.151	Nptn|5357|A3SS
5409	ENSMUSG00000034522	Zfp395	chr14	+	65385395	65385660	65385398	65385660	65358675	65358755	4.75054e-05	0.00491043	0.83,1.0	0.428,0.439	0.482	Zfp395|5409|A3SS
5503	ENSMUSG00000037266	Rsrp1	chr4	+	134926025	134926818	134926734	134926818	134925776	134925821	3.36978e-05	0.00410184	0.235,0.741	0.76,0.965	-0.375	Rsrp1|5503|A3SS
5519	ENSMUSG00000032064	Dixdc1	chr9	-	50682032	50682626	50682032	50682200	50683724	50683796	1.35285e-05	0.00195258	1.0,1.0	0.579,0.75	0.336	Dixdc1|5519|A3SS
5541	ENSMUSG00000032340	Neo1	chr9	-	58930955	58931175	58930955	58931115	58955958	58956079	0.000228522	0.0158173	0.762,0.798	0.617,0.591	0.176	Neo1|5541|A3SS
5779	ENSMUSG00000057054	Inca1	chr11	-	70695863	70696043	70695863	70695948	70700057	70700155	0.0010993	0.0461969	0.129,0.373	0.0,0.0	0.251	Inca1|5779|A3SS
5897	ENSMUSG00000020782	Llgl2	chr11	+	115854731	115854859	115854811	115854859	115854546	115854575	4.1542e-05	0.0045826	0.088,0.128	0.015,0.0	0.101	Llgl2|5897|A3SS
5955	ENSMUSG00000002617	Zfp40	chr17	-	23191344	23191508	23191344	23191435	23191676	23191802	0.000211117	0.0154166	0.0,0.0	0.0,0.463	-0.232	Zfp40|5955|A3SS
5978	ENSMUSG00000021431	Snrnp48	chr13	+	38214604	38216513	38216324	38216513	38211066	38211141	0.00107012	0.0461969	0.0,0.034	0.0,0.126	-0.046	Snrnp48|5978|A3SS
5984	ENSMUSG00000074813	Morrbid	chr2	-	128356449	128356635	128356449	128356592	128429093	128429326	0.000619515	0.0314407	0.71,0.632	1.0,0.889	-0.273	Morrbid|5984|A3SS

## Sheet: Legend
The splicing targets regulated by RBMS1
