# Supplementary material for: RBMS1 orchestrates cardiac hypertrophy by facilitating CTTN splice-switching and sarcomere dynamics
Source: EMBO Mol Med. 2025 Nov 10;17(12):3555–85. doi: 10.1038/s44321-025-00334-z (PMC12686484; doi:10.1038/s44321-025-00334-z)
Supplement: Supplementary file 4 — Source data Fig. 1 [file 44321_2025_334_MOESM4_ESM.zip]

Archive with 31 entries (17 files):
- Figure 1/
- Figure 1/1A/
- Figure 1/1A/1A-quantification.xlsx
- Figure 1/1B/
- Figure 1/1B/1B.xlsx
- Figure 1/1C/
- Figure 1/1C/1C.xlsx
- Figure 1/1D/
- Figure 1/1D/1D-quantification.xlsx
- Figure 1/1D/1D.jpg
- Figure 1/1E/
- Figure 1/1E/1E-quantification.xlsx
- Figure 1/1F/
- Figure 1/1F/1F-quantification.xlsx
- Figure 1/1G/
- Figure 1/1G/1G-quantification.xlsx
- Figure 1/1G/1G.jpg
- Figure 1/1I/
- Figure 1/1I/1I-quantification.xlsx
- Figure 1/1J/
- Figure 1/1J/1J-quantification.xlsx
- Figure 1/1K/
- Figure 1/1K/1K-quantification.xlsx
- Figure 1/1L/
- Figure 1/1L/1L-quantification.xlsx
- Figure 1/1L/1L.jpg
- Figure 1/1M/
- Figure 1/1M/1M-quantification.xlsx
- Figure 1/1N/
- Figure 1/1N/1N-quantification.xlsx
- Figure 1/1N/1N.jpg
