# Supplementary material for: RBMS1 orchestrates cardiac hypertrophy by facilitating CTTN splice-switching and sarcomere dynamics
Source: EMBO Mol Med. 2025 Nov 10;17(12):3555–85. doi: 10.1038/s44321-025-00334-z (PMC12686484; doi:10.1038/s44321-025-00334-z)
Supplement: Supplementary file 4 — Source data Fig. 1 [file 44321_2025_334_MOESM4_ESM.zip › Figure 1/1B/1B.xlsx]

## Sheet: GSE135055_RBMS1_NPPA_NPPB
sample	RBMS1	NPPA	NPPB
HF_DCM1	0.122351622659782	63.6424119970282	30.9155304037906
HF_DCM2	0.114076218410061	52.9261446866835	16.6080407774275
HF_DCM3	0.104077958556715	225.337098295551	61.6939212458822
HF_DCM4	0.0991489498894073	123.35867478698	39.4369836700584
HF_DCM5	0.0972773947596982	436.667768574458	90.3970499520164
HF_DCM6	0.0719173291413865	113.446715030131	18.6944359415612
HF_DCM7	0.100052776857649	285.865180652819	88.6082292345041
HF_DCM8	0.113682220018819	46.7680585286534	20.7961211923853
HF_DCM9	0.106881051334636	5.02369774988554	5.16527585947706
HF_DCM10	0.102538463655069	4.86844024258334	3.61516
HF_DCM11	0.114931620166147	3.70961293208329	22.0545302780743
HF_DCM12	0.136572987858012	260.261820103465	104.881061540191
HF_DCM13	0.0924764623900125	82.5212345292009	81.563370182854
HF_DCM14	0.104742912159315	194.090672699205	23.3743410262652
HF_DCM15	0.105635725615953	0.964379049599613	0.486412093735318
HF_DCM16	0.131656282367396	171.561256144189	44.6976891766112
HF_DCM17	0.10555732995668	217.675387364367	106.153963813675
HF_DCM18	0.127343037421851	151.962764883774	22.0415443321408
HF_DCM19	0.10118943973284	356.074779108837	60.9835589235319
HF_DCM20	0.109463291819268	8.69873387071533	7.75772008299106
HF_DCM21	0.085318604298452	16.4450563273405	112.086365337566
normal1	0.0788689663612896	1.42259290148308	0.37701690308054
normal2	0.0843906617343387	0.428257100324119	0.129524192063732
normal3	0.091394935550627	2.49229974347942	0.11682092245704
normal4	0.088451463298392	1.75229228917693	1.00279563892941
normal5	0.0852121783961772	0.22404618882788	0.115064147520272
normal6	0.0819196177715154	0.184320395412103	0.0302805145615762
normal7	0.0766714797659328	0.249054004682352	0.0672083053819977
normal8	0.0750914231852856	0.665916309055972	0.264663106581418
normal9	0.0836908757613649	0.149298478508322	0.0826690387309765
