# Supplementary material for: RBMS1 orchestrates cardiac hypertrophy by facilitating CTTN splice-switching and sarcomere dynamics
Source: EMBO Mol Med. 2025 Nov 10;17(12):3555–85. doi: 10.1038/s44321-025-00334-z (PMC12686484; doi:10.1038/s44321-025-00334-z)
Supplement: Supplementary file 4 — Source data Fig. 1 [file 44321_2025_334_MOESM4_ESM.zip › Figure 1/1C/1C.xlsx]

## Sheet: SCP1303_myocardial_RBMS1
cell	disease	RBMS1
TTCTTCCGTTCAACGT-1-0	normal	1.99103523367128
CATCCACCATCTAACG-1-0	normal	1.27340813548425
ACCCAAACAGCTAACT-1-0	normal	1.73553501142664
AAGGAATCAACTGGTT-1-0	normal	1.60970463244635
TACCCGTAGCGTGCTC-1-0	normal	1.85731330567023
GAAATGAGTATGGTTC-1-0	normal	1.85731330567023
CACTTCGCATCCCACT-1-0	normal	1.47725217467749
AGACCCGGTATGTCCA-1-0	normal	1.49583990148694
AACAACCCACCCTGTT-1-0	normal	1.49907269927813
GAGACCCTCCCGAGGT-1-0	normal	1.33359539376505
CTGTGAAGTTAAGACA-1-0	normal	1.50815822297311
AACCACAAGCGCATCC-1-0	normal	1.78612698761332
ACTGTCCGTACGACTT-1-0	normal	0.890254791004425
TCCTCCCGTACGCGTC-1-0	normal	0.891229172249388
CCACCATCAGCTGGTC-1-0	normal	1.35337595689348
AACAGGGTCCTACGGG-1-0	normal	1.79683698678229
ATCAGGTAGACAGCTG-1-0	normal	1.35679196994672
ACCCAAAGTAATTGGA-1-0	normal	1.69115759677296
GGCACGTCATCAACCA-1-0	normal	2.03245027808477
TCACACCGTCACCTTC-1-0	normal	1.70427779747763
ACTGCAAGTTGCGGAA-1-0	normal	1.7085836927743
CTCCACAGTCTCCTGT-1-0	normal	1.3927
ATGGAGGCATAGGTAA-1-0	normal	2.05790687953554
CCACACTTCCTGCCAT-1-0	normal	1.57404701563641
ACTACGAAGCCGATCC-1-0	normal	0
CAGCCAGTCAATCCAG-1-0	normal	0
TTCTAGTTCCTACCAC-1-0	normal	1.72374204183728
CGCATGGCAGCCTATA-1-0	normal	2.08211000188756
CAGCACGAGTATAGGT-1-0	normal	1.74026968189541
TCCTTCTGTCTAACTG-1-0	normal	1.20890306031716
GCATCTCTCGCGATCG-1-0	normal	1.86976216050167
AAGTACCGTAATGATG-1-0	normal	1.74363551385423
AACGAAACAGATAAAC-1-0	normal	1.61020635509487
AACAGGGTCGACGAGA-1-0	normal	0.95531456556625
TTGGATGTCTCGAACA-1-0	normal	2.11445749565273
ACTTCCGTCCAATCCC-1-0	normal	1.2273447225455
TGACCCTTCAATCAGC-1-0	normal	1.76994410257486
AACCAACCAGCAAGAC-1-0	normal	1.23807841681245
ATGGATCTCCGGACTG-1-0	normal	0.972060434251499
CCCAACTCAGAACTAA-1-0	normal	1.91557861758947
TTCATTGTCTGTCAGA-1-0	normal	1.46556831106799
CACTGAAGTCCACAGC-1-0	normal	1.79601
TGAATCGCAACCAATC-1-0	normal	1.46942158697003
TAGGTACTCAAGCCCG-1-0	normal	1.80706080514626
TACAGGTCAGACAAGC-1-0	normal	1.80077439432356
TTCCTAAGTCAAGGCA-1-0	normal	1.80197091914771
CTACCTGGTCATGACT-1-0	normal	1.93596018130589
AGATAGAGTCACTGAT-1-0	normal	0.997753541931047
CACCAAAGTTTACTGG-1-0	normal	1.66158778761529
CATAAGCAGCCAGTAG-1-0	normal	1.94200198580055
ATAGACCAGGGCAATC-1-0	normal	1.00297116646632
ACATTTCTCCTGCTAC-1-0	normal	1.95870423781931
TGCATGAAGAGTGTGC-1-0	normal	1.00620724918988
TGAGGTTCAAACACCT-1-0	normal	2.0752093313443
ACTTTCACACGCGCTA-1-0	normal	1.68258319710083
ATGGTTGCAGCTGGTC-1-0	normal	1.28890526055261
TCATACTCACTCACTC-1-0	normal	1.68258319710083
AGCCAATTCAGCCTCT-1-0	normal	1.51006517540998
TGACAGTCACGTATAC-1-0	normal	1.69859823678358
ACGATGTTCGTACACA-1-0	normal	1.02324683720569
TATCAGGTCCGGTAGC-1-0	normal	1.02313268707815
CCCTTAGAGCACCCAC-1-0	normal	1.52038403247398
TGAGACTCAGGACATG-1-0	normal	1.7000594688291
GCAGCTGCAGCACAAG-1-0	normal	1.85509242438349
TCAGGTAGTCAAGCCC-1-0	normal	1.85767460032261
AACCTTTCAACTCCAA-1-0	normal	1.53987564870888
AGAAGCGAGAGAGAAC-1-0	normal	2.01042804972294
TGGGATTAGAAAGCGA-1-0	normal	0
ACTGCAATCTGGTGCG-1-0	normal	2.12919473508012
AGGGTTTGTTTGTGGT-1-0	normal	1.73493054468269
CGAAGTTCATTGTAGC-1-0	normal	1.33812
ACGGTTATCGAATGCT-1-0	normal	0.660613159286261
CTCCCTCAGTGGACGT-1-0	normal	1.06435707230216
AATGACCTCTCGAACA-1-0	normal	1.75221325179457
CATCGTCTCAGCAGAG-1-0	normal	1.5730164873976
ATTACTCAGGGAGTTC-1-0	normal	1.9112410522889
GATGAGGCAGTAACAA-1-0	normal	1.35773842446419
ATTTCTGCACAATGCT-1-0	normal	1.35310991237921
AAGTGAACAGCGAACA-1-0	normal	2.04898482315349
AAGCCATTCTGGCCTT-1-0	normal	1.58478117277019
CGAAGTTAGATGCAGC-1-0	normal	1.58101500828794
GGCTTGGCATCATCCC-1-0	normal	1.35809597156618
AGCATCAAGATAACAC-1-0	normal	1.08163829178194
CGGAACCCAGCAGGAT-1-0	normal	0.677378834124717
TAACCAGCAAGACTGG-1-0	normal	1.91847658751164
CTGTAGAGTTCAATCG-1-0	normal	0
CGACAGCCACACTGGC-1-0	normal	1.37023679219692
GATCCCTGTAGTATAG-1-0	normal	1.08454606489608
ACCACAACATCGAACT-1-0	normal	1.59770199151674
TGAATCGCACAGTATC-1-0	normal	0.683391966971401
AGGGTGACATTGAGCT-1-0	normal	2.38276093953767
AACAAGATCCATCTAT-1-0	normal	1.59581825460255
ATTACTCAGTGGATAT-1-0	normal	1.59911831301482
TTCACGCTCGGTTCAA-1-0	normal	1.78002321537121
CGAAGGACACACTTAG-1-0	normal	1.09383520951983
TCACTATCATCACGGC-1-0	normal	1.94883010990704
TTATTGCTCTAGAACC-1-0	normal	1.0998805619841
TCCTAATGTTTAAGGA-1-0	normal	1.38952805448106
CACTAAGCAACAACAA-1-0	normal	2.2049955090893
GACTGATAGGTGCATG-1-0	normal	2.2134772500326
GCCATTCAGCAATAAC-1-0	normal	1.11157843466538
AGCATCAAGAGCATTA-1-0	normal	1.62637064843476
TTTGATCCAACGAGGT-1-0	normal	0.703712089880162
CCGTAGGTCTCAGTCC-1-0	normal	1.40140761631585
ACACCAACAGAACGCA-1-0	normal	2.21711386562346
GCTGCAGTCTCCGATC-1-0	normal	1.40456898136337
TGCATCCGTCCGGCAT-1-0	normal	0
AGACAAAGTGAGGATC-1-0	normal	1.8191947506367
AATGAAGTCGAGAACG-1-0	normal	1.6362062807501
GACTATGAGTAGTCAA-1-0	normal	1.81789720511494
TCCACCAGTCGATTCA-1-0	normal	1.40961494648246
CTCCCTCGTCGAACGA-1-0	normal	1.11985491750751
ACTGTGATCCAACCGG-1-0	normal	1.6398796706598
CTGTACCGTTCTTAGG-1-0	normal	1.41769765992437
GAAGAATGTCAGGAGT-1-0	normal	0.715311185509063
TTCTAACGTACTGAGG-1-0	normal	1.41912124599993
TCATTGTAGGCTTAGG-1-0	normal	1.83309404511082
TAACGACGTCTAGTGT-1-0	normal	1.43006632889343
ATTACCTCACAAACGG-1-0	normal	1.43176145528369
TGCAGTACATAGACTC-1-0	normal	1.84421164329409
CTACAGACACTGCTTC-1-0	normal	1.14559517366274
TCACACCAGTAAATGC-1-0	normal	1.66036147831217
CCCATTGGTTGGTAGG-1-0	normal	0.729367170750942
TGCGGCATCTCTAGGA-1-0	normal	1.43654912347323
ATCCATTGTGAGGAAA-1-0	normal	2.00852360858125
TGCTTCGAGGCTATCT-1-0	normal	2.00833741484585
AAAGAACCACTTGAGT-1-0	normal	1.6686953189432
GGTAATCCACTTCATT-1-0	normal	1.44582387388901
GACTCTCCATTGCCTC-1-0	normal	0.730480907245634
GAAGCGACATCAGCAT-1-0	normal	0.731318543032224
AGTGACTGTCGGTAAG-1-0	normal	1.44723131661322
TCGGTCTCAACCTAAC-1-0	normal	2.14712491951227
TGTCAGAGTAATCAAG-1-0	normal	1.85869479622416
GTAGATCAGGCTCCCA-1-0	normal	0.735933317095064
AACCTGATCAGTCCGG-1-0	normal	1.44450214019023
ACCCTCATCTGTTGGA-1-0	normal	2.26924407944963
AGGCATTGTCTACGTA-1-0	normal	0.734407114517141
AGGATCTTCGCTTACC-1-0	normal	1.44839279434473
AGGATCTTCACCTGTC-1-0	normal	0.737068117305014
CGGCAGTAGTAAAGCT-1-0	normal	2.15662494204833
TAGTGCAAGACGAGCT-1-0	normal	1.45339535345086
ATTCTACCAAAGCTAA-1-0	normal	1.45700547749556
TTGCTGCAGACCAGCA-1-0	normal	0.739634838367041
GGAATCTGTCCAGGTC-1-0	normal	2.16497094164803
CCACCATTCGGATAAA-1-0	normal	2.28732715005645
TTGATGGAGGCAATGC-1-0	normal	0.745115324653107
TAACGACTCGTTCATT-1-0	normal	1.69106735108664
ATTTCTGGTATCACCA-1-0	normal	2.03206612214347
GAAGGACGTGGCCTCA-1-0	normal	1.87674339339059
AAGATAGTCGACGTCG-1-0	normal	0
ACCAACACATAGAATG-1-0	normal	1.17376231525182
TGGCGTGCACAGTCAT-1-0	normal	2.17468841231381
TAGGTTGCAACCCGCA-1-0	normal	2.04036807337492
CGTAATGTCGGCTATA-1-0	normal	1.47641779932178
TTTCAGTTCCAAATGC-1-0	normal	1.88817010664845
TAACTTCTCACCTCTG-1-0	normal	1.47002312426308
CTCCATGAGTCGGCCT-1-0	normal	1.88978981391945
TGACTCCCAGGGTCTC-1-0	normal	1.48025114835993
TCTAACTTCGTCGATA-1-0	normal	1.89198685994943
TGCGATATCGAGAGAC-1-0	normal	1.70722752549331
TATTGCTTCTTTCCGG-1-0	normal	1.17926977618757
CTACAGATCCTCATAT-1-0	normal	1.47963973196381
ATTCCTACATGAATAG-1-0	normal	0.757898264138534
TGCACGGAGAGAGCCT-1-0	normal	1.89611200591147
GATAGAAGTGCCTTCT-1-0	normal	2.19256516146159
AGTTCCCCAAGCCCAC-1-0	normal	0
CTCAGAAGTGAACTAA-1-0	normal	1.90026031109599
CTCATTATCTGGGCAC-1-0	normal	1.7093554259336
CTGGTCTCAGGCATGA-1-0	normal	2.05328726355058
AGAGAGCCAATGAGCG-1-0	normal	0.760680131170778
CGATGGCGTGCCTAAT-1-0	normal	0.75880304997413
ATGCCTCTCAGGACAG-1-0	normal	1.71915348338119
GTTGCGGGTATCCTCC-1-0	normal	1.18760018525602
TAAGCACGTGGGCTTC-1-0	normal	1.71737023526168
ATCCTATCATTCAGGT-1-0	normal	2.31883268099574
CGTAAGTTCGCACGAC-1-0	normal	0.762322955177336
GTTCATTGTAACACCT-1-0	normal	1.19109676837892
TCACTATTCTCAACCC-1-0	normal	1.49198218364805
AACCCAACAGATTTCG-1-0	normal	0.767420025020439
CACTGTCGTCGTTATG-1-0	normal	1.72235600442801
CTCCCTCCATTGCCTC-1-0	normal	0
GGTGAAGCAAGAGGCT-1-0	normal	0.766431904128438
TATTCCACATAACAGA-1-0	normal	0
GCCCAGACATCCTATT-1-0	normal	2.07389057344687
GATCAGTGTCCAGTTA-1-0	normal	1.72766303247411
TGATCTTTCATTCCTA-1-0	normal	1.90941047959502
ATACCTTCATACTGAC-1-0	normal	2.20785998373285
AACTTCTCACTTTATC-1-0	normal	1.19977753846763
CTCCATGGTGACCGTC-1-0	normal	1.4998654498267
GGTGATTGTATCGAAA-1-0	normal	0
CTCGAGGCAGAGATGC-1-0	normal	0.772212979935868
TGTAGACAGGTCCCGT-1-0	normal	1.50620688053214
TGGTTAGGTGACTAAA-1-0	normal	1.50457018010423
CTGCATCCAACGATTC-1-0	normal	0.775485480356292
CGCAGGTTCCTCGCAT-1-0	normal	2.33679118659157
TCCGATCTCATTTGGG-1-0	normal	0.775485480356292
TGGATGTCAGTTTCGA-1-0	normal	0.777450283889491
GCTACCTAGTGGAATT-1-0	normal	1.5139008637968
ACGCACGTCCAAATGC-1-0	normal	1.74470689932661
GGGATGAGTCTCACAA-1-0	normal	2.35041450657388
TGCACGGCAACTGGTT-1-0	normal	2.09609753878805
TTACCGCGTTTACTGG-1-0	normal	1.51963976882353
AAAGTGAGTGAGTAAT-1-0	normal	1.93990002305534
AATAGAGTCAGGGTAG-1-0	normal	1.52215512819623
CTCCGATTCGTTGTAG-1-0	normal	1.52001179264196
GATGATCCACGCTTAA-1-0	normal	1.22338028068343
GACCCAGGTGACCTGC-1-0	normal	2.24515423206674
GTCACTCGTTTCCAAG-1-0	normal	1.22652115024105
GGTGATTTCTCCTGTG-1-0	normal	1.52928876056885
AAGTTCGTCGAATCCA-1-0	normal	1.96216475244636
CACAACACAACCCTAA-1-0	normal	2.25710282252067
CTGCATCTCTATTTCG-1-0	normal	1.53736192508292
TCAGGTAAGCTGTCCG-1-0	normal	1.96111443169521
GTCACGGGTTAAGTCC-1-0	normal	1.23796250099039
TCGGGTGTCTAGTGAC-1-0	normal	1.23674685676571
CTCAGTCGTTCAGGTT-1-0	normal	1.54244734120036
AGCGCTGTCGATTGGT-1-0	normal	1.23744118169603
ACTTAGGCACGACGCT-1-0	normal	1.96237499240504
TCCATGCCAGCTGTGC-1-0	normal	2.38213627939939
CTGGCAGTCTGTCCCA-1-0	normal	0.802482305755897
AACAGGGGTGCGGATA-1-0	normal	2.49129644788677
GCACGGTCAAATGCTC-1-0	normal	2.38470484909078
TCTACATAGTGCCTCG-1-0	normal	1.54747591874701
CGGTCAGGTTACGTAC-1-0	normal	1.54360432472904
AGGGTCCGTACGTACT-1-0	normal	1.23987823934816
GAGACTTGTTCTCTCG-1-0	normal	2.49287832567606
TCCCACATCCGTCAAA-1-0	normal	1.24840512059772
AGCTACATCTTCGGAA-1-0	normal	1.24601841841758
CTCCTCCAGTGATAGT-1-0	normal	2.28289566683755
GAGCCTGAGACAGCGT-1-0	normal	2.13544735309441
ACGTTCCTCGTCCTTG-1-0	normal	1.97531169358171
CTTCTCTGTCGAATTC-1-0	normal	0.807611261958265
CTGTAGACATGAAAGT-1-0	normal	1.97756101959117
ATCGCCTTCACCTCGT-1-0	normal	0
TAATCTCTCATGTCTT-1-0	normal	1.79040658477656
CTGCCTATCCTGTAAG-1-0	normal	1.25338832027611
CTCATGCCACCGTACG-1-0	normal	0.811625288184258
AGAAGCGAGCATACTC-1-0	normal	1.79898334561236
GTGCACGTCAGGACGA-1-0	normal	2.39914621116515
TACGTCCTCCGCTGTT-1-0	normal	2.28493144092609
CTCTGGTTCCGAGCTG-1-0	normal	0
AAATGGAGTGCGGCTT-1-0	normal	2.28346064977596
CTGTATTAGGTAGTCG-1-0	normal	0.816033302417683
ATCCCTGAGTGAATAC-1-0	normal	1.26121975459552
AATGCCATCGAGTGAG-1-0	normal	1.26076668031892
TCGCTCAAGCGCAATG-1-0	normal	2.14871628877737
CTGTGGGAGGCTAGCA-1-0	normal	2.15746204367549
TGGGATTGTAGTTAGA-1-0	normal	0
GTAGCTACAGGAACCA-1-0	normal	1.99778045912294
CTTCCGACACCAGGTC-1-0	normal	1.58885327466572
TGTTCATGTGTCCGGT-1-0	normal	1.26897870759285
GTAGGTTCAGCTGAGA-1-0	normal	0
ATACCGAAGGTCTGGA-1-0	normal	1.81634322825567
TTCCAATAGTGCACCC-1-0	normal	1.58442156221571
GAACTGTCAGCATCTA-1-0	normal	1.58267766608229
ATCTCTATCCCACAGG-1-0	normal	1.81915
CATACTTTCTACCACC-1-0	normal	1.82600171903439
ATCCGTCTCAACACCA-1-0	normal	1.58689140749047
CGGGACTCATGGCGCT-1-0	normal	2.02013822481856
CATTGCCCAAGGTCAG-1-0	normal	2.01651672173313
ACCCTCATCCTACCGT-1-0	normal	0.834699268550882
TCCTTCTGTTTCGACA-1-0	normal	0.837216902341797
AAAGTCCCACCAGTTA-1-0	normal	1.60074819527282
CAGTGCGGTTTCGTTT-1-0	normal	1.82862852727994
GTGGTTATCCTTCTTC-1-0	normal	1.28681429363896
TTCTCTCGTGAGATAT-1-0	normal	1.59571375930898
ACTTTCAAGCGACTAG-1-0	normal	1.28976288049501
CCATCACCATCGATGT-1-0	normal	1.59707348448586
TAAGTCGTCTATTTCG-1-0	normal	2.19202669203604
TGCATGAGTGTTACTG-1-0	normal	2.45369365620579
TTTGTTGGTCACAGAG-1-0	normal	1.60890479233617
AACCATGTCAGGCGAA-1-0	normal	1.29870146197969
CAGCGTGGTACAAGTA-1-0	normal	2.19746164949617
ATCGATGCAGGCATTT-1-0	normal	1.84773797114593
CCGATGGTCCACATAG-1-0	normal	2.34056975510801
AATGAAGAGTGTAGTA-1-0	normal	2.46273038493342
TGTCCACCATATTCGG-1-0	normal	1.30650411282277
AGCTACAGTCTTGTCC-1-0	normal	1.30650411282277
AGACACTTCACCCTCA-1-0	normal	1.61921583974762
TGGAACTCACAACGTT-1-0	normal	0
GTAGAGGTCTACACAG-1-0	normal	1.31153428591078
TGTAAGCCAATCCAGT-1-0	normal	1.3122281487223
GGAACCCTCTCTCCGA-1-0	normal	1.61845859216003
AGCCACGCACATTCGA-1-0	normal	1.85931217367188
GGTGGCTTCAGCCTTC-1-0	normal	2.04680061763826
TGTTTGTAGCGATGAC-1-0	normal	1.31153428591078
TTCTGTATCGTAGTCA-1-0	normal	1.8618328215435
CCGAACGCAATCACGT-1-0	normal	0.862278251133781
GTAACACTCACCGACG-1-0	normal	2.21302382877469
AATGAAGAGCTAGATA-1-0	normal	0.860384873225789
AACCTGACAGCGAACA-1-0	normal	2.05875460224799
GTTAGACTCAAAGCCT-1-0	normal	1.31981576213676
AAGCATCTCGACCCAG-1-0	normal	1.86921539969038
TCCATCGAGGGAGTGG-1-0	normal	2.22079752695585
AGGCTGCCACTACCCT-1-0	normal	1.87118897182872
GACATCACAGGATCTT-1-0	normal	1.87772796283951
GAGTTTGCAACTGGTT-1-0	normal	2.23210549767462
ACCTGAATCTTGGATG-1-0	normal	0.869941076353221
CACTGGGTCGGTAAGG-1-0	normal	1.88043057843923
CCCGAAGGTACAAGTA-1-0	normal	1.33128451869317
CAGGCCAGTTTACTTC-1-0	normal	2.0750266005145
GCCATTCCAAGCCTGC-1-0	normal	1.33684608570591
TTGGTTTAGATGAATC-1-0	normal	0.875620431957947
TAACACGCACTAAACC-1-0	normal	0
GACATCACACCCTGTT-1-0	normal	0.891271588198935
CGCGTGAAGCTCTATG-1-0	normal	2.08990656909429
AACCAACGTCACCGAC-1-0	normal	0
TTCAATCTCCCTATTA-1-0	normal	0.880716983845002
AGTGCCGCAGGTGAGT-1-0	normal	1.65878147631396
AAAGTGAAGGTTGGTG-1-0	normal	2.09102478487893
CCTCCTCAGATTCGCT-1-0	normal	1.89158039095157
ATTTACCTCAACTCTT-1-0	normal	2.09301669035172
TCCCACATCTCGAACA-1-0	normal	0.885709609264255
GTAACCAAGGTGCTGA-1-0	normal	1.34204334935775
AGGGTGAGTTGTGCAT-1-0	normal	1.3461294843628
TTTGATCTCACCATCC-1-0	normal	0.887555372131455
TAGATCGGTTCGTTCC-1-0	normal	1.34655018902911
TTGAGTGAGACGACGT-1-0	normal	1.90448065366766
GCTGCAGTCATCGCCT-1-0	normal	2.25317292963105
CAGCACGGTACGATTC-1-0	normal	1.90850503621471
GTGCACGGTAGTAAGT-1-0	normal	0.8889028989759
AGGGAGTAGCTTTCTT-1-0	normal	2.26070372102002
TATTTCGTCCGTTGAA-1-0	normal	2.26198708772324
TCTAACTCAGCTCATA-1-0	normal	1.35077388745038
ACTCCCATCTACCTTA-1-0	normal	1.66814236829328
CTGATCCAGCCGATCC-1-0	normal	0.890339429706402
TTCACCGCACGATAGG-1-0	normal	1.67059038516521
GCAACATCACACACTA-1-0	normal	1.35866849729655
ATCCATTCAGCTGCCA-1-0	normal	1.92220396045618
TCCGATCAGAAATTGC-1-0	normal	0.896478818406014
TGATTCTGTTGGGACA-1-0	normal	1.36157544576015
AGTTCGAAGGATTACA-1-0	normal	1.37060195916394
TAAGCGTCAGACAATA-1-0	normal	1.68213173746025
CATTGCCAGGTGAGAA-1-0	normal	0.905420254734751
TCCGTGTTCATGGTAC-1-0	normal	0.909209687142781
AATTTCCCAGCACCCA-1-0	normal	0.911339488424952
TCGCACTTCTTACCAT-1-0	normal	1.68773655001134
AAAGTGAAGTCTAGAA-1-0	normal	0.907531118295441
TGTGAGTTCAAGGTGG-1-0	normal	2.42388001052778
GATGTTGGTCGGTGAA-1-0	normal	2.13238
GTATTTCCAAGTACCT-1-0	normal	2.2926111748578
ATAGGCTCATGCAGCC-1-0	normal	0.910184524800963
TAGCACAGTCTACATG-1-0	normal	1.69945024652515
GGCTGTGGTATACCCA-1-0	normal	2.13803935608049
GATAGCTTCGATACTG-1-0	normal	0.911072680526389
GCATGATCATGGGCAA-1-0	normal	1.70544389629534
CTAGGTACACCTCTAC-1-0	normal	1.38715748154124
ACCAAACTCCAGTTCC-1-0	normal	1.3910002521573
ACCGTTCAGCGTTCCG-1-0	normal	1.9458672931369
CCATAAGGTGACTCGC-1-0	normal	0
TCCGAAAGTAATGCGG-1-0	normal	0.923612782074839
TGTAAGCTCAGGAAAT-1-0	normal	1.39168094538452
AACACACTCGATACGT-1-0	normal	2.45097376864643
CACGTTCAGAGAGTTT-1-0	normal	1.70988069546495
CTGAGGCTCCAAGCTA-1-0	normal	1.39543857749124
TGGGATTCAGCTGCCA-1-0	normal	0.91869747190472
TACCTCGAGTCATACC-1-0	normal	1.95440084742219
CAACGATTCTCACTCG-1-0	normal	1.3910002521573
TATTCCACAATCTCGA-1-0	normal	1.71884030211347
CATCGCTCATTGTCGA-1-0	normal	1.9546609592726
CAGCCAGGTGATTAGA-1-0	normal	0.925355657747565
TGCAGGCGTGATCATC-1-0	normal	0.924345767402469
TGAACGTTCCAACCGG-1-0	normal	0.927474899025573
GTACAACGTCCTTTGC-1-0	normal	0.931092253340688
GTTCATTCACCCTTGT-1-0	normal	1.72791675766554
TGTCCCACATGTTTGG-1-0	normal	1.40638845061451
CAGAGCCGTTGGGTTT-1-0	normal	1.73058645145601
TACTTACAGCTAGAAT-1-0	normal	0.933895472802969
AGCGCCAGTAGCTAAA-1-0	normal	2.70378800810679
GCTACAAGTAGAATGT-1-0	normal	2.33503376785083
AGGATAACATGACCCG-1-0	normal	1.97616779134565
GAGAGGTCAATAACCC-1-0	normal	1.73326638108814
CAGATCACACACGGTC-1-0	normal	1.41012185802737
CATCAAGGTCAGTCCG-1-0	normal	1.98032827669866
GTTACCCAGCGTATGG-1-0	normal	1.73441807277094
CCGAACGAGCATACTC-1-0	normal	1.97965568232051
AAGCGAGTCGATACGT-1-0	normal	1.97845
CCGATGGGTGCTCTCT-1-0	normal	1.73878608352274
ATTTCACTCGTGGAAG-1-0	normal	1.98005916726575
AATTTCCGTAGGTAGC-1-0	normal	0.942032616461484
AGCGCTGGTACCTAAC-1-0	normal	2.18270833547104
TTTCACAGTCCACACG-1-0	normal	2.60631419104334
ATATCCTGTAGCTGCC-1-0	normal	0.949060125061916
AGTAGCTGTCGCGTTG-1-0	normal	1.98234965037421
CTTGAGACAGCGCGTT-1-0	normal	2.18620751675148
GATGACTCACACCAGC-1-0	normal	1.75139930204219
GATGGAGCAGCGAGTA-1-0	normal	0.949448449728581
TGGAGGAAGATGACCG-1-0	normal	0.95061547441523
ACATCCCCACTATCCC-1-0	normal	0
CCTCTCCCATCACCAA-1-0	normal	2.19212089799649
CAAGAGGGTGATTAGA-1-0	normal	2.35277882971183
CAGAGCCTCATTTACC-1-0	normal	1.75481895374561
TTCCAATAGGGAGATA-1-0	normal	2.00009747169129
TCCTTTCTCCGTAATG-1-0	normal	0.953350556258097
CGTCAAATCCGAAGGA-1-0	normal	1.43423178313884
GGCACGTGTTCTGACA-1-0	normal	2.20007408950475
TGTTACTGTACAGAAT-1-0	normal	1.43691581800668
ACAGGGAGTCAAGGCA-1-0	normal	1.43875257158447
TCCTGCACAACAGAGC-1-0	normal	2.00661727270611
GGGTGAAGTAGGTACG-1-0	normal	0
TTCTCTCTCAAACCCA-1-0	normal	1.76370828492756
ACGATCAGTCAATCTG-1-0	normal	1.76866564813286
TACTTGTCAGACCTAT-1-0	normal	0
ACTGTGAAGCCACAAG-1-0	normal	0.966173296993602
TCATATCGTAGAGCTG-1-0	normal	1.45126433435574
TGATGCATCTGTCTCG-1-0	normal	2.01094826807031
AGAACCTAGACATATG-1-0	normal	0
CATCGCTAGATCCTAC-1-0	normal	2.21884704134939
TCATGCCCATCCTTGC-1-0	normal	1.4488912379773
CATCCGTCAGGAATAT-1-0	normal	2.02551710599668
CATGCCTGTGGAATGC-1-0	normal	1.45314426530886
CCCTCAACAAGGACAC-1-0	normal	1.77311653428735
CTCCCTCTCACTGATG-1-0	normal	2.64554673578094
TAGGGTTGTTGCATTG-1-0	normal	1.77705109811771
CTGGACGTCAATCCAG-1-0	normal	2.37887190172424
TAGACTGAGCGCCTTG-1-0	normal	1.45490401742683
ACCCAAAGTGCATACT-1-0	normal	2.22338922827352
GTGGTTATCTAGCCTC-1-0	normal	0.974519170111612
TTGTGGAGTGTGCCTG-1-0	normal	1.78251407088558
ACATCGATCTATCGTT-1-0	normal	2.22412424697386
TGAGCGCCACAGCTTA-1-0	normal	1.78361171586928
ATGGAGGCACAGCTGC-1-0	normal	0.977301326883891
CTCATCGTCCGTCCTA-1-0	normal	1.45945209667585
CCTCTCCCAATTCACG-1-0	normal	1.78650110601998
TGACGCGAGCATCGAG-1-0	normal	1.46008641062184
CACCAAAGTGGATGAC-1-0	normal	1.46774891829379
TGCATGACATCGATAC-1-0	normal	2.23017684663925
CACAGGCCAAACGAGC-1-0	normal	0.980725098279362
ACATCGAGTTCAGGTT-1-0	normal	0
ATCGCCTCACATCATG-1-0	normal	0.983336148282998
GGCAGTCCACATGGTT-1-0	normal	1.4660807111218
GCCAGGTGTCTTAGTG-1-0	normal	0.989133638964229
CCTAACCGTCCATCTC-1-0	normal	2.24362455859517
ATGAGGGCACATACTG-1-0	normal	0.992113554858906
GATGACTTCACCTGTC-1-0	normal	1.47355806158956
AGTCTCCTCTCCGCAT-1-0	normal	0
GGAACCCTCACCGGTG-1-0	normal	2.04885864307782
CCATCACGTGCTTATG-1-0	normal	2.68091906898204
TACAACGCAAAGCACG-1-0	normal	0
CACGAATCAATTGTGC-1-0	normal	1.80961934685644
ATGGAGGAGTAGGCCA-1-0	normal	2.41844940458169
GCCAGCAGTCATGCAT-1-0	normal	0.98945199040564
ATGAAAGTCGAGATAA-1-0	normal	1.48060079609995
GAACACTGTTCACCGG-1-0	normal	0.992968527009239
TTTCACATCATGCCGG-1-0	normal	0.997807589546144
TTGCCTGCAGCTGTTA-1-0	normal	1.81190127889714
GGTCTGGTCGCTCATC-1-0	normal	2.41907080164453
AAACCCACAGGTGGAT-1-0	normal	0.997375385871217
TTCACGCAGCACTCCG-1-0	normal	1.81376069513352
ACCTACCTCAGAGTGG-1-0	normal	1.81247289524377
TATTGGGCAGTTCCAA-1-0	normal	2.42296502410297
GTGCTGGGTAATCAGA-1-0	normal	1.81147286458807
GTGCAGCAGAAGTCTA-1-0	normal	1.48825403874962
GGGTATTAGTCGGGAT-1-0	normal	0
GTTAGTGCATACCAGT-1-0	normal	0
GCAGCCAAGGACACTG-1-0	normal	1.81792601409579
TAAGCCATCTATACGG-1-0	normal	1.00160673051773
GTGTCCTTCGTAGCTA-1-0	normal	1.00423000666566
ATTCCTATCGGAGATG-1-0	normal	0
AACAAGAGTAGCGTTT-1-0	normal	0
TCAGTGACATTAAAGG-1-0	normal	0
GTTACCCTCTATCGTT-1-0	normal	2.43112348817216
AACAAGATCCGATGCG-1-0	normal	1.49936986476304
TCGTCCAAGTACAGAT-1-0	normal	0
GTGTTCCGTTCCTACC-1-0	normal	1.50534254219343
AACCTGAAGGTCACTT-1-0	normal	2.43793040895244
ACACCAATCCCTGGTT-1-0	normal	1.50452477621012
AGGGAGTAGATGTTAG-1-0	normal	1.83350605370253
ATGAAAGTCACCTTGC-1-0	normal	1.83027514130867
GATTCTTTCTCATGGA-1-0	normal	1.50725475639523
TGAGACTCATAACGGG-1-0	normal	0
CGGGACTTCCGTACGG-1-0	normal	0
AACGAAAAGGCGACAT-1-0	normal	1.0162214083275
ACACTGAAGACTTAAG-1-0	normal	1.50479724816778
TGGAGAGGTTCCGGTG-1-0	normal	2.08810836524805
GGGACCTCACATGTTG-1-0	normal	1.84268960877036
AATGGAACAAGTGATA-1-0	normal	1.02404666316965
ATCCCTGGTATTCTCT-1-0	normal	2.1018545513366
CACTTCGTCTTAATCC-1-0	normal	1.84897736262192
GACCAATTCGATTGGT-1-0	normal	1.02267636294723
AAAGGATTCCGCGATG-1-0	normal	1.0259947630299
GATCCCTTCTTCACAT-1-0	normal	2.29750689049138
CAACAGTCAGATCATC-1-0	normal	0
AAAGAACCAATACGAA-1-0	normal	0
GTTGTAGTCTACGGGC-1-0	normal	1.52472724380445
AGCGATTAGTAACGTA-1-0	normal	2.10850143483545
CGATGCGAGCGGTAAC-1-0	normal	2.46654503225588
GAACGTTCAGAGACTG-1-0	normal	1.02852781916606
CTCCCAATCATTATCC-1-0	normal	1.0276051369258
GTCCACTCAGGAATCG-1-0	normal	0
CTACTATTCTTTCGAT-1-0	normal	1.0295679914014
TATATCCCAGAATGTA-1-0	normal	1.86156506757892
TACATTCTCTGAGCAT-1-0	normal	2.47149278491091
CAACCTCAGAGAAGGT-1-0	normal	1.53492935031526
TCTACCGCATTGCTTT-1-0	normal	2.11616756792241
TGACCCTAGACGGTTG-1-0	normal	1.04092573521458
ACACCAAAGACATACA-1-0	normal	0
CGTAGTACACGTTGGC-1-0	normal	1.04080725340246
CATAGACAGGGCAACT-1-0	normal	2.32284965406869
TGTGTGACATCTCGTC-1-0	normal	0
AGTAACCTCAACTCTT-1-0	normal	2.63109505204963
CTGCTCACAGCAGTAG-1-0	normal	0
GTGGGAATCTGCTTTA-1-0	normal	2.32318182948587
CTTGAGATCGCAGAGA-1-0	normal	1.04152
GATCATGCAGCAGACA-1-0	normal	0
GTGCACGGTTAGTCGT-1-0	normal	1.04401660634931
TTCTAGTAGCATGCAG-1-0	normal	2.12520704909252
GATGATCCAAGGACAC-1-0	normal	2.1309099459899
GTGAGCCCAAGTGCAG-1-0	normal	1.05050045916668
CGAGTGCCACGTCGGT-1-0	normal	1.55083381903165
CGTCAAACAGAAGCGT-1-0	normal	1.55450349098334
TGCAGGCTCTTCTGGC-1-0	normal	1.88188390943647
GCTTCACTCCGTATGA-1-0	normal	2.13879879905859
TATTCCAGTGGGCTTC-1-0	normal	1.05013794233015
CTGCATCAGTTACGTC-1-0	normal	2.13698395419608
AATCACGAGGTCACCC-1-0	normal	2.33691786556744
CATCCCATCTTCCGTG-1-0	normal	1.55789795417416
CGAGTTACATAGATGA-1-0	normal	1.89201874934151
CCTCCAAGTTCTGAGT-1-0	normal	1.05401891312529
CCGGTAGTCGGATTAC-1-0	normal	1.55671526480722
GGCTTGGCAACCTATG-1-0	normal	0
GGGTATTTCAGTGGGA-1-0	normal	1.8905850893891
AGTCATGAGGCTGAAC-1-0	normal	2.14643367206788
TGCACGGTCCACGGAC-1-0	normal	1.56339595037547
CTACTATGTGCGAGTA-1-0	normal	2.34574875454688
GAAGTAACACTTACAG-1-0	normal	1.89505454071788
ACGGTTATCAGGTAAA-1-0	normal	0
GTGAGTTCACTGCGAC-1-0	normal	1.05854549336426
GTTGCGGAGACTTCCA-1-0	normal	1.06373550709797
GGAGGATAGAAGCCTG-1-0	normal	1.5641424847328
CTTCCGATCAAGTGGG-1-0	normal	1.06063953767434
GATTGGTAGAATCGTA-1-0	normal	1.56533871520975
GACACGCGTCTTGAAC-1-0	normal	1.06002270373401
CAGGGCTGTCTACAAC-1-0	normal	1.0619993360206
ACTTAGGGTAACAGTA-1-0	normal	2.35346790512586
GCTTGGGAGTCCTGCG-1-0	normal	1.56578786619843
GCGAGAACACTGTGAT-1-0	normal	2.1539745935424
GAGTCTAAGACGCAGT-1-0	normal	1.06162810438859
TTTCACATCTAGGCAT-1-0	normal	1.56924163324963
CACACAACAAGCGGAT-1-0	normal	0
GAGTGAGAGTAATCCC-1-0	normal	2.15701118679634
GCCTGTTGTGCAAGAC-1-0	normal	1.0668512921214
GTCATTTCAGCCATTA-1-0	normal	1.06622654001832
AGCGATTCAAGTGGAC-1-0	normal	2.15667321234967
ACGATCAAGGATTACA-1-0	normal	1.57331941606579
TCAATTCAGAGCACTG-1-0	normal	1.90667306245649
GAAGTAAAGCATGATA-1-0	normal	1.57453253026863
TTCTGTATCGAGTACT-1-0	normal	2.35450259671688
AGACTCAGTAGCGCCT-1-0	normal	0
GTCTGTCCAATTTCGG-1-0	normal	1.06760205192555
GAACGTTAGCTGTGCC-1-0	normal	1.57819
CGCCAGAAGACTAGAT-1-0	normal	1.07682976576421
AGGATCTCAGAAACCG-1-0	normal	2.53074974265715
TGAGCATTCGGTAGGA-1-0	normal	0
GGTGTCGAGTGCAGCA-1-0	normal	1.07785165271537
CGGGTCATCTTCGACC-1-0	normal	2.1684173480302
GCACTAACAGGACGAT-1-0	normal	0
GGGTAGACAGTGTGCC-1-0	normal	1.92829053805033
TTCACGCAGATTACCC-1-0	normal	1.08325160854362
TACGGTACATGTTACG-1-0	normal	1.08506479750237
ATGAGTCAGCAGTCTT-1-0	normal	0
AAACGAACAAGAATAC-1-0	normal	1.59660249476654
GTGGAAGGTCAAGCGA-1-0	normal	1.58880157187995
TGGGAAGTCCGCACGA-1-0	normal	1.93265667005346
TATATCCCAAGGCAAC-1-0	normal	1.59347108704078
TCAGCCTCAAATGCGG-1-0	normal	1.08584391722769
CGTAGTATCACTACGA-1-0	normal	1.0864941214069
TTACCATCAGCAGTCC-1-0	normal	1.08975799532538
ATTTACCTCAGGAAAT-1-0	normal	2.18208011003201
CTCGAGGGTAACTGCT-1-0	normal	1.93670972068498
AGGGTTTAGTCAGCGA-1-0	normal	2.38044313685772
AACGTCACAAAGGCAC-1-0	normal	1.08910350069908
TTTACCACACCTCAGG-1-0	normal	1.93299358606497
GGGATCCAGTCAGCGA-1-0	normal	2.55066906718863
CATTGTTGTTCCGCAG-1-0	normal	1.60529084532146
CTGCCTACATCGCTAA-1-0	normal	1.93755687852634
CACTTCGCAAGAAACT-1-0	normal	1.09476051076213
CAGCAGCTCGCTTGAA-1-0	normal	2.19243892513185
TCCATGCGTTGCATCA-1-0	normal	1.94385582283637
CGGCAGTCAAACTCTG-1-0	normal	2.38975337871679
CCAAGCGAGGTCATTC-1-0	normal	0
GATTCGAGTGGGAGAG-1-0	normal	1.60211828392297
TCATGTTTCGGCATCG-1-0	normal	2.3926391618105
GTAGGTTCAGAACTAA-1-0	normal	1.60306846414862
GTATTTCCACAATGAA-1-0	normal	1.60561
GGGAGATTCAAGGCTT-1-0	normal	1.09674909941471
CAAGACTCATTGCTTT-1-0	normal	2.19989569745528
TACTTCAGTCCAGTTA-1-0	normal	1.09901244873748
CACTGGGGTATCAGGG-1-0	normal	0
GGTAACTCAGATCCAT-1-0	normal	1.61280640421046
AAAGGTAAGAGTCCGA-1-0	normal	1.61716244392321
ATTATCCGTCGAGTGA-1-0	normal	2.20832337106105
GCGAGAAAGAGTTCGG-1-0	normal	1.61748624561693
CAGGCCACAAGGTCAG-1-0	normal	1.10776197575024
CCGTAGGGTCACCTTC-1-0	normal	0
GGTGATTCAAGTAGTA-1-0	normal	1.10654137200533
ATTTCTGTCACGGAGA-1-0	normal	1.62008231581562
CTCAGAACATATGCGT-1-0	normal	2.72844585791498
AAAGGGCTCTATTCGT-1-0	normal	1.61586880276439
CACTGGGTCACCTCAC-1-0	normal	1.62826047040432
TGACCCTCATAATGCC-1-0	normal	3.06163478462065
AAGGTAAGTTCGGGTC-1-0	normal	0
GTCATCCTCACGATAC-1-0	normal	1.11075818697022
AGGTCTAAGAAGCTGC-1-0	normal	0
GCTGGGTTCTTCGACC-1-0	normal	0
TACCTCGGTGAGCGAT-1-0	normal	1.11336022205085
ATGTCTTGTCGCTTGG-1-0	normal	2.21465734499185
AATGGAAAGCCACCGT-1-0	normal	1.11212600783483
GGGCGTTAGCACCGTC-1-0	normal	1.96518380968383
TACAACGCAGTAGTGG-1-0	normal	1.11514831197542
ACTTATCTCAATCGGT-1-0	normal	2.21702274930706
AGGACTTGTGGATACG-1-0	normal	0
ATTCGTTTCTGCGTCT-1-0	normal	1.63056832072081
GTCTCACAGCTATCCA-1-0	normal	1.1139097306069
CTCCTTTTCGCTACAA-1-0	normal	2.73824455219765
TACCGGGAGAGCATTA-1-0	normal	1.63089866128181
TCCGAAAAGCCTCTTC-1-0	normal	2.74114745096383
TCGACGGAGGTCATCT-1-0	normal	1.63255280174334
CATCGGGTCTTCACAT-1-0	normal	1.63470927971155
GACTCAAAGCCTGTGC-1-0	normal	2.73573644234711
CTGTGGGTCACTGTCC-1-0	normal	1.12278388744489
CGCATAAAGGGAGATA-1-0	normal	0
GTCATCCGTGTTCCAA-1-0	normal	1.12292378377019
CTACAGAGTCGTTATG-1-0	normal	1.12404434023022
GTAGTACGTAAGATCA-1-0	normal	0
GTGAGCCGTTTACTTC-1-0	normal	0
TCGACGGTCTGGGCAC-1-0	normal	0
TCGTAGAAGAGTCCGA-1-0	normal	1.98424114254952
GATCCCTTCGCGGACT-1-0	normal	1.13153083734248
TACATTCGTTGTTGTG-1-0	normal	0
CTCAGTCCATGTCAGT-1-0	normal	2.6069439906365
GTCCCATGTTGTGGCC-1-0	normal	2.23937929630135
GTAGGTTCATTGCCGG-1-0	normal	1.13039375012809
AGCCAGCCATCATGAC-1-0	normal	2.61845790871233
AGACAGGAGAGACAAG-1-0	normal	1.13267045430356
CAGCCAGAGTCCCGAC-1-0	normal	2.24351156379832
TGCAGTAAGCGTGAAC-1-0	normal	0
CGAGTGCGTACGTACT-1-0	normal	1.13495731428951
GTCAGCGAGTATTCCG-1-0	normal	2.24012904697995
GAGGGATGTCGCACGT-1-0	normal	2.24539687578184
CGGGACTAGCGGATCA-1-0	normal	1.99386130912946
GACATCATCGCACGAC-1-0	normal	2.76233604598158
GACTGATTCCAAGAGG-1-0	normal	1.99752344805609
TCCTCTTTCCCAAGTA-1-0	normal	2.00101887852347
TGTAACGGTAACATCC-1-0	normal	1.66010268133236
CCTCCAAAGTCGCCAC-1-0	normal	1.13999558883402
TGAATCGCACTGCACG-1-0	normal	0
ATGGGTTGTTGGCCGT-1-0	normal	2.45488485627211
AGTCATGAGGCTAACG-1-0	normal	1.14377046288321
AGCGTATCAGTAACAA-1-0	normal	2.25622786427144
ATACCTTTCCGGCAGT-1-0	normal	2.62933118338335
ATCTTCACATGATAGA-1-0	normal	1.66477614270494
CACATGAAGAGTCTGG-1-0	normal	1.14919037441967
TCGGTCTCACGTACAT-1-0	normal	1.1493376483457
CTGGTCTCACTGCACG-1-0	normal	1.14625364847323
ATTCTACGTCTGCAAT-1-0	normal	1.66930699635023
TGCGGCACAATCAAGA-1-0	normal	1.14727961026015
TGGATCACACTGGCGT-1-0	normal	1.67088240096025
CCTCTAGGTAGTCCTA-1-0	normal	0
CCGGGTACAGTTGTTG-1-0	normal	2.01328695185394
GGGTCACAGGCTGAAC-1-0	normal	1.66686356814862
CAGCAATAGACACACG-1-0	normal	1.67474874424152
GACATCAAGTTGAAAC-1-0	normal	1.15526310668845
TCCTCTTTCTACTCAT-1-0	normal	0
CTGTATTGTCCATAGT-1-0	normal	1.15332991646538
CTTCAATGTTCAACGT-1-0	normal	2.02100842631504
GTAGGAGGTAATCAAG-1-0	normal	1.6786370530507
CGATCGGCAGATTTCG-1-0	normal	1.15303313891683
GTCATCCGTAGGCAAC-1-0	normal	1.15645633846224
CATACAGCAGGCTATT-1-0	normal	1.68058951233203
GCATTAGCAACACGAG-1-0	normal	2.01610285010804
AGGTTACTCCGGCAAC-1-0	normal	1.15615777431471
CTCAGAACATGCCGGT-1-0	normal	1.16155823416498
AAGTCGTCACGTTGGC-1-0	normal	1.16110605785988
ACTCTCGGTCGTGCCA-1-0	normal	1.16276595123645
CGCAGGTAGTCTTCGA-1-0	normal	2.02823509431132
TTAGGGTGTCGGTGAA-1-0	normal	2.79201969233477
AAAGAACCAGAAGCTG-1-0	normal	2.02957378080483
TCGGGCACAGCACACC-1-0	normal	1.16488618010911
GATGAGGTCGTGTGGC-1-0	normal	0
TGTTACTTCGCATTAG-1-0	normal	1.69550334716695
TTTAGTCCAACACGTT-1-0	normal	0
CTTGATTTCACGATCA-1-0	normal	2.03014821897384
CTCTCGACAAGGCCTC-1-0	normal	2.02632672683144
AATAGAGTCGCTAAAC-1-0	normal	1.16899954784825
CGTGCTTAGTCATACC-1-0	normal	1.16473445044374
TCTCTGGAGCATGTTC-1-0	normal	0
CAAGGGAGTCAAAGTA-1-0	normal	2.0397859513725
GTAGTACGTGGATACG-1-0	normal	2.03959200847992
CTGGTCTAGTTCCGGC-1-0	normal	2.03746185594607
AGATCCATCTAGGAAA-1-0	normal	0
GGAGGATTCTTCCCGA-1-0	normal	1.17407
CCTATCGTCCAACCGG-1-0	normal	1.17561757857081
TGTCCCATCGAGAAAT-1-0	normal	1.17779031838029
CTCCCAAAGGGTAATT-1-0	normal	1.6996938709958
CATCGGGAGGTCATCT-1-0	normal	0
TGATGGTTCTTTCAGT-1-0	normal	2.0407563993686
TACTTACAGACTTAAG-1-0	normal	2.29984468830504
GAGAGGTAGAGTCAAT-1-0	normal	0
ATTATCCGTCACTTAG-1-0	normal	0
GTAGTACAGAAACTGT-1-0	normal	2.93520234422378
GACCTTCGTATCTCGA-1-0	normal	2.49555162296503
AAAGTCCCAGTCTTCC-1-0	normal	0
TGCTCGTCACTTCAAG-1-0	normal	1.17794585618757
TGATCAGTCAAGTAAG-1-0	normal	2.30836545590955
GTCTTTAGTGATACTC-1-0	normal	0
TTGGGCGCACAAATCC-1-0	normal	2.05170973131626
TCTTAGTCACTAGGTT-1-0	normal	1.7118617553295
TACTGCCCAAGCAATA-1-0	normal	1.71353768372174
ACTTTCAGTGAGCAGT-1-0	normal	1.18799637117936
ATCACTTTCTCTCTAA-1-0	normal	1.18467753808702
TTACCGCTCGGATTAC-1-0	normal	2.68562911446301
CTGAGGCGTCCTGTTC-1-0	normal	2.51288167497868
GCTGGGTGTCCCAAAT-1-0	normal	1.18974309679167
CCGGTGATCGTTAGTG-1-0	normal	1.72330073091731
GATGACTCACCCGTAG-1-0	normal	1.72424673944707
CTCATGCGTCAAAGAT-1-0	normal	1.72405743503232
TGTCCACCAGCAGGAT-1-0	normal	1.19245388101025
TCCGTGTTCATCGCCT-1-0	normal	2.69052480491343
ATGTCTTAGCTAGAGC-1-0	normal	0
ACCACAAAGGCTGAAC-1-0	normal	2.32943510624612
TCCATCGAGCATATGA-1-0	normal	0
TCCTCTTGTGTTTACG-1-0	normal	2.32297420411106
GATTCGATCATACGGT-1-0	normal	1.19422
GGGACTCAGTTGAAAC-1-0	normal	0
TGTTACTAGCGTACAG-1-0	normal	1.72785331772388
GTGGAAGGTGTCTTGA-1-0	normal	1.2000206894527
AGACCATTCTTCTGTA-1-0	normal	0
CAACGGCCATGGGATG-1-0	normal	1.73109612299393
TGTCCACGTCCAAATC-1-0	normal	2.33027248109574
TCAGGTAAGAATCGCG-1-0	normal	2.32630252195561
GACCCAGGTTACCCTC-1-0	normal	0
CTCAGTCCAAATTAGG-1-0	normal	2.53291647262895
GCCATTCTCGAGCCTG-1-0	normal	2.07979162045113
TAACTTCGTTTCAGAC-1-0	normal	1.20539802156231
TGACCCTAGCGTACAG-1-0	normal	0
CGCGTGAAGGTGCGAT-1-0	normal	2.08409291695351
GAAGTAACAACTTGGT-1-0	normal	1.21581507902271
TTACCGCAGCATTTCG-1-0	normal	1.2104988022751
TCTGCCAGTTGCACGC-1-0	normal	1.74734361007703
TGCAGTACACGGCTAC-1-0	normal	0
CTTTCAAGTGTAGCAG-1-0	normal	1.21765465387601
CGGAACCCATGAATAG-1-0	normal	0
CCACAAAAGGACTATA-1-0	normal	1.22135258810478
TCACATTGTCTTGCGG-1-0	normal	1.76117604585597
AGTGCCGGTTCTGAGT-1-0	normal	1.74891078375771
ATGATCGTCGGCTGTG-1-0	normal	1.22118395387536
GCGTGCAAGCTTCTAG-1-0	normal	0
GAGGCAAGTGGTCTCG-1-0	normal	2.1038532290881
CACTGGGGTCTGCATA-1-0	normal	0
TGCAGTATCAGTAGGG-1-0	normal	1.2262658109939
AACCTTTAGCTTCATG-1-0	normal	0
AGTGTTGTCCGTAATG-1-0	normal	1.75898433293771
CCCGGAATCAAGAAAC-1-0	normal	2.10469630733118
TCTTAGTTCCTCACGT-1-0	normal	2.10934953498517
GAAGCCCCAGCTTCGG-1-0	normal	1.76537918968609
ATTCTTGTCAAAGGTA-1-0	normal	0
TGACAGTTCATTTCGT-1-0	normal	2.74808864469348
CTTGAGATCATTACGG-1-0	normal	2.36864297493186
TGTTTGTTCTGAACGT-1-0	normal	1.76377504540519
CGACAGCTCATTTCGT-1-0	normal	1.23935510409886
TTAGTCTCATAACCCA-1-0	normal	0
GCACGGTCACCATTCC-1-0	normal	1.2372675182925
CCGGTAGAGGAGGTTC-1-0	normal	1.23536083136102
TTCTGTAGTTGGGCCT-1-0	normal	1.76859842490128
GCCGATGGTACGGCAA-1-0	normal	0
GTCTAGAAGGGAGATA-1-0	normal	1.24531321961363
GTCATGAGTTTAGAGA-1-0	normal	2.12326124608028
TGGCGTGAGAGATCGC-1-0	normal	1.24285208459591
TCGTCCAGTCGTCTCT-1-0	normal	1.23640002269911
CTTGATTCAAGTGTCT-1-0	normal	2.12911315147707
AGCCAATGTCTCGCGA-1-0	normal	0
TAGATCGGTCTCGCGA-1-0	normal	1.77998223026869
TTCGCTGCATAGCTGT-1-0	normal	1.24531321961363
ACAACCAGTCCGACGT-1-0	normal	1.2516925719897
GGGTCACTCGCGTAGC-1-0	normal	1.24831654053823
GGAACCCGTCATCGCG-1-0	normal	1.24460891899128
AACAACCTCCGGCAGT-1-0	normal	0
CTTCCGAAGGTTAGTA-1-0	normal	0
AGTTCGAAGAGTGACC-1-0	normal	2.39926002598991
GACCCAGTCTATCGGA-1-0	normal	0
CATCGGGCAGAGTTCT-1-0	normal	1.79342808299749
CCCTCTCTCTCTCTAA-1-0	normal	1.26595362647508
TTGAGTGGTGTTCCAA-1-0	normal	1.79551934331524
GCCAGGTCAGTTAAAG-1-0	normal	2.41025919987465
CCTCTCCGTGCCGTTG-1-0	normal	1.25616622098751
CCGTAGGGTATGTGTC-1-0	normal	1.79405481902452
TTCCTCTGTGTGTCGC-1-0	normal	1.79572880612956
GGTCTGGGTCTGTAGT-1-0	normal	1.79950965988213
CGGCAGTAGATGCTGG-1-0	normal	0
TACGGTACACAGAGCA-1-0	normal	1.26686859497232
TCATCATAGGTTCACT-1-0	normal	0
CCTCATGTCATACGAC-1-0	normal	2.14648926732928
GTGACGCTCAGTGCGC-1-0	normal	1.26376378275898
GCTGAATAGTCGAATA-1-0	normal	1.26449277906455
TGTACAGCATTGTACG-1-0	normal	1.26907063193808
TGGATCACAGCTGGTC-1-0	normal	0
TCGGGTGCATCCGAAT-1-0	normal	0
ACCTGAACAAGGCCTC-1-0	normal	0
TCCTGCATCTTTGCAT-1-0	normal	1.26999070439428
TGCGACGGTGACATCT-1-0	normal	0
TCCGAAATCCATCAGA-1-0	normal	1.81011790088562
CGTCAAACACTGCTTC-1-0	normal	1.82371106903466
CCTCTCCAGGCTGTAG-1-0	normal	2.43034
CAGCAATAGATTGATG-1-0	normal	2.17802024006157
GTAGTACGTCATCAGT-1-0	normal	1.28021208433365
TAACCAGGTTTACGTG-1-0	normal	1.27387154757046
AGCGTATAGACTCGAG-1-0	normal	1.8326969729603
CAGTGCGCATGTTCAG-1-0	normal	1.8293964807525
TACCCACAGAGTGTTA-1-0	normal	1.8304949732744
ACGTAGTGTATTAAGG-1-0	normal	1.28890526055261
TGCTTGCTCGTGCACG-1-0	normal	0
GTTGAACAGCAGAAAG-1-0	normal	2.43936212856741
CCCTTAGCAAAGCGTG-1-0	normal	1.28871485406847
TGCTTCGTCCGGCAAC-1-0	normal	1.83424236669401
GTAGATCGTTCGGACC-1-0	normal	1.83468451394509
GTAGGTTTCATGTCTT-1-0	normal	1.84246604881412
AAGGAATAGAATAACC-1-0	normal	1.30103110898363
TTCCGGTAGAGAGCCT-1-0	normal	1.84336070166268
TCTGGCTCAAATCAGA-1-0	normal	1.30630774593166
GTGGTTAGTCTCGCGA-1-0	normal	1.29715362479495
ATCCTATTCCAACCAA-1-0	normal	1.30415213556407
TCAATTCGTTATAGAG-1-0	normal	2.65961616702502
TGGGATTTCTGGCCAG-1-0	normal	2.20054999607766
TCCGAAAGTAGAGCTG-1-0	normal	1.30552294977788
AACGAAAGTCTCCTGT-1-0	normal	0
CCATAAGTCCGGTTCT-1-0	normal	1.85828350101939
GTAATGCTCCGTGTAA-1-0	normal	2.21036890399801
GTGGTTACACCGTACG-1-0	normal	1.86057141073442
GTGGAGATCGAGAATA-1-0	normal	1.30886576946695
ACTTAGGGTAACTTCG-1-0	normal	0
GCAACCGAGTAAGACT-1-0	normal	1.32142593400253
TTTATGCAGGTATTGA-1-0	normal	0
TTGTTGTAGGATACGC-1-0	normal	0
ATTACTCCAATCGCAT-1-0	normal	2.21763038665863
TGAATGCGTTGCCGAC-1-0	normal	2.68596879670119
AACTTCTTCGGTGTTA-1-0	normal	1.32283851815651
ACTTCGCAGTTCCGTA-1-0	normal	1.86401676145941
CAGCAATCAATCAAGA-1-0	normal	2.48525046962979
TTGTTGTGTTGGCCGT-1-0	normal	1.86701591506303
GAAACCTGTTCTAACG-1-0	normal	0
ATCCCTGGTCACTACA-1-0	normal	1.32872759399968
TTAGGCATCGTAGTGT-1-0	normal	1.32021788515869
ACACTGAGTGCGGCTT-1-0	normal	0
GGAATCTGTCTCGGGT-1-0	normal	1.32263650934791
CCGTAGGGTGTCCAAT-1-0	normal	1.32283851815651
GGAGGATGTGTGCTTA-1-0	normal	0
GGAGGATTCATTACTC-1-0	normal	0
CTCAGAACAGTTGTTG-1-0	normal	1.32893173478388
AGCGCTGAGTAAGCAT-1-0	normal	0
ACAGAAAGTCGTTCAA-1-0	normal	0
TCTATACTCTCTCGAC-1-0	normal	1.33632889224464
GTGTGGCTCGCACGAC-1-0	normal	1.89481441868286
TATCTTGTCGAACGCC-1-0	normal	0
CTTCCTTAGGGTACAC-1-0	normal	1.88907479851854
CCTAACCGTACCTAAC-1-0	normal	0
TTCTGTAAGTCCTGTA-1-0	normal	1.89673758382749
ACCACAAGTACGAGTG-1-0	normal	2.25750416093858
GAGTGAGCAGATCCAT-1-0	normal	0
TCACTCGAGGTTCAGG-1-0	normal	0
ATAGGCTTCGACGCTG-1-0	normal	0
GTGACGCCAAAGTGTA-1-0	normal	0
CTGTGAACATACCAGT-1-0	normal	2.52950901854903
TTCCTAAAGCAGATAT-1-0	normal	2.25929435895987
CAGTTAGAGAGGACTC-1-0	normal	2.52659158122359
TCGTAGATCGTGACTA-1-0	normal	1.90472393454897
TATCTGTTCGACGAGA-1-0	normal	0
GAACTGTGTAGGGTAC-1-0	normal	1.91279731660451
CGGGTCACATTATGCG-1-0	normal	1.35310991237921
ACTCCCAAGGTCCGAA-1-0	normal	2.73874703467259
GTCGAATTCTAGACAC-1-0	normal	1.36082041988671
AGGCCACCAACTTGCA-1-0	normal	2.7371246644055
GACTCTCTCGACACTA-1-0	normal	2.74472148500064
GCATTAGTCTCGGCTT-1-0	normal	0
CCTCATGGTAGCTTTG-1-0	normal	0
CTGCATCGTTGTCAGT-1-0	normal	1.36233143575843
CTCAAGAGTCTACATG-1-0	normal	1.36449673814952
GTGTGATTCGTTCTAT-1-0	normal	2.27349931275481
GAGCTGCGTGTTCGTA-1-0	normal	0
ATATCCTCAGTAGTTC-1-0	normal	1.36797774859458
TTTACTGGTCAAGCGA-1-0	normal	1.36950713014174
CATCGCTCAACATACC-1-0	normal	2.55103226779478
TTGGGATAGGTCCAGA-1-0	normal	1.3668877384202
GACCCAGGTTGGAGAC-1-0	normal	1.93400524654899
TGAGGGACAGCCTACG-1-0	normal	1.93047041241648
TGGATCAAGATCCAAA-1-0	normal	1.37191841883634
TATCTTGTCCACGGAC-1-0	normal	1.92946352537567
CCTCCAATCTGCCCTA-1-0	normal	1.38255603900928
ACAGAAACATATCTGG-1-0	normal	0
GTTGTAGCACCTCTAC-1-0	normal	0
GGCGTCATCACCACAA-1-0	normal	1.37478077060808
CGCAGGTTCTTCGTAT-1-0	normal	2.29407948325888
GTTGCGGGTATCCCTC-1-0	normal	1.37522235501567
TCTTAGTTCGCTGATA-1-0	normal	1.94651038916937
TCTGCCATCGGTCACG-1-0	normal	0
GGAATCTCATGTCAGT-1-0	normal	1.94728283286729
GGTGTCGCAATAACCC-1-0	normal	0
TCGTGGGCAACGACAG-1-0	normal	0
CATTCTAGTGATTCTG-1-0	normal	0
GTCTTTAAGCCGCTTG-1-0	normal	2.77860921002136
GTCGCGAAGCGTCTGC-1-0	normal	1.94960494617835
TCCATCGAGGCAGGGA-1-0	normal	1.38727015402899
AGTAGTCTCATGAGTC-1-0	normal	1.95531163282757
TCACATTCACTTGAGT-1-0	normal	1.95739757888473
GATTGGTCAGTAGAAT-1-0	normal	2.31327456881637
GGGTGAATCTGTCTCG-1-0	normal	2.7749355902496
ACGATCACAGCTTTGA-1-0	normal	0
AGAAATGCACGGCACT-1-0	normal	1.4088359077262
ATGGGAGAGGATGGCT-1-0	normal	0
TGGATGTCAGTAGTGG-1-0	normal	1.40511037996073
CATCGCTTCTCGTCGT-1-0	normal	0
TAACCAGAGACTCGAG-1-0	normal	0
AAGACAAGTGTCCTAA-1-0	normal	2.32818064018301
CGATCGGCATCACCAA-1-0	normal	1.4118798241566
GTTAGACAGGATGTTA-1-0	normal	0
TGGAACTAGGTAGTAT-1-0	normal	2.33208972226127
AGCCAGCCACTAAACC-1-0	normal	1.41446740078884
CAGATTGCACTGCTTC-1-0	normal	1.97965568232051
CCGTGAGCAGCAGTAG-1-0	normal	2.97812400406709
CAGGGCTAGAATAGTC-1-0	normal	1.97884935681483
GCACGGTCAGCGTAGA-1-0	normal	0
CGTGATACATCTGGGC-1-0	normal	2.99000295557837
TGTACAGGTACGTACT-1-0	normal	1.43168062879987
CCACGTTTCTCAATCT-1-0	normal	2.34905629333309
GTAGAGGCAAGCGAGT-1-0	normal	1.98803833847065
GTAATGCGTCAGGTAG-1-0	normal	1.43022756802944
AGCATCAAGGAGGCAG-1-0	normal	1.43924329833117
GTCATTTTCGAGTACT-1-0	normal	2.62496545469943
CATCCGTTCGTGGGAA-1-0	normal	1.44071782555534
TCATCATGTGAGTCAG-1-0	normal	0
CTAAGTGTCCTATGGA-1-0	normal	2.00759309375898
TCTTAGTAGTACTGGG-1-0	normal	0
CCGTAGGCAAGTATCC-1-0	normal	2.37783592108495
TATCTGTTCTTCGTGC-1-0	normal	1.44244257182312
TCATGTTGTTCTTGCC-1-0	normal	0
GTGCTGGTCTTGTGCC-1-0	normal	2.01375554864308
GACCAATGTCTTCTAT-1-0	normal	1.44814372283222
GTAGATCGTCTGTCCT-1-0	normal	0
GTATTGGGTCACCTTC-1-0	normal	0
AGCTCAACAGCCGTCA-1-0	normal	2.0188347739319
TTTCCTCAGAGTCGAC-1-0	normal	1.44293624254268
CCCTCTCCAAGGCTTT-1-0	normal	0
TCGACGGAGTAGTCAA-1-0	normal	0
GCTTGGGCAGGGACTA-1-0	normal	1.44764588007413
GTATTGGAGTGGAATT-1-0	normal	0
GGGTGAATCCTCGATC-1-0	normal	2.64630720110416
ACCGTTCCAGCAGTGA-1-0	normal	2.87073672672258
ACATTTCGTGATCATC-1-0	normal	2.0279485364382
TTACCATTCGAAGCAG-1-0	normal	2.3918566071052
TATGTTCGTGTCGATT-1-0	normal	2.38855391637585
TCTATACAGCTCTATG-1-0	normal	2.86260640167553
GGGAGTATCCACAGCG-1-0	normal	2.01770313958604
GAGGGTATCGGAGTGA-1-0	normal	1.45767944698385
GGGAGATCATCTATCT-1-0	normal	1.46072137096412
GATTCTTAGATTGCGG-1-0	normal	2.02594562233073
TCAGTCCAGACCATAA-1-0	normal	0
TAAGTCGGTCATGACT-1-0	normal	0
TTTATGCGTTGCCTAA-1-0	normal	1.45894511017569
GGAATCTAGCCATTGT-1-0	normal	1.47355806158956
GGGTGAATCGCTTTAT-1-0	normal	2.0290954104359
CACCGTTGTTGGATCT-1-0	normal	2.0456270638864
GAGTCATGTGTTGAGG-1-0	normal	0
CGATGCGTCATGCAGT-1-0	normal	1.46736355215188
TACCGAATCTTCTAAC-1-0	normal	0
AATCGTGAGCGTATGG-1-0	normal	1.46942158697003
TGGGCTGCAAGAAACT-1-0	normal	0
AGAGCCCGTGAGCGAT-1-0	normal	1.47772199822313
CTTTCAAAGCAAATCA-1-0	normal	2.40245316583027
GTAACCAGTGATGAAT-1-0	normal	1.46942158697003
AACAAGATCCAACTGA-1-0	normal	1.48586893971067
ATGTCCCAGTCACGCC-1-0	normal	0
ATGGGAGGTCATAGTC-1-0	normal	0
AATAGAGAGCATGAAT-1-0	normal	2.89107091987512
TGTTACTCACAAGCAG-1-0	normal	2.0553626749956
GCCGTGAAGACCTTTG-1-0	normal	1.48375639443779
GTCTTTAGTGTAGTGG-1-0	normal	2.69738219640445
GTGGTTATCATTCACT-1-0	normal	1.50139970730162
TCGACCTAGGTGGCTA-1-0	normal	0
GTTGCTCGTGAGATAT-1-0	normal	1.50031631752831
TCCCACAGTGTAAACA-1-0	normal	1.51068375741394
ATTATCCTCTAAGGAA-1-0	normal	1.50112868663941
TGTGATGTCATCCTAT-1-0	normal	0
CGGCAGTTCCATTTAC-1-0	normal	0
GGGAGTACACGCGCTA-1-0	normal	2.71169779212737
TATCTTGTCGTCTAAG-1-0	normal	2.08687063710498
ATCGTAGAGTGAACAT-1-0	normal	2.08687063710498
TGCAGATAGTCATACC-1-0	normal	2.08071132751938
GAAGAATTCGTCTAAG-1-0	normal	0
CGGGCATAGGTCGACA-1-0	normal	1.51731950072689
TGTTCATGTTGGGACA-1-0	normal	2.09401455295064
GTATTGGTCTGCTTTA-1-0	normal	1.51704163256299
TCCGAAAGTAGATGTA-1-0	normal	0
ATCCACCTCATGCCGG-1-0	normal	1.52374394698692
TACGGGCTCAGCCTCT-1-0	normal	0
CGTAATGAGCAGATAT-1-0	normal	0
TCCTAATGTTTGGGAG-1-0	normal	1.53108459818759
GTGCTTCCATGAGATA-1-0	normal	1.51927
AAGAACAGTTACTCAG-1-0	normal	0
CTTTCAATCGGCCTTT-1-0	normal	0
CACGTGGTCGGTAGAG-1-0	normal	1.5282513498452
CCACTTGAGGATAATC-1-0	normal	0
CTGCATCCATGTACGT-1-0	normal	0
GGTGGCTAGTAGTCTC-1-0	normal	1.53080071180382
GAGACTTCACGAGAAC-1-0	normal	2.12067431022148
CACCGTTAGTAGAGTT-1-0	normal	0
AACACACCACGACAGA-1-0	normal	0
TGTGGCGCACACGTGC-1-0	normal	0
CCCTAACAGTGGAAAG-1-0	normal	2.96088294434551
AGTCATGAGACAACAT-1-0	normal	0
TCGTGCTAGAGCAGAA-1-0	normal	2.11552585406241
TGATTTCGTGCCAAGA-1-0	normal	0
CTACGGGGTATACCTG-1-0	normal	1.55509256341837
AGATCGTCAGAGATGC-1-0	normal	2.49310454952002
CCCGAAGAGGCGTTGA-1-0	normal	1.55715852192089
CATAGACCACTTGAAC-1-0	normal	0
TCTGTCGAGATCGACG-1-0	normal	0
GCTTCACTCGAGGCAA-1-0	normal	0
GGTGGCTTCCTCAGAA-1-0	normal	0
CGTGAATTCTTCTAAC-1-0	normal	2.50437875320082
TTTCGATGTCCTCCTA-1-0	normal	0
CATTGCCAGTCGCTAT-1-0	normal	2.52175127941986
AACGAAATCGCAGATT-1-0	normal	2.15836452739886
CATTCTAGTATGACAA-1-0	normal	1.57089989302168
TTCTAGTTCGAGAGCA-1-0	normal	1.57210853934006
GTAGATCAGATCCAAA-1-0	normal	1.56969347007338
ACCCTTGCACCGTGAC-1-0	normal	1.57696549954871
AGTAACCTCCATTGTT-1-0	normal	0
GCTTCACGTGGCACTC-1-0	normal	2.54199822710014
ACACGCGTCATGAGAA-1-0	normal	0
TTGAACGCAGGGCTTC-1-0	normal	1.58339518249613
GTAGCTAAGGAACGAA-1-0	normal	1.58926704261798
TGTCCACTCTGCGGGT-1-0	normal	2.17859895653462
CCAATTTAGGAATCGC-1-0	normal	1.59425255261851
GGGCCATGTTAGGGTG-1-0	normal	0
TTTGGAGTCTCACTCG-1-0	normal	2.54451814694951
GGTCACGGTCACATTG-1-0	normal	0
TGTGGCGCAGTGTGCC-1-0	normal	1.59675945417433
CTCAGGGCATCGGTTA-1-0	normal	2.82347862965621
TGATTTCCATAAGATG-1-0	normal	1.59113220953527
TACCGGGTCTCACCCA-1-0	normal	0
CCATCACTCATAGGCT-1-0	normal	0
TGTTGGACACAAGCCC-1-0	normal	0
TCTTGCGGTCCATACA-1-0	normal	1.60592717715981
ATCGGCGAGGGCTAAC-1-0	normal	2.21266127605736
CGGGTCATCGTGTGAT-1-0	normal	1.61296723349549
CCGATGGAGTGAATAC-1-0	normal	2.20976673502747
TGGTAGTAGCTCTGTA-1-0	normal	2.59807244573354
CATGCAACAAAGGCTG-1-0	normal	2.58929133013047
ACGGGTCGTTTCGTAG-1-0	normal	1.63288411833355
TCACGGGTCAAGCTGT-1-0	normal	0
GGGTGTCTCCTGCTAC-1-0	normal	1.63554053633674
CATGGATGTTAAGGAT-1-0	normal	1.65340830422807
GTAAGTCAGCACTGGA-1-0	normal	0
CTACATTGTGCCTTCT-1-0	normal	1.65340830422807
TACATTCCAGAGAAAG-1-0	normal	0
AGGACTTCAATAGTCC-1-0	normal	0
GAACGTTGTACGTACT-1-0	normal	0
TAATCTCAGTCTGGAG-1-0	normal	0
GCTTGGGGTATGCGTT-1-0	normal	2.24861202924938
GCTGGGTAGTAGTCCT-1-0	normal	2.24294682667431
GAGAAATAGCTTTCCC-1-0	normal	1.66651521998421
AAACGCTGTTGAGTCT-1-0	normal	2.25279187165251
GGTTGTACAGCACAGA-1-0	normal	2.61160910579536
CTACATTTCAGGGTAG-1-0	normal	0
GTCACGGCAGCTGTCG-1-0	normal	1.67246144572645
GCCCGAAGTAGTTACC-1-0	normal	1.65204321679743
AGGTAGGGTTCATCGA-1-0	normal	2.2662366553995
GCTACAACAGAACCGA-1-0	normal	0
TCATGAGAGATTGCGG-1-0	normal	1.66825874174476
CAATGACTCACTGAAC-1-0	normal	1.6848688061171
GACACGCGTATCACCA-1-0	normal	2.27323881172233
GTCGTTCGTCGCGTTG-1-0	normal	1.66408175185499
GGAGATGCATGGCTAT-1-0	normal	0
TGTTACTTCAAGGACG-1-0	normal	0
CAGATTGTCGACCAAT-1-0	normal	0
GAGGGTATCTTACGTT-1-0	normal	0
GACCGTGGTGCCGTTG-1-0	normal	2.28782418372261
GGGCGTTCAGTCAACT-1-0	normal	0
TGATTCTCAGAACTAA-1-0	normal	0
TTTGATCAGTTTGGCT-1-0	normal	0
CAAGAGGGTCCAGAAG-1-0	normal	1.7063043852994
GGGTAGAGTTGGTAGG-1-0	normal	1.7022571258035
TGAGGTTAGGTTCTAC-1-0	normal	0
ACAACCAAGCTAATGA-1-0	normal	1.70262408196355
TCCTTTCTCGGCGATC-1-0	normal	0
CTCATGCGTCGGCACT-1-0	normal	1.70963346024874
GTAGGTTAGCAGATAT-1-0	normal	2.31615185204355
GTCTGTCTCGCCTCTA-1-0	normal	1.71746397656373
CGAATTGAGGAGAGGC-1-0	normal	0
CCACGAGGTCCAGCCA-1-0	normal	1.72538364625109
TGATCTTGTCGGAACA-1-0	normal	3.18110638851382
GTTAGTGCAAATCAAG-1-0	normal	0
AGTACTGCATTGGGAG-1-0	normal	0
TCAGTCCTCCGAGTGC-1-0	normal	0
TGGCGTGGTCTAATCG-1-0	normal	2.69116540262608
TCATGGAGTATCGCGC-1-0	normal	0
GCTGGGTTCATTGAGC-1-0	normal	1.72084710114249
TCGTGCTCATCCGAGC-1-0	normal	1.71971756500341
TGACAGTCATTGGCAT-1-0	normal	1.74110962772978
GGTCTGGTCTGGAAGG-1-0	normal	1.74577992111071
CCTCCTCCATGGCCAC-1-0	normal	1.72994988421238
TATCTTGGTTCGATTG-1-0	normal	0
CAATTTCTCATTACGG-1-0	normal	1.72424673944707
TTGAGTGAGTAGAATC-1-0	normal	2.33996401873227
GAGTCATGTTTAGACC-1-0	normal	0
ACTATTCAGCACTAGG-1-0	normal	0
GCAGCTGCAGGACTAG-1-0	normal	2.71191650674158
TTGAGTGAGCGAGAAA-1-0	normal	2.34506608797021
AGAAGCGGTCGATTAC-1-0	normal	0
GTGCACGAGAGATTCA-1-0	normal	0
GTTAGACGTGCCTTTC-1-0	normal	0
GGAGATGGTCGAACGA-1-0	normal	1.75166176372084
GACTGATAGTAACGAT-1-0	normal	0
CACGAATGTGCATCTA-1-0	normal	1.75838777152377
TCCTTCTTCGAGTGGA-1-0	normal	0
TCTCACGTCCTGTAAG-1-0	normal	1.75402832933928
AGTCAACTCTACTGAG-1-0	normal	0
GTGTTCCCATGCCGCA-1-0	normal	3.01086811188981
ATGGGAGAGACAGCGT-1-0	normal	1.76237439706831
CGCCATTTCTCTCTAA-1-0	normal	0
CTTCCTTTCGCACTCT-1-0	normal	0
TGCACGGTCCCGAATA-1-0	normal	0
TTGCTGCGTGCGAGTA-1-0	normal	1.78265118401869
GATCGTAAGGTCTTTG-1-0	normal	0
GTGGGAACAGGAGGAG-1-0	normal	0
TGTAAGCCACTTGGCG-1-0	normal	0
CCGGGTAAGTAGCCAG-1-0	normal	0
CTCATCGCAGCAGTTT-1-0	normal	0
GTTAGTGCAAGCTGTT-1-0	normal	0
TTGGGTAGTACGAGCA-1-0	normal	1.79845741791218
TCAGGTAGTAGGTTTC-1-0	normal	1.80352233381001
GGGAAGTGTTAGGGTG-1-0	normal	0
TTGTGGAGTAGCACGA-1-0	normal	2.39562563950452
TCCTAATTCCGTGGCA-1-0	normal	1.80352233381001
CTATAGGTCAGGACGA-1-0	normal	0
CGTCCATGTGTAGGAC-1-0	normal	2.78676442032185
TACCGGGGTATCGTGT-1-0	normal	1.79468210501893
GGGAGATCAATCTCGA-1-0	normal	1.79887812916272
GATCAGTTCTTGCAGA-1-0	normal	1.80947696635039
TCAGCCTAGGTGGGTT-1-0	normal	2.41303178782513
GAGATGGAGATGCCGA-1-0	normal	1.8146205105463
GGCTGTGGTTCTTCAT-1-0	normal	0
CATTGTTCAACCCTAA-1-0	normal	2.42562348177185
CGTTCTGAGCTGCGAA-1-0	normal	0
TCCTGCAGTCAATCTG-1-0	normal	0
TGAGCGCAGACAAGCC-1-0	normal	2.4369772841275
TATTTCGGTTCGGACC-1-0	normal	0
TATTTCGCAATGTCAC-1-0	normal	0
TGAATGCAGTTGCGAG-1-0	normal	0
TACTTGTGTGCTCTTC-1-0	normal	0
GTGTCCTGTAGCTGTT-1-0	normal	0
CAGATTGGTTGCTAGT-1-0	normal	1.82240538127408
TGCTCGTGTGTCATCA-1-0	normal	0
AGAAGTAGTTCTTAGG-1-0	normal	0
CGGTCAGTCGAGTACT-1-0	normal	2.4327015705185
TCCACGTGTGTGATGG-1-0	normal	2.82770885777391
GACCGTGTCTCGTGAA-1-0	normal	0
GGTGATTTCTCTCAAT-1-0	normal	1.84403241487607
CTACTATGTACGACAG-1-0	normal	0
GTTACAGGTAACAGGC-1-0	normal	3.33369069568148
CCTCTAGGTGCAATGG-1-0	normal	0
CACGTGGGTTCCTTGC-1-0	normal	0
ATTCACTTCAAATGCC-1-0	normal	0
GCTGAATGTCTCGACG-1-0	normal	1.87328444292206
GCCAGGTGTGTACATC-1-0	normal	2.48550269299585
AGGGTTTGTTCCACAA-1-0	normal	0
CTCTCAGAGCAGAAAG-1-0	normal	0
GCGATCGTCTTTCCGG-1-0	normal	2.8602230756479
GAGATGGCAGTCAGTT-1-0	normal	0
GCCGATGCAGACCTGC-1-0	normal	0
AGGTGTTGTCTGCAAT-1-0	normal	0
ACTGCAACAATCGCGC-1-0	normal	2.90641275935961
GAACGTTAGGCAATGC-1-0	normal	1.88931305995646
CATTCCGTCAGCATTG-1-0	normal	0
ACATCCCCAGACATCT-1-0	normal	1.89074424743067
AACAAAGGTGAGATTA-1-0	normal	0
TCTCACGCAACAAAGT-1-0	normal	3.1908887471932
TGGTTAGCAGTTAAAG-1-0	normal	1.90764955184506
TGCTTCGTCGAATGCT-1-0	normal	0
ACCACAACAGTCAGCC-1-0	normal	0
GCGATCGTCAGGAACG-1-0	normal	0
AACCTGATCATTGCGA-1-0	normal	0
CATTCCGAGTTCGGTT-1-0	normal	1.91946872987575
GTAGTACTCGAAGCAG-1-0	normal	0
GAGACTTCAATGGCAG-1-0	normal	2.53483916585231
ATGTCTTGTAGGACTG-1-0	normal	0
AAAGGTATCTCCAATT-1-0	normal	2.54127961337563
TCAGTTTTCGCCTCTA-1-0	normal	0
GTGCTGGAGGGTTAGC-1-0	normal	1.9441978198698
TATACCTAGTGGTTCT-1-0	normal	0
TGGTAGTAGCATCAGG-1-0	normal	0
TCTCTGGGTGACTCGC-1-0	normal	0
GTGGAGATCCTGGTCT-1-0	normal	1.95557205996705
GTAAGTCGTGATTGGG-1-0	normal	3.23965175841811
AACAAGACACATGAAA-1-0	normal	1.96448062371802
GAACGTTTCAACACCA-1-0	normal	3.64398532183123
GTTGTCCGTTGCAAGG-1-0	normal	0
CTCGAGGGTACAGAGC-1-0	normal	2.6032685834703
CCGTAGGAGCAGTCTT-1-0	normal	0
ATTCATCAGGGTCACA-1-0	normal	1.9891267505551
CCATCACCAAGGTCGA-1-0	normal	1.99899325293938
TGCCGAGGTCTCTCCA-1-0	normal	2.00286504198279
CCCTCAAGTTAAGTCC-1-0	normal	2.62318580610769
TGTAACGCAGACTCTA-1-0	normal	2.01742049224816
CATTCATTCTCCAAGA-1-0	normal	0
ACACGCGTCGAGAGAC-1-0	normal	2.61904748346797
AGCCACGTCGTTAGAC-1-0	normal	0
GTTGTCCAGGTCCCTG-1-0	normal	0
TTCATTGAGGCATCGA-1-0	normal	2.03688192726104
TAAGTCGTCTCAATCT-1-0	normal	0
GACTCTCTCTTGGCTC-1-0	normal	0
GGTCTGGGTTACCTGA-1-0	normal	2.06522247083326
AACTTCTAGTTTCGGT-1-0	normal	0
GTTAGACGTTAAGGGC-1-0	normal	2.69867397199536
GTAATCGCATTGAAGA-1-0	normal	0
GCAACATAGCGTGTTT-1-0	normal	2.08532623654161
GTGAGCCCAAATCAAG-1-0	normal	0
CTATCCGTCTTGCAGA-1-0	normal	0
TGACGCGGTCGTGCCA-1-0	normal	2.68584140036154
TTCGGTCGTCGTTGCG-1-0	normal	0
CCGATCTCATGAAGCG-1-0	normal	0
CTGTATTAGAATCGTA-1-0	normal	0
TGTTCATTCCGCTAGG-1-0	normal	0
CATCAAGAGAGGTTAT-1-0	normal	0
TCGGGTGCAATGTCTG-1-0	normal	0
TAGGGTTCAGATAAAC-1-0	normal	2.09152228469769
TTCCAATTCGTCGACG-1-0	normal	3.10760996773239
TGATCAGGTATCCTTT-1-0	normal	2.72758649628067
GGGACAACACTTCTCG-1-0	normal	0
GGATGTTCATCGTGCG-1-0	normal	2.72758649628067
CTCTGGTCAGTCTGGC-1-0	normal	0
CTTACCGGTGATACCT-1-0	normal	0
CTTCGGTCACTAGGTT-1-0	normal	2.12911315147707
CCCTTAGTCACTGGTA-1-0	normal	0
TCTAACTGTCCTCCAT-1-0	normal	2.13698395419608
AGTGATCCACTCCGGA-1-0	normal	0
CATTCATTCGTCGATA-1-0	normal	2.13172802768184
TGGGCGTTCAGCCTTC-1-0	normal	2.12976605709338
CTGAGGCAGTCCCTAA-1-0	normal	2.77634671238211
AGATCGTCATTCGGGC-1-0	normal	0
TCATGTTAGAGCCCAA-1-0	normal	0
CTCGAGGGTCTTCAAG-1-0	normal	2.78700261985844
GTAGGTTTCCGTGTCT-1-0	normal	0
GCTTGGGGTTTCCAAG-1-0	normal	2.13041950445649
TCGTGCTGTAGGTGCA-1-0	normal	2.78486113153141
GTCTCACGTGGTGATG-1-0	normal	0
CGTGCTTTCTTGATTC-1-0	normal	0
CTCAATTTCGACATTG-1-0	normal	0
CGGACACTCGAGTGAG-1-0	normal	2.17340558787198
AAATGGATCGTGGGAA-1-0	normal	2.18173130967845
CCTCACATCGCTCCTA-1-0	normal	0
CTACCCAAGCATATGA-1-0	normal	0
GCTGGGTAGTGTCATC-1-0	normal	2.21811682755416
GTGCGTGCAATGTTGC-1-0	normal	0
TTGGTTTTCGAAACAA-1-0	normal	0
TGAGCATCAGGGAGAG-1-0	normal	0
GAGGGATAGACGGAAA-1-0	normal	2.20868396862704
CTGCAGGAGAGATTCA-1-0	normal	0
GGTTGTAAGAGTAACT-1-0	normal	3.28409904305409
GTCGTTCTCCAAATGC-1-0	normal	2.21811682755416
GTCCTCAAGTTGAAAC-1-0	normal	2.25775966161398
ACACAGTGTTTGACAC-1-0	normal	0
CTGTGAAGTGTTCCTC-1-0	normal	0
TCACAAGGTACATACC-1-0	normal	2.91848047211265
TCCATCGTCATCGCTC-1-0	normal	0
GTGTGATTCGTGCGAC-1-0	normal	2.25546304997313
CATACCCTCAGCTGTA-1-0	normal	0
GTCGTTCTCCACACCT-1-0	normal	0
TATCTTGAGCACCGTC-1-0	normal	0
AGTTCGAGTGTTAAAG-1-0	normal	0
TTAGGCACAAATGCGG-1-0	normal	2.3034855883273
TTACTGTCATGGAATA-1-0	normal	0
CAGGTATTCTGAGTCA-1-0	normal	0
CCACCATCACCCTCTA-1-0	normal	3.35070852782961
TCATTCATCCTGCCAT-1-0	normal	2.3501999032919
TTCCAATCATCAGCAT-1-0	normal	2.34591950947395
CCTTCAGGTGGTCCGT-1-0	normal	2.35709500583626
TTACAGGCACTGAGTT-1-0	normal	2.35622996600174
CTACAGATCGTAATGC-1-0	normal	0
CAGGGCTAGTAAGCAT-1-0	normal	2.34762900467216
GAGCCTGAGAAGCTCG-1-0	normal	0
CATACCCAGCGCCGTT-1-0	normal	2.38616016791626
TCGCTTGAGCACGATG-1-0	normal	0
GAGAGGTTCAGCGTCG-1-0	normal	3.05217358445894
TGAACGTTCATCGTAG-1-0	normal	0
CGGGACTGTTTAGACC-1-0	normal	2.43507427604012
TGGGTTAAGCTAAATG-1-0	normal	0
TGCTCGTAGTAGCAAT-1-0	normal	3.1677142504442
TGGTGATGTAACAAGT-1-0	normal	0
GTATTTCAGTGCAGGT-1-0	normal	0
GAGACCCCAAGACAAT-1-0	normal	0
TAACCAGAGCCTCGTG-1-0	normal	0
GTTGTCCGTGGTGATG-1-0	normal	0
CGAAGTTAGCCTGAAG-1-0	normal	0
GGTTCTCAGGGCAGAG-1-0	normal	0
AGAAGCGTCGCGTTTC-1-0	normal	0
TGGCGTGAGCGTCGAA-1-0	normal	0
ACAGCCGCAAGCGAGT-1-1	HCM	1.99805592446216
ATATCCTGTCCCTAAA-1-1	HCM	1.69802502596048
CAATGACCAGTTGTCA-1-1	HCM	1.44022592478974
CTAGACACAAGGTTGG-1-1	HCM	1.44209723693142
ATCGTCCGTATTTCTC-1-1	HCM	1.28011832306758
TCGCAGGGTACCAGAG-1-1	HCM	1.93013463248108
CTATAGGGTGGCATCC-1-1	HCM	1.83385570906185
GCCAGGTTCTCGCGTT-1-1	HCM	2.10861703081377
AGTCAACGTGGTCTTA-1-1	HCM	1.09098203068065
CTACATTCAGGTGACA-1-1	HCM	1.59969620049289
ATCACTTTCATGTCTT-1-1	HCM	2.1154675424479
GGTAATCAGAACTTCC-1-1	HCM	1.73322985047199
AGGGAGTCATAGCACT-1-1	HCM	1.09914590661033
ATCGGCGTCAGCACCG-1-1	HCM	1.09892349660198
CCACAAAGTGAGACCA-1-1	HCM	0.850779618173037
GAATAGATCTAGCCAA-1-1	HCM	1.61404041982282
CCTCACAAGCAACAAT-1-1	HCM	2.04165029301561
TAGACCAGTCGCGTTG-1-1	HCM	2.12638867046349
TCCGTGTTCATCCTGC-1-1	HCM	1.85265157271931
TACGCTCTCATGGATC-1-1	HCM	1.95615110999101
CGGAATTTCGGTCAGC-1-1	HCM	1.61867486119817
CCATAAGCAATTAGGA-1-1	HCM	2.13232353016942
GCAACATGTTGGCTAT-1-1	HCM	1.61975725586195
CTGATCCCATAATCGC-1-1	HCM	1.86017050892334
ACTCCCATCCATCAGA-1-1	HCM	1.62421345153607
ACGTTCCAGCTCATAC-1-1	HCM	1.48322936235793
ACGCACGAGCATGTTC-1-1	HCM	1.11294848226797
ATTATCCTCTACAGGT-1-1	HCM	1.48465336155894
CACCGTTAGCGCCTTG-1-1	HCM	1.75459297057365
ACAAAGACAACCCGCA-1-1	HCM	1.31916290803794
CCTTCAGCAAACCGGA-1-1	HCM	1.32273750494645
ATCATTCCATGGCCCA-1-1	HCM	1.63443242194574
CCTCTAGCAAGACTGG-1-1	HCM	1.49139487465835
GAGACTTAGCCATTTG-1-1	HCM	1.87561978493154
TCTCACGAGTCTAACC-1-1	HCM	2.06865796257559
TGGAGAGGTGGTGATG-1-1	HCM	1.6409967785589
TGTCCACGTGTCTCCT-1-1	HCM	1.64340483508662
AAGGTAAAGGACCCAA-1-1	HCM	1.50026219650343
TATTGCTTCGACCTAA-1-1	HCM	1.77145622870509
CACAACATCAAATGAG-1-1	HCM	1.65192958339588
TACGGGCAGCTAGCCC-1-1	HCM	1.79068884352356
TAAGCCATCTCCGATC-1-1	HCM	1.35125095735971
CCCAACTGTGAACTAA-1-1	HCM	1.35194074159669
TCATTCATCTAGAACC-1-1	HCM	2.18554467558531
CGACAGCTCCTATGGA-1-1	HCM	0.890339429706402
TTCTGTACAACTCGAT-1-1	HCM	1.14943585419561
CTGCATCCATGGACAG-1-1	HCM	1.15140388334172
GATTCGAGTCACAGTT-1-1	HCM	1.35856110646736
GTGCGTGCAGACACCC-1-1	HCM	1.67369211765416
ACCATTTAGGCCTGAA-1-1	HCM	1.52898679586892
AGAGAGCCATCAGTGT-1-1	HCM	2.19367690177495
CTCCTCCAGAAGCCTG-1-1	HCM	1.36433406580432
TACCCGTGTAATACCC-1-1	HCM	1.53741927259467
TGGTTAGAGTGCCAGA-1-1	HCM	1.68332042709604
AACGTCAAGCGCCTAC-1-1	HCM	1.68230990974449
ACAGAAACACTTGACA-1-1	HCM	1.5406388795012
TACACCCGTCCTCATC-1-1	HCM	1.54393251270595
CCTCTCCGTCGATTCA-1-1	HCM	1.69049606953122
GGACGTCTCCGCGGAT-1-1	HCM	1.69344777283164
ATAGGCTCACTGCATA-1-1	HCM	2.29234449311493
TCACGCTCACACCAGC-1-1	HCM	0.91227463223979
ATTCACTTCGATTGAC-1-1	HCM	1.55893456990057
GGGCTCATCAGACCTA-1-1	HCM	1.55893456990057
AACAGGGTCGGTAGGA-1-1	HCM	1.70611990478144
TTCGCTGGTTGCTGAT-1-1	HCM	1.83373738572469
TGTAACGTCTAGATCG-1-1	HCM	0.919376805604148
CATGCCTCACGCCAGT-1-1	HCM	1.9519990701438
AGTACTGGTCTACTGA-1-1	HCM	2.0554616432663
TTCCGGTAGCCGCTTG-1-1	HCM	1.39543857749124
CTGAGGCGTTCTTGCC-1-1	HCM	1.9568103217311
ATTCAGGAGATACATG-1-1	HCM	1.39732621527888
ACTCCCACATGAGAAT-1-1	HCM	1.39755542168716
CGTCCATGTTCGAACT-1-1	HCM	1.39795674245062
TCCTCCCCAATCAGCT-1-1	HCM	2.31677
TTACCATTCCTGATAG-1-1	HCM	1.19122966626314
GGGTTATGTGAATGAT-1-1	HCM	2.24065769868624
CCGATGGGTCCTTTGC-1-1	HCM	1.57593038690411
AACAACCCAAGGATGC-1-1	HCM	2.16033098320944
GCTACAACACAAACGG-1-1	HCM	1.72430985234034
TATTCCATCCTCTGCA-1-1	HCM	2.06984684801876
ATCGTCCAGAACCCGA-1-1	HCM	1.96870960512912
GCAACATGTATCCTTT-1-1	HCM	1.72626918983369
TCCTGCACACCAGTAT-1-1	HCM	2.40048670990397
GAAGAATTCTTCCGTG-1-1	HCM	1.58020311106484
ATAGGCTCAACTGGTT-1-1	HCM	2.25047474697907
GTGAGCCAGCGTGCCT-1-1	HCM	1.40906951443495
GGGATGAAGGGAGGAC-1-1	HCM	1.85968808213407
CTCGAGGTCCCTGTTG-1-1	HCM	1.8627023318418
TAACACGTCCTACCAC-1-1	HCM	1.7362775708282
TCTCAGCCAGCCCAGT-1-1	HCM	1.41606069384038
ACCACAACACCGGAAA-1-1	HCM	1.59013679921503
ATTCTTGGTTAGGGAC-1-1	HCM	1.73801327664054
ACCTGAATCTCATTAC-1-1	HCM	1.74110962772978
TGTCCCATCGAACCAT-1-1	HCM	1.21000306768098
TGTAAGCTCTACCTTA-1-1	HCM	1.74591009575815
ACTATGGCACTAGGCC-1-1	HCM	1.60066397434135
ACCTACCAGGCACAAC-1-1	HCM	1.88071652859684
ACTGTCCGTTCATCTT-1-1	HCM	0.585061939890817
TTACGCCTCGCCCAGA-1-1	HCM	1.88199625529105
TGCGGGTTCTGGCTGG-1-1	HCM	1.99968320200035
TGCTTGCTCTTCACGC-1-1	HCM	1.75442353071454
AGTGTTGTCCGAGGCT-1-1	HCM	1.60758449186423
AGATCCACAGAGATGC-1-1	HCM	1.61039860420601
TGAGGGACATGAATCC-1-1	HCM	1.88951734534156
AAACGAACAAGCCCAC-1-1	HCM	1.75964777056072
CAGTGCGGTTCTCCTG-1-1	HCM	0.958475141936179
ACTTTCATCAAATGAG-1-1	HCM	1.61444868320472
ACCTGTCCACCCTGTT-1-1	HCM	0.959268803479622
CTGCAGGAGAACTTCC-1-1	HCM	0.960561523218219
CAGCACGCAGTAGTTC-1-1	HCM	1.90347362605485
GCAACCGAGCGGCTCT-1-1	HCM	1.62537037600507
CGAAGGATCCCTGGTT-1-1	HCM	1.23831032170929
TGGTAGTTCCGCTGTT-1-1	HCM	1.77555611030144
ACAACCATCAACACCA-1-1	HCM	1.62793142351789
TCTACATCACGACGCT-1-1	HCM	1.62891904800592
AAAGAACGTTAGTCGT-1-1	HCM	0.971600908774431
CATTTCAGTGATGGCA-1-1	HCM	1.2432030047402
AGGAATACAGTGAGCA-1-1	HCM	2.30747604137736
CTGGACGCACTCCGGA-1-1	HCM	2.12809859541047
ATTCACTGTCGACTGC-1-1	HCM	2.12947580998548
TGAATGCGTTGCCATA-1-1	HCM	1.63567363261692
TGTGGCGGTGGAGGTT-1-1	HCM	1.78484859168821
AACACACTCGGACAAG-1-1	HCM	2.13500887353365
GGGATCCAGTAAGACT-1-1	HCM	1.63947796390149
ACGTTCCTCTCTCGCA-1-1	HCM	1.2512175017541
CAGTGCGCATTGTCGA-1-1	HCM	1.46537626933443
GACGTTACAGCTCCTT-1-1	HCM	1.79120412962362
CATAAGCAGTTGAAAC-1-1	HCM	1.25175198436497
GATAGCTAGGAACATT-1-1	HCM	2.23366662970155
ACGGAAGTCTCTTGCG-1-1	HCM	1.46704259501696
GAGTGTTAGTCACGCC-1-1	HCM	1.46826310945047
TTTATGCTCACTTGTT-1-1	HCM	1.64566387302721
CTCCAACCACGTCATA-1-1	HCM	1.25916875678703
TGGGAGACATCGCCTT-1-1	HCM	1.47804847134915
GATCATGTCAAAGAAC-1-1	HCM	1.26346031446243
CCCAACTCAATACAGA-1-1	HCM	1.65655846178342
ACCACAACACCAGCCA-1-1	HCM	1.47857118130391
TGAGGAGGTGTATCCA-1-1	HCM	1.80649347603911
AGTAACCCAGCTGCCA-1-1	HCM	0.993664365593564
TCTGCCAAGGCCCACT-1-1	HCM	1.80912113846161
CAGAGCCCAAGCCCAC-1-1	HCM	2.05669981685618
CTCAACCAGAGGTTTA-1-1	HCM	2.05573387136325
TCCATGCCAAACCGGA-1-1	HCM	1.48534013959206
TTCCGGTCATCAGTCA-1-1	HCM	1.66442885886046
AAAGTCCCAACAACAA-1-1	HCM	2.34413608834958
AGACCCGAGTGCGACA-1-1	HCM	1.4883868087912
GGGTAGAAGACTCATC-1-1	HCM	1.27492336293353
AACGAAACACGTAACT-1-1	HCM	1.81814211816976
CAGGTATCATGTGCTA-1-1	HCM	2.34809584574928
ACTTAGGTCCAGTACA-1-1	HCM	1.81879081944946
AGCGATTAGATGACAT-1-1	HCM	1.67119791823482
TGCTTGCAGCATGCAG-1-1	HCM	1.27858908837696
AGGAATACATCGTTCC-1-1	HCM	2.43088703180236
ACGTAGTGTGCGACAA-1-1	HCM	1.95363960856974
CATTCATCATATAGCC-1-1	HCM	1.95445657810099
CCTCAGTCAACGTTAC-1-1	HCM	1.49485985208463
TAGGTACCACCCAAGC-1-1	HCM	1.28083755736801
ATTCAGGGTTATTCTC-1-1	HCM	1.8297624596406
GTAGCTATCGGTAGGA-1-1	HCM	1.50316416357604
CCCGGAATCCCTCTTT-1-1	HCM	2.07742073212243
GGTTCTCTCCGTAATG-1-1	HCM	1.01113182936183
ATAGGCTAGCGACTTT-1-1	HCM	1.50636622876724
GTTATGGAGCTAAATG-1-1	HCM	1.01380953577481
AGCGATTTCACTCTTA-1-1	HCM	1.96674320126609
CATGCTCGTGCAACAG-1-1	HCM	1.2937502885965
GGCTTGGCATGCCGAC-1-1	HCM	2.08694793754993
AACAACCTCACCTCTG-1-1	HCM	0
AGAGCCCGTATGTCCA-1-1	HCM	1.51316409567626
AACCTTTTCACGTAGT-1-1	HCM	1.5157927163557
GGGCTACTCCGATTAG-1-1	HCM	1.97502145184323
ACACAGTTCTGTTCAT-1-1	HCM	1.5150306880516
ACACGCGGTTGCTCAA-1-1	HCM	1.51565409822438
GACTCAATCGGCTTCT-1-1	HCM	1.84575184054905
CTAACCCGTCATCACA-1-1	HCM	1.84815086718851
TATTGCTTCCACCTCA-1-1	HCM	1.98038595544742
GAGTGAGCAAAGACGC-1-1	HCM	1.0253062797633
ATTATCCGTGTAAACA-1-1	HCM	1.02576515704298
GGGACAAAGCATTTCG-1-1	HCM	1.85063317347099
ACAACCAGTATGATCC-1-1	HCM	1.70189036422705
TGTGTGATCTACTATC-1-1	HCM	1.70247727613801
AAGACAAGTTTGCAGT-1-1	HCM	1.98493716324034
AAGCGTTTCTGTCAGA-1-1	HCM	1.0294523038072
TTATTGCGTATCCCTC-1-1	HCM	1.30761812933104
AGGCTGCGTTAATGAG-1-1	HCM	1.30729025294631
TAGGTACCATGACGTT-1-1	HCM	1.70527192671871
CTCAGTCAGACTAAGT-1-1	HCM	1.85714222849091
AGACACTCAGCTCGGT-1-1	HCM	1.70696892223341
GCAACCGCAGCGGTTC-1-1	HCM	2.10651729053988
GTGCAGCAGGTAGTCG-1-1	HCM	1.70822590013371
AATGCCACATACCATG-1-1	HCM	1.70867
AAGAACAGTTCAACGT-1-1	HCM	1.99224512228413
TCTATCACACAGAGCA-1-1	HCM	1.31534429550995
TCTACCGCACCACATA-1-1	HCM	1.31774257072821
ACCCAAAGTCGCACGT-1-1	HCM	1.86786405648145
AAAGTCCAGCGTATGG-1-1	HCM	2.22063480565479
GACTATGTCAGCAGAG-1-1	HCM	2.31821325043082
CTCCCTCCAAACAGGC-1-1	HCM	2.22218198885002
ATCAGGTAGGACAACC-1-1	HCM	1.04068880095044
AATTTCCTCCGGTTCT-1-1	HCM	1.53973174381557
CATAAGCAGTGCACCC-1-1	HCM	1.04175593096975
ATGCATGCACTTTAGG-1-1	HCM	0
CATGCGGGTTCGGCTG-1-1	HCM	2.12261371354504
TACAACGCAATCTGCA-1-1	HCM	0.652041647010943
ACAAGCTCAGCTGTCG-1-1	HCM	1.3239170895723
ATGGATCTCTAATTCC-1-1	HCM	1.54333900010876
CCCTGATCATCTGTTT-1-1	HCM	2.12382827482483
ACACCAATCGACATAC-1-1	HCM	1.72250707463798
ATTCTACAGGCCACCT-1-1	HCM	1.54551303574266
TCATACTGTCCCGCAA-1-1	HCM	1.54573084079698
CAAAGAACATACGCAT-1-1	HCM	1.04521073388255
TACAGGTTCGCGAAGA-1-1	HCM	1.32791174714174
CGACAGCTCGAGCCTG-1-1	HCM	1.72872929831776
TGCTTGCCACTCATAG-1-1	HCM	1.87992062971617
CTAACTTTCTCAGAAC-1-1	HCM	1.55010236289611
AACCACATCTTTCCGG-1-1	HCM	1.73216764412484
AAAGAACTCCACTGAA-1-1	HCM	1.88408902089424
CTTGAGAGTGTAGCAG-1-1	HCM	1.73170821970865
AACCCAAAGACTAAGT-1-1	HCM	1.33392136501771
TGTGATGCAATGCAAA-1-1	HCM	2.01806669676432
TGATTCTCAAATGATG-1-1	HCM	1.05292423092078
CGTGATACATCGTGGC-1-1	HCM	1.55413559114884
TCCCAGTCAGTCGCAC-1-1	HCM	1.33577772380357
CGGAATTGTGTACGCC-1-1	HCM	1.73531514495429
AATTCCTTCTCCTGCA-1-1	HCM	1.73469988589387
AGACCCGAGGGCTAAC-1-1	HCM	0.659709414932617
CAACAACGTTCATCTT-1-1	HCM	1.05438435922636
GTCACTCCAACGTTAC-1-1	HCM	1.05658285586933
ACTATTCAGATGACAT-1-1	HCM	2.24751786301516
AAACCCACACGACCTG-1-1	HCM	1.5619798798955
TGCATCCCAAGAGTTA-1-1	HCM	2.14418534338479
CCTGTTGTCAGTCTTT-1-1	HCM	1.5645160717847
AAGAACATCTCCTGAC-1-1	HCM	1.74632681670983
TCATATCTCATGGCCG-1-1	HCM	1.34640992063935
AGCTACAGTTCGAACT-1-1	HCM	0.668029178131402
TTTGGAGTCTCTTCAA-1-1	HCM	1.34886946675803
TGCGGGTTCTTTGCTA-1-1	HCM	1.90375129004809
CTCCAACGTATCAGCT-1-1	HCM	1.75071735911648
TTACTGTTCGAAACAA-1-1	HCM	1.90472393454897
TGCACGGGTATATGGA-1-1	HCM	1.57210853934006
GTAGCTAGTTCCTACC-1-1	HCM	2.26151628416845
TGGGCGTTCGTAGTGT-1-1	HCM	2.15701118679634
ACATGCATCTTCGTGC-1-1	HCM	1.75410735189229
TACCCGTCAAACAGGC-1-1	HCM	2.04095063582957
TGGCGTGAGCCTGGAA-1-1	HCM	1.06910704275828
AACCAACCACAATGAA-1-1	HCM	2.04253410176592
CCATAAGGTAACATGA-1-1	HCM	1.35524163777831
ATCATTCTCCTACACC-1-1	HCM	1.91058675785902
TAGAGTCCAATCGCGC-1-1	HCM	1.91017811655777
ATGACCACATGGAAGC-1-1	HCM	1.57795647102662
GACGCTGCACAGTATC-1-1	HCM	1.35723822178831
CAGCAGCTCCGAGATT-1-1	HCM	1.35795292676022
ACACCAAGTACTGGGA-1-1	HCM	1.76109622796842
TGGAACTCAACCAATC-1-1	HCM	1.7616551425762
CCTCACACAGTCTGGC-1-1	HCM	1.58224241184706
CTCACTGCATGATGCT-1-1	HCM	1.76293432354892
AAAGGATGTCGTGGTC-1-1	HCM	1.58308757983562
AATGAAGCAGCACAAG-1-1	HCM	1.36204332575373
ACCAAACGTCGAGCTC-1-1	HCM	1.36341309802558
ATATCCTAGAATTCAG-1-1	HCM	2.27515109286653
TTCCGGTTCGTAACTG-1-1	HCM	1.07868350106083
GACCAATCAACGAGGT-1-1	HCM	1.07945261017864
AGGATCTAGCACTCGC-1-1	HCM	1.58756191711346
ACGATGTTCTATCGGA-1-1	HCM	1.77154879460834
CAGCACGAGGACGCAT-1-1	HCM	1.76960744355449
CGGGTCAAGAGACAAG-1-1	HCM	1.77171081401232
GAGTTGTTCGGTCTAA-1-1	HCM	2.05914660953807
TGCAGGCCATGACAAA-1-1	HCM	1.37023679219692
CAACCTCAGCCTAACT-1-1	HCM	1.36936130510605
ATCCACCTCTGTCGTC-1-1	HCM	2.68939727531988
AGTGACTCACTGCGAC-1-1	HCM	1.77577336765568
TGAGTCATCTCTTAAC-1-1	HCM	1.08766664332135
ATAGACCGTTACTCAG-1-1	HCM	1.37382512484525
AGGTTGTAGCCTAGGA-1-1	HCM	1.08897270524384
TACAACGTCCACTTTA-1-1	HCM	1.93358355489296
TCCTCCCCAGGAATAT-1-1	HCM	1.0887112176854
CTCCACACAACAAAGT-1-1	HCM	0.686170925860885
GTTGTGACACTAGGCC-1-1	HCM	1.0915951805686
AACCAACAGGCCTGCT-1-1	HCM	2.07004853471723
GGAGCAAAGGAACATT-1-1	HCM	1.0915951805686
GCCAGGTCATCCTTGC-1-1	HCM	1.60132750340785
AGCGATTCACAAGGTG-1-1	HCM	0.68892409640507
CCGAACGCAGACGATG-1-1	HCM	1.60291000643622
TTACGTTTCGGCTTGG-1-1	HCM	1.60322695963373
TCATTACAGTCCTACA-1-1	HCM	0
ATCTTCAGTTGTCAGT-1-1	HCM	2.0726463294117
CGTGTCTGTTGTGTTG-1-1	HCM	1.09462821965324
CACCAAACATTGACCA-1-1	HCM	1.09641711716198
CAACAACAGCCGTTAT-1-1	HCM	1.38330184018344
ACTTCGCCAACGACAG-1-1	HCM	1.78893174233178
CCACTTGAGCTACAAA-1-1	HCM	1.38427277186211
GCCAGGTGTGAGGCAT-1-1	HCM	2.19846999059627
ATCGCCTCAGTGACCC-1-1	HCM	1.38682
CACTGTCAGCACTGGA-1-1	HCM	1.6144970467115
GTGTCCTCAAGCGATG-1-1	HCM	1.10202389141517
TGCTGAACACATACGT-1-1	HCM	1.79610599384159
CACGGGTCACTAGGCC-1-1	HCM	2.08585540048473
TTCAGGATCTTCCACG-1-1	HCM	1.3927
ATCACGATCCCTTCCC-1-1	HCM	1.61651531048164
ACATCGACAGGTTCCG-1-1	HCM	1.61708151798804
CGGAGAAAGTGTAGTA-1-1	HCM	2.0896582942802
AGGAAATAGCCTCTTC-1-1	HCM	2.09098926131549
ATAGAGACACCGGCTA-1-1	HCM	2.09143342217208
CTCGAGGCAATCAGCT-1-1	HCM	1.62146558351364
ACCAACATCAAATGCC-1-1	HCM	2.09356892093905
AAGACTCCATTCGATG-1-1	HCM	1.62293333937903
GAGCCTGCACCGTCTT-1-1	HCM	2.41377270110563
ATCGGCGGTTCCGTTC-1-1	HCM	2.41405071302066
AAACGCTCACCTAAAC-1-1	HCM	1.80708918337279
ACGTTCCGTCCTGTCT-1-1	HCM	0.703248020188615
CGGACACAGAGGTTAT-1-1	HCM	1.6260425259871
TCCTCTTGTGGCACTC-1-1	HCM	1.62538676190046
AATTCCTTCCACTTTA-1-1	HCM	1.62686313299201
ATCATTCGTTGCTGAT-1-1	HCM	2.5051294618581
ATCGTAGCACCGTGGT-1-1	HCM	2.10081965180282
TATTCCATCGCTTAAG-1-1	HCM	1.4044916781847
TGAGCGCCAGACTCTA-1-1	HCM	1.62858967852153
TTTCATGCAAACTAAG-1-1	HCM	1.1145974570043
ACGTAACCAATAACGA-1-1	HCM	1.62933098699205
ATAGACCTCGAGAAAT-1-1	HCM	1.1154239644438
CTGTACCGTACGACAG-1-1	HCM	1.81221561166874
ACGTACACATCCAATG-1-1	HCM	1.81341705639177
TCAGTTTCAAACTCTG-1-1	HCM	1.40588464652067
GACCAATAGTAGCCAG-1-1	HCM	1.96932831631992
AGTAGCTGTAGGTAGC-1-1	HCM	0
TACCCGTTCCAAATGC-1-1	HCM	2.10298099737577
ATGCGATGTCGCATCG-1-1	HCM	1.63255280174334
CGGGTGTCAGACACCC-1-1	HCM	1.41227117456014
GGTGATTCACCTAAAC-1-1	HCM	2.10977392952907
CCTGTTGAGCCAGACA-1-1	HCM	2.11077519831119
TCAAGTGGTAGTAAGT-1-1	HCM	1.97616779134565
GTGGTTATCAAGCCGC-1-1	HCM	1.63937757455706
CTCCCTCAGCGGTAAC-1-1	HCM	1.41281948847807
TACCCGTTCGAACTCA-1-1	HCM	1.12215482941021
TTCGCTGGTGACAACG-1-1	HCM	1.41352519036667
AATGGAACATGCACTA-1-1	HCM	0.710961250551371
CTCCCTCTCTTACCAT-1-1	HCM	1.82231841934401
CTCAATTAGTATGATG-1-1	HCM	1.63996338966641
GCAGGCTTCCCTCAAC-1-1	HCM	1.82615468759847
CATCCGTTCGCAGATT-1-1	HCM	1.98019371003021
GTCGTAATCGGCTATA-1-1	HCM	1.64172389091418
TTGCCTGTCTATTGTC-1-1	HCM	1.64214373510248
TCTGGCTTCCCTCGTA-1-1	HCM	1.98163032173394
AAGACTCTCACCGACG-1-1	HCM	1.98243961448219
TAAGCACCACATGTTG-1-1	HCM	1.82772996058777
CATCCACTCACTCGAA-1-1	HCM	1.41912124599993
ACACCAAGTATCGTTG-1-1	HCM	1.41967576081583
ATTCTACCAATTGAAG-1-1	HCM	1.82878205275649
CATTGCCTCTATCACT-1-1	HCM	1.64754089450523
CTGCATCCATCGTGGC-1-1	HCM	1.64796436611636
AACCACAAGTCACGAG-1-1	HCM	1.12968435118991
TCCTGCAAGGCTAGCA-1-1	HCM	1.42205797173309
CTTCCGACACAGTGTT-1-1	HCM	1.64864247193383
TAAGTCGGTATTCTCT-1-1	HCM	1.64830333416393
CATGCCTCACAGACGA-1-1	HCM	1.1325991539561
CCTAAGACATCCGGCA-1-1	HCM	1.83548
AGGTCATGTCGTCAGC-1-1	HCM	1.99249254098723
AGGATCTCACTGTGTA-1-1	HCM	0
CATTCCGAGCTGACCC-1-1	HCM	1.83681058353844
CAGCAGCCAGTCAGCC-1-1	HCM	1.65229896157018
AGCCAGCAGGTCACCC-1-1	HCM	1.42926076798589
AGATCCATCACGATCA-1-1	HCM	1.42885838376709
ACGGGTCAGGAACGCT-1-1	HCM	1.99450091193186
AAAGGTAAGGGAGGGT-1-1	HCM	0.722867593307142
TACGGGCCAGGGAGAG-1-1	HCM	1.43046950616801
ACATCCCAGCGGTAAC-1-1	HCM	1.13898398007579
GATAGCTTCCCAATAG-1-1	HCM	1.99724817533394
GAGTCATCAATTGAGA-1-1	HCM	1.65872409078554
AAACCCATCTACCACC-1-1	HCM	0.724289302067876
TCATTGTAGGTTACAA-1-1	HCM	1.99926915754888
ACACCAAGTACAGCGA-1-1	HCM	1.84474959384259
AAACGCTAGTCGAAAT-1-1	HCM	1.43386668376264
CGAGTTACAGTGTACT-1-1	HCM	2.00018956223275
GAGCTGCAGGTGCCTC-1-1	HCM	1.66139765136481
CATACTTTCCTCATAT-1-1	HCM	1.66200281472335
CATGCAATCATAGCAC-1-1	HCM	1.66252195453697
GTCATCCTCGTTCATT-1-1	HCM	1.66295487349844
ATCGATGGTTTGGGAG-1-1	HCM	1.14442661716565
TGCGATAAGTGCTACT-1-1	HCM	1.43891610377549
TCAGCAAGTATCATGC-1-1	HCM	1.8505126238389
TCTCCGATCAACTACG-1-1	HCM	1.14581457218783
ATACTTCCACTGGATT-1-1	HCM	2.00722120525109
GCATCTCTCTCTGCCA-1-1	HCM	2.36608710997583
CGATGGCTCCATAGGT-1-1	HCM	1.66651521998421
AACGAAATCGGATTAC-1-1	HCM	1.85259490584447
AGATGCTCATAACCCA-1-1	HCM	2.00936204281354
CCCTAACGTGTTCGAT-1-1	HCM	1.14816062629066
ACCGTTCCACGGCACT-1-1	HCM	1.85313908978336
CAGTGCGCACGTCTCT-1-1	HCM	1.14992716245165
ACGTAGTCACCTGTCT-1-1	HCM	1.66974424444054
GCACTAAGTAGATCGG-1-1	HCM	0.73182208805007
CCACACTAGCGGTATG-1-1	HCM	1.85695979035061
TCAAGACCATCGCTCT-1-1	HCM	2.14865257249789
ACAAGCTTCGTCGCTT-1-1	HCM	1.15251418534598
TAGGAGGAGAGAGGGC-1-1	HCM	1.15377540045902
CTCAGAAAGACCATGG-1-1	HCM	1.44905747499784
TCGATTTTCCTAGCGG-1-1	HCM	2.37685047323398
ACTGTGAGTGCCTGAC-1-1	HCM	1.86180986736038
GGGACAATCTCGAGTA-1-1	HCM	1.1563070350148
ACCCTTGGTGACAGGT-1-1	HCM	2.37902000452688
TTGATGGCATGACAAA-1-1	HCM	0.736500260492154
CCTCTAGGTATGTGTC-1-1	HCM	1.45163986525757
GGGAAGTGTGCCTATA-1-1	HCM	1.4533116461229
ACTCTCGCAGTAACGG-1-1	HCM	1.45289327865391
GTCCACTCACAACGCC-1-1	HCM	2.56562094915904
ACTTATCTCGCCAGTG-1-1	HCM	1.45272601056468
CGACAGCAGGTAACTA-1-1	HCM	2.0220501839502
CTCAAGATCACCGGTG-1-1	HCM	1.68219112308298
ATAGAGAAGTTGAAAC-1-1	HCM	2.38337614320794
ATTTCACGTGCCTACG-1-1	HCM	1.15945
CTTAGGACATGTTCAG-1-1	HCM	0.739806617596249
CATTGTTAGAGATGCC-1-1	HCM	2.02594562233073
CATTGTTTCCGCGAGT-1-1	HCM	1.68513714943017
CATCGCTGTAGCACAG-1-1	HCM	1.8713284837782
CGCATAAGTCTACTGA-1-1	HCM	2.02766208552975
TACCTGCCATCAACCA-1-1	HCM	1.87273
ACTTCCGTCCGAAGGA-1-1	HCM	1.68782636001161
GCAGGCTTCTCTATGT-1-1	HCM	0.743896548753427
CCTCTAGCAGTTAGGG-1-1	HCM	1.87431107803116
ACTATGGTCGAAACAA-1-1	HCM	1.46250270826738
CCAATTTGTCCTTAAG-1-1	HCM	1.16625372558609
TAGCACAAGTCTTCGA-1-1	HCM	0.744650536916549
CTGCAGGTCTACACTT-1-1	HCM	2.03149024817484
AACAACCAGTGATAGT-1-1	HCM	1.68980515172726
AGTCTCCAGGAGTCTG-1-1	HCM	1.69025567164657
ATTATCCGTGTCCGGT-1-1	HCM	1.46301259764646
AGGGCCTTCCTGGCTT-1-1	HCM	1.69124785428551
TCCATGCGTTGGCCGT-1-1	HCM	1.46505633091344
CAGATACCACGGGCTT-1-1	HCM	0.745638936742246
TTAGGCATCAACTGAC-1-1	HCM	1.69305549219903
GGAACCCAGCAACAGC-1-1	HCM	1.87993631517332
CTGATCCTCACGATCA-1-1	HCM	2.29131192334913
ACATCGATCGTGTCAA-1-1	HCM	0.74733138004901
TAAGCCATCGCTACGG-1-1	HCM	1.17053122368019
CTGCTCATCCACGTAA-1-1	HCM	2.17330699467457
AGGTCTAAGATGCGAC-1-1	HCM	1.88153799196823
AAGTGAATCACCGGGT-1-1	HCM	1.69595760856108
TTCCGTGAGACCCTTA-1-1	HCM	1.69704905751901
CTGCAGGTCGTCAAAC-1-1	HCM	1.17222122967512
CAATACGGTTGCCATA-1-1	HCM	0.749267068083766
CAGCAATTCAGTCTTT-1-1	HCM	1.69750433777891
TATCAGGCATACATCG-1-1	HCM	1.69795991846144
GTACAACCAGGTGGAT-1-1	HCM	1.88588950381895
GTCTCACGTGTTACAC-1-1	HCM	1.17376231525182
CTTCTAACAAAGGCTG-1-1	HCM	2.40377454205474
TATTGGGTCGCTTTAT-1-1	HCM	1.47148641075863
TGGGATTTCGATACAC-1-1	HCM	1.7006997307803
TCAATCTCAATCCAGT-1-1	HCM	2.04289569942267
CATACTTTCTGTAACG-1-1	HCM	1.7011574241077
ATACCGAGTGTTCAGT-1-1	HCM	0.752754125103682
CATACAGCAGTTTCAG-1-1	HCM	1.70326672400083
GTAGTACGTGGTACAG-1-1	HCM	1.1774793798721
TTGTGTTCAAATAAGC-1-1	HCM	1.70363421619269
ATGAGTCTCATTTGTC-1-1	HCM	1.70658119822699
ATCGGATCAAATCCCA-1-1	HCM	2.18672870704513
TTACGTTTCCGTAGGC-1-1	HCM	0
AACACACAGTATGAGT-1-1	HCM	1.70954076975862
AGTGCCGGTATAATGG-1-1	HCM	1.18098801128085
ATGCATGAGCAGAAAG-1-1	HCM	2.0523009283935
TTCCTTCTCTTGTTAC-1-1	HCM	1.7091701316297
CGTAGTAAGGCAATGC-1-1	HCM	1.47990169480548
GGCTGTGCACGACAGA-1-1	HCM	2.05180823273934
GATCCCTTCACAAGAA-1-1	HCM	2.41493684931971
GGATGTTGTGACATCT-1-1	HCM	1.89515061139277
GGTTAACGTATCCTTT-1-1	HCM	1.8990037161375
ACTTTCATCATACAGC-1-1	HCM	1.48165090626768
TGCTCCACAGCATCTA-1-1	HCM	1.18436253602304
TAGACCACAGGGTTGA-1-1	HCM	1.89929351017101
GGCACGTCAACTCCAA-1-1	HCM	1.1849927269262
AGAGAGCAGGGTTTCT-1-1	HCM	1.90122837705752
CTATCTACATCGATGT-1-1	HCM	1.18672961228689
GAAGCCCGTTGCGAAG-1-1	HCM	2.42041874746545
TAACACGGTCTTCAAG-1-1	HCM	0.76104456170546
TACCCACAGCAGCCTC-1-1	HCM	1.71652713160742
ATGACCAGTCTTACAG-1-1	HCM	1.18950456969346
TGGTGATAGGCGATAC-1-1	HCM	1.48825403874962
TGTAAGCTCTGGGCAC-1-1	HCM	2.06122358135301
TTCGGTCTCGTTCCTG-1-1	HCM	1.48807705542983
AGTGCCGGTACTTCCC-1-1	HCM	1.90745415105343
ATGGATCCACTTGTGA-1-1	HCM	1.90784500414179
AGTCACAGTGATGAAT-1-1	HCM	0.764647717792679
CCGGTGATCTAGGCAT-1-1	HCM	1.72150684423175
ATACCTTAGGCTGGAT-1-1	HCM	0.764893294579957
CATTCATTCGCTTTAT-1-1	HCM	2.20242237233692
TACAGGTTCGAAGCAG-1-1	HCM	2.20365030225719
TATTTCGTCTCCTGAC-1-1	HCM	1.19437569071597
GCAGGCTAGCAGCGAT-1-1	HCM	1.72386818199627
GATCCCTCACCAACAT-1-1	HCM	1.72377357473765
TTTATGCTCGTTCGCT-1-1	HCM	2.3252609739204
TAAGTCGTCTCCTGTG-1-1	HCM	2.06883920025034
GCAACCGTCAATCGGT-1-1	HCM	1.72585790482808
CAATACGAGGCGTTGA-1-1	HCM	1.19783628565788
AGGCATTCACCGGAAA-1-1	HCM	1.72671238338778
GGCAGTCGTAACGGTG-1-1	HCM	1.72737770179861
CCCAACTTCGGATACT-1-1	HCM	1.19945350833487
ACGCACGGTTGACTGT-1-1	HCM	1.19969651259972
ATCCACCAGACCTTTG-1-1	HCM	1.49914472662476
CGTTAGAGTGCCCTTT-1-1	HCM	1.19985857656374
TGTTGAGTCCTAGCCT-1-1	HCM	1.91758478926694
TCAGCAATCCGTGGCA-1-1	HCM	0.7705251991316
AAGCCATGTTCTATCT-1-1	HCM	0.771274367458731
TGAGACTGTATTGGCT-1-1	HCM	0.77146189840423
TATCTGTGTGCCTGAC-1-1	HCM	1.50221346333821
TCCATCGCACAGTCAT-1-1	HCM	2.21374942574787
CCTATCGCATTCTCTA-1-1	HCM	2.21416434717885
GGGACCTCATAGCACT-1-1	HCM	1.20278411768455
TGAGGTTTCCTCGATC-1-1	HCM	1.7342580022115
CCCGGAAGTACCGGCT-1-1	HCM	1.92175568908168
CTGGTCTAGAAATCCA-1-1	HCM	1.50366271711037
TCCATGCGTCCAGGTC-1-1	HCM	1.73349017273941
GGATGTTTCCGCATAA-1-1	HCM	0.774160395669338
CATCCCATCGCACGAC-1-1	HCM	1.73521897507821
AGTACTGGTTCCCACT-1-1	HCM	1.50520617489663
GGAATGGTCAGTGTGT-1-1	HCM	1.73589244174699
AAACGCTCACCGTACG-1-1	HCM	1.50602481706067
TAGCACAGTCCACAGC-1-1	HCM	2.08245152364231
ACGCACGTCCTAGCGG-1-1	HCM	2.08101813831017
CAGCGTGTCCGACGGT-1-1	HCM	2.33922259781178
ATACCTTTCGTGGGAA-1-1	HCM	1.73965651074505
TGAGGGAGTCGCCACA-1-1	HCM	0
GCGAGAAAGATGACAT-1-1	HCM	2.08337438153339
CCATCACTCGTCGACG-1-1	HCM	1.73849618108911
ATTTACCGTCGTATGT-1-1	HCM	1.73897941843377
GAGCTGCCACTACACA-1-1	HCM	1.73782020798237
TTTAGTCTCCGCCTAT-1-1	HCM	0.775864950963305
GGGAGATTCTTCTCAA-1-1	HCM	1.92856
CTACATTGTCTTTCAT-1-1	HCM	2.08440106379445
GAGGCAAAGTCGGGAT-1-1	HCM	2.08429833463184
AGCTCAAGTACTGAGG-1-1	HCM	1.5115094669724
ATTCCATTCCTATGGA-1-1	HCM	2.08986518446901
CATGGATTCGTACCTC-1-1	HCM	1.5138087213258
CCTAAGATCCACTAGA-1-1	HCM	1.74353819616375
AACGAAATCCGTACGG-1-1	HCM	1.74353819616375
CTTGAGAAGGCCTGCT-1-1	HCM	1.51187679201823
TCAAGTGGTAGCGTCC-1-1	HCM	1.21232039262598
CACTGAAGTGCCCTTT-1-1	HCM	1.93279141822664
ATACCGAGTTCTTAGG-1-1	HCM	2.09058973266341
AGACCCGGTCCGATCG-1-1	HCM	2.34634655143386
ATGGAGGGTACCAGAG-1-1	HCM	2.09204085125324
GTGAGTTAGACCTCAT-1-1	HCM	2.34816394880204
CTACCTGAGGGTGAAA-1-1	HCM	1.51436177546068
TAACGACTCTTGGTCC-1-1	HCM	2.09339073934587
CAAGCTATCTCGAACA-1-1	HCM	1.2146476785902
AATGAAGAGTGCACCC-1-1	HCM	1.93613420090857
CATGCAACAGGTCAAG-1-1	HCM	1.21506431895552
ATAGAGAGTTCCAAAC-1-1	HCM	0.782440547129916
CGAAGTTAGAAACCAT-1-1	HCM	1.21548127961329
AGAAATGAGTTAACAG-1-1	HCM	1.74812676048036
TTGCTGCGTCCCTAAA-1-1	HCM	1.21598
GTTGCGGAGACATACA-1-1	HCM	2.35116605746464
GACTATGCAGGTTCAT-1-1	HCM	2.09568049687899
TACGGTACAGGGAATC-1-1	HCM	2.09484708060144
CTCACTGTCAGGGTAG-1-1	HCM	1.75067803639854
TGCAGTAAGCTAGATA-1-1	HCM	1.21950047854848
GAAGTAAGTAGTGATA-1-1	HCM	2.23348593599435
AGGGAGTCAGAGCCCT-1-1	HCM	0.78347252126013
CTTGAGAGTAGTCACT-1-1	HCM	0.78457213234797
CGAATTGCAGTTGAAA-1-1	HCM	1.94041037431251
CCTCAGTCACCCGTAG-1-1	HCM	1.9400020654811
TGAATGCCACCTCTGT-1-1	HCM	0
TAAGCCAGTTCCGCAG-1-1	HCM	2.35698682635766
GCCCAGAAGCGGTAAC-1-1	HCM	1.7555114780636
AAGTGAAGTAGGGAGG-1-1	HCM	1.75511566661136
CCACGTTAGCTAGTTC-1-1	HCM	1.75501674845003
AAACGCTCAGTTCCAA-1-1	HCM	1.2229572221854
GTCTCACCATCACGGC-1-1	HCM	0.787563880527983
TATTCCAGTTCAATCG-1-1	HCM	0
CCACCATGTAATGCTC-1-1	HCM	2.10448545261394
TCTACATCAAGGCCTC-1-1	HCM	1.52505534415886
TCACTCGCAGAACTAA-1-1	HCM	2.46703850400489
CTACATTGTCTACATG-1-1	HCM	1.94532751828964
TGAATCGCATGCAGCC-1-1	HCM	0.78913433453408
ACATGCACAACGCATT-1-1	HCM	1.52730969826954
ACAGGGAGTAGGCAAC-1-1	HCM	0
CCATCACGTATCGAGG-1-1	HCM	0.788872135082057
TACCGGGCACTTGACA-1-1	HCM	1.76137563002303
CATGAGTAGTCATAGA-1-1	HCM	1.95007023206793
CTGCCATTCTAGGAAA-1-1	HCM	2.10786596166046
CCGGGTACAAGAAACT-1-1	HCM	1.95007023206793
CAGTGCGCACTGGAAG-1-1	HCM	1.53061152368656
TAACGACTCTGTCCGT-1-1	HCM	0.791832484108251
GTAATGCTCAACACCA-1-1	HCM	1.22839729156757
ACTTCGCAGAAAGCGA-1-1	HCM	1.76488
GTAGAGGTCTACCACC-1-1	HCM	2.11030474609664
GAGGCAACAGCCTACG-1-1	HCM	1.53089532670054
TCCTTTCTCTACACTT-1-1	HCM	2.11041095256371
TACCTGCAGGAGTCTG-1-1	HCM	2.24839548332066
CTACGGGCAATGAGCG-1-1	HCM	1.53279054758662
AATGCCATCCTTCGAC-1-1	HCM	1.76488
GTTGCGGTCAATGTCG-1-1	HCM	1.53345519331172
GCCATTCCACCCTAAA-1-1	HCM	2.47841312047745
GATTGGTCACGTCATA-1-1	HCM	2.36974076323712
CTCCCAATCTACCAGA-1-1	HCM	0.794217643638574
CACTGTCAGCCTATCA-1-1	HCM	1.95473901037775
CAACGGCTCCTATGGA-1-1	HCM	0.795016059814998
TTGCATTGTACTGTTG-1-1	HCM	1.76718820849755
ATCCCTGGTCGCTGCA-1-1	HCM	1.5349769598802
CGGGACTTCATTTGGG-1-1	HCM	1.23208297036768
GCGATCGCAACACGTT-1-1	HCM	1.53507218954632
AGGGAGTCACACCTTC-1-1	HCM	1.23311597111157
ACCACAATCTTACTGT-1-1	HCM	2.37282232612858
TCCTCCCTCAATCCAG-1-1	HCM	1.23302981338429
TGATCAGAGTCACTAC-1-1	HCM	2.37238140115963
CAGCACGCAGGGATAC-1-1	HCM	0.79581616681598
ACAGGGAGTCAGACTT-1-1	HCM	2.25491719570192
ATCCCTGGTAAGGCTG-1-1	HCM	1.77274455848015
TCAGCAAGTCATATGC-1-1	HCM	0.797220439573996
GAGATGGTCCGTTGAA-1-1	HCM	1.23536083136102
ATGGATCTCGCTTGAA-1-1	HCM	2.82606030994453
TTTACCATCCACTTTA-1-1	HCM	1.23666012774018
GAGTGAGAGAAGGCTC-1-1	HCM	1.77325184657207
ATAGAGAAGTTACGGG-1-1	HCM	1.77497934295006
GACCCAGTCGACGTCG-1-1	HCM	1.54167716546894
TGACAGTAGTAGACCG-1-1	HCM	1.54186962353636
CACAGATAGAATTTGG-1-1	HCM	1.54235101912454
TATATCCTCTCATGCC-1-1	HCM	1.23857133153586
ATGGATCTCAAAGGTA-1-1	HCM	1.23961660963794
TGTTCATCAGCTACTA-1-1	HCM	1.77497934295006
GAGAGGTTCACATACG-1-1	HCM	1.77752743642008
ATTCGTTTCCACAAGT-1-1	HCM	2.12618175857957
TGATGCATCTAAGCCA-1-1	HCM	0.802550240535763
TATTGGGGTCCCTGTT-1-1	HCM	1.77773167917179
AACGAAACAGACACAG-1-1	HCM	1.96913380959278
GGGTATTGTTTGCAGT-1-1	HCM	1.24241374783911
TGTGGCGTCTCTGCCA-1-1	HCM	1.54767010628546
CAACAGTTCAACTGAC-1-1	HCM	1.54825301765902
CACACAAGTACTCGAT-1-1	HCM	1.97083301450523
ATACCGAAGGCGATAC-1-1	HCM	0.804593932310098
CCGTAGGTCATGTCTT-1-1	HCM	1.54903104770509
CTCATCGTCCCTTGGT-1-1	HCM	1.78429860398032
TCCTTTCGTGCAAGAC-1-1	HCM	1.55273946509042
TACAACGTCCGTCAAA-1-1	HCM	0.806923413116132
AAGGAATCATCCAACA-1-1	HCM	1.55205474439986
CCCTAACCAGCCTTCT-1-1	HCM	0.807267183141113
CGGACACCATAATGCC-1-1	HCM	1.78781206834478
GAGACCCAGTTTGCTG-1-1	HCM	1.55460163272451
AGTAGTCAGGCATTTC-1-1	HCM	0
CTCCCTCGTTGTGCAT-1-1	HCM	1.78916003963854
AGAAGCGGTCGACGCT-1-1	HCM	0.809543830301769
GGGTTATCAACGGCTC-1-1	HCM	0.809613030919786
CTCCCTCCAGAGAATT-1-1	HCM	1.25267368995519
CAATCGACACAGCTGC-1-1	HCM	0
GAGGCCTAGTGCACCC-1-1	HCM	0.81106913018713
ATCTCTAAGGCCTAAG-1-1	HCM	1.25392489671168
CTATCCGAGGACGCAT-1-1	HCM	1.55834201633772
CACAGGCCAATAGGGC-1-1	HCM	2.27883931475932
GACAGCCCATGGCCCA-1-1	HCM	1.25437243968455
AATCACGTCCCAAGTA-1-1	HCM	1.79468210501893
GACATCACAACACAAA-1-1	HCM	1.98771211891717
GTGATGTGTAAGATCA-1-1	HCM	0.814348116769587
TGCAGATGTTCAGCTA-1-1	HCM	1.79667214856938
CAGTTAGGTTATGACC-1-1	HCM	1.98727737750378
ATTGGGTCAAATCGTC-1-1	HCM	1.79814204663811
GAACTGTTCAACACGT-1-1	HCM	1.9876034102156
TTCGCTGTCCTTGACC-1-1	HCM	1.98792958304071
AGCTACATCATTGTGG-1-1	HCM	1.79782681424216
AGGGTCCGTCCAATCA-1-1	HCM	1.25832641494449
AGTGACTTCGTGGGAA-1-1	HCM	0.815330248458139
CATCAAGCAAGGTCTT-1-1	HCM	0.815822251970285
TGTCAGAAGCAGCCCT-1-1	HCM	1.79887812916272
GTAATCGCACAAACGG-1-1	HCM	1.99098063898343
TTTGGTTCACCCTGTT-1-1	HCM	1.98890894327349
TTTCGATCATTGACAC-1-1	HCM	1.56598758786498
ATCGTGAGTATTGAGA-1-1	HCM	0.81751388733747
AAGACAACATCGGTTA-1-1	HCM	1.56768768697086
CCTGTTGGTGTCATCA-1-1	HCM	1.80193569871299
CCCGAAGTCAACTGGT-1-1	HCM	1.80119646911547
CCTTGTGCAACAAAGT-1-1	HCM	1.80256993145989
GCACTAACAAGGCGTA-1-1	HCM	0.818787479672354
ACTACGAAGTACCATC-1-1	HCM	1.99316749191255
TCTCCGATCCATGATG-1-1	HCM	0.818716614696126
CGAAGGAGTGCCGTAC-1-1	HCM	0.819212941540314
TTAGGGTGTGGTAACG-1-1	HCM	0.818079411896209
AATAGAGCAGCTACTA-1-1	HCM	1.99283906254343
TCATGGATCCTTCAGC-1-1	HCM	1.99338652368575
TCTCCGAAGTAGGCCA-1-1	HCM	0.818787479672354
CAGGTATCAAACGGCA-1-1	HCM	2.78664534462065
AAGTACCTCACCCTGT-1-1	HCM	1.26494888451126
CAATTTCGTATTCTCT-1-1	HCM	1.57110117948439
CTAACTTTCCATTGTT-1-1	HCM	1.99547047856311
GCAGCTGCAGCAGTGA-1-1	HCM	2.29049915848555
TCACAAGTCGTTATCT-1-1	HCM	1.80670617192086
GTGTCCTTCTGACAGT-1-1	HCM	1.57170540975908
CTGGACGGTACTGACT-1-1	HCM	1.57100052853098
TCCTCGACAATAGTCC-1-1	HCM	0.820065266742025
GGAATCTCACGAGAAC-1-1	HCM	1.26577081197367
TGTCAGATCTCGTTTA-1-1	HCM	1.80723818746568
CCCATTGGTTCGGACC-1-1	HCM	1.99987649981298
CATTGAGTCGGTATGT-1-1	HCM	1.26953047965382
GTGATGTAGGTTTGAA-1-1	HCM	1.57615350867309
TCTGTCGCAGGTTCCG-1-1	HCM	1.57605208029777
TTCAGGATCCTATGGA-1-1	HCM	2.0002079816773
CAATTTCCATCTAGAC-1-1	HCM	2.16141801481902
GTGACGCAGACATACA-1-1	HCM	1.57849069006914
TCTGGCTCATCATTTC-1-1	HCM	2.52821114651093
AATGGAACAATCGTCA-1-1	HCM	1.27091228700105
CATGCGGCAAGATGGC-1-1	HCM	2.00286504198279
ATTACTCTCAAACGAA-1-1	HCM	1.81322383169409
CTTTCAATCTCCTACG-1-1	HCM	1.81397555270741
CTAGACACAAGTTGGG-1-1	HCM	1.81322383169409
ACACTGAAGGATACAT-1-1	HCM	1.57910175768955
CTCCTTTGTTACCTGA-1-1	HCM	1.81440546038007
AGCCAGCAGTAGAATC-1-1	HCM	1.27433534154027
[truncated: 117,915 more rows]
