# Supplementary material for: RBMS1 orchestrates cardiac hypertrophy by facilitating CTTN splice-switching and sarcomere dynamics
Source: EMBO Mol Med. 2025 Nov 10;17(12):3555–85. doi: 10.1038/s44321-025-00334-z (PMC12686484; doi:10.1038/s44321-025-00334-z)
Supplement: Supplementary file 4 — Source data Fig. 1 [file 44321_2025_334_MOESM4_ESM.zip › Figure 1/1D/1D-quantification.xlsx]

## Sheet: Sheet1
	RBMS1 Protein Level
	Control	DCM
	0.861914	2.77466
	0.75207	2.56715
	1.00911	3.08459
	1.22487	3.38728
	1.15203	3.24486
