# Supplementary material for: RBMS1 orchestrates cardiac hypertrophy by facilitating CTTN splice-switching and sarcomere dynamics
Source: EMBO Mol Med. 2025 Nov 10;17(12):3555–85. doi: 10.1038/s44321-025-00334-z (PMC12686484; doi:10.1038/s44321-025-00334-z)
Supplement: Supplementary file 4 — Source data Fig. 1 [file 44321_2025_334_MOESM4_ESM.zip › Figure 1/1E/1E-quantification.xlsx]

## Sheet: Sheet1
	RBMS1 mRNA Level
	Control	DCM
	1.16707	2.3909
	1.16382	2.69667
	1.38247	1.9351
	0.813146	3.65143
	0.905422	2.83956
