# Supplementary material for: RBMS1 orchestrates cardiac hypertrophy by facilitating CTTN splice-switching and sarcomere dynamics
Source: EMBO Mol Med. 2025 Nov 10;17(12):3555–85. doi: 10.1038/s44321-025-00334-z (PMC12686484; doi:10.1038/s44321-025-00334-z)
Supplement: Supplementary file 4 — Source data Fig. 1 [file 44321_2025_334_MOESM4_ESM.zip › Figure 1/1G/1G-quantification.xlsx]

## Sheet: Sheet1
	β-MHC Protein expression			RBMS1 Protein expression
	Sham	TAC		Sham	TAC
	0.93275	1.9466		0.888188	2.81625
	1.06725	2.30595		1.11181	3.95499
	0.906435	2.75259		0.619016	2.48192
	0.956367	1.84074		1.14212	2.42683
	1.1372	2.1568		1.23887	3.3713
