# Supplementary material for: RBMS1 orchestrates cardiac hypertrophy by facilitating CTTN splice-switching and sarcomere dynamics
Source: EMBO Mol Med. 2025 Nov 10;17(12):3555–85. doi: 10.1038/s44321-025-00334-z (PMC12686484; doi:10.1038/s44321-025-00334-z)
Supplement: Supplementary file 4 — Source data Fig. 1 [file 44321_2025_334_MOESM4_ESM.zip › Figure 1/1I/1I-quantification.xlsx]

## Sheet: Sheet1
	RBMS1 mRNA Level
	Sham	Ang II
	0.853727	2.65046
	1.37469	3.40297
	0.714368	2.48347
	1.18911	2.74621
	1.11442	3.00243
	0.900081	2.98607
