# Supplementary material for: RBMS1 orchestrates cardiac hypertrophy by facilitating CTTN splice-switching and sarcomere dynamics
Source: EMBO Mol Med. 2025 Nov 10;17(12):3555–85. doi: 10.1038/s44321-025-00334-z (PMC12686484; doi:10.1038/s44321-025-00334-z)
Supplement: Supplementary file 4 — Source data Fig. 1 [file 44321_2025_334_MOESM4_ESM.zip › Figure 1/1J/1J-quantification.xlsx]

## Sheet: Sheet1
	RBMS1 mRNA Level
	Sham	TAC
	1.00955	3.24862
	0.527043	4.0811
	0.921994	2.92064
	2.09909	2.7814
	1.60732	2.30432
	0.602147	2.99668
