# Supplementary material for: RBMS1 orchestrates cardiac hypertrophy by facilitating CTTN splice-switching and sarcomere dynamics
Source: EMBO Mol Med. 2025 Nov 10;17(12):3555–85. doi: 10.1038/s44321-025-00334-z (PMC12686484; doi:10.1038/s44321-025-00334-z)
Supplement: Supplementary file 4 — Source data Fig. 1 [file 44321_2025_334_MOESM4_ESM.zip › Figure 1/1M/1M-quantification.xlsx]

## Sheet: Sheet1
	RBMS1 mRNA Level			Myh7 mRNA Level			Nppa mRNA Level			Nppb mRNA Level
	Control	ISO		Control	ISO		Control	ISO		Control	ISO
	0.908005	2.00575		0.982426	2.15678		0.867284	1.6595		1.11496	2.16576
	1.10542	4.32681		1.12784	3.22242		1.02931	3.39545		1.05048	2.60345
	1.13638	1.81374		1.24622	3.42107		1.12019	2.60108		1.00582	1.64329
	0.876713	2.54931		1.08889	3.74348		1.04107	3.1557		0.848855	1.61121
	0.937934	2.26652		0.865264	2.32268		0.883582	4.73696		0.647643	2.52741
	0.735718			1.06137			1.08711			0.877361
