# Supplementary material for: RBMS1 orchestrates cardiac hypertrophy by facilitating CTTN splice-switching and sarcomere dynamics
Source: EMBO Mol Med. 2025 Nov 10;17(12):3555–85. doi: 10.1038/s44321-025-00334-z (PMC12686484; doi:10.1038/s44321-025-00334-z)
Supplement: Supplementary file 5 — Source data Fig. 2 [file 44321_2025_334_MOESM5_ESM.zip]

Archive with 65 entries (44 files):
- Figure 2/
- Figure 2/2B/
- Figure 2/2B/2B-quantification.xlsx
- Figure 2/2B/2B.jpg
- Figure 2/2C/
- Figure 2/2C/2C-quantification.xlsx
- Figure 2/2D/
- Figure 2/2D/B Mode/
- Figure 2/2D/B Mode/AAV9-RBMS1+TAC.tif
- Figure 2/2D/B Mode/AAV9-RBMS1.tif
- Figure 2/2D/B Mode/AAV9-Vector+TAC.tif
- Figure 2/2D/B Mode/AAV9-Vector.tif
- Figure 2/2D/M Mode/
- Figure 2/2D/M Mode/AAV9-RBMS1+TAC.tif
- Figure 2/2D/M Mode/AAV9-RBMS1.tif
- Figure 2/2D/M Mode/AAV9-Vector+TAC.tif
- Figure 2/2D/M Mode/AAV9-Vector.tif
- Figure 2/2E/
- Figure 2/2E/2E-quantification.xlsx
- Figure 2/2F/
- Figure 2/2F/Cross/
- Figure 2/2F/Cross/AAV9-RBMS1+TAC.tif
- Figure 2/2F/Cross/AAV9-RBMS1.tif
- Figure 2/2F/Cross/AAV9-Vector+TAC.tif
- Figure 2/2F/Cross/AAV9-Vector.tif
- Figure 2/2F/H&E/
- Figure 2/2F/H&E/AAV9-RBMS1+TAC.tif
- Figure 2/2F/H&E/AAV9-RBMS1.tif
- Figure 2/2F/H&E/AAV9-Vector+TAC.tif
- Figure 2/2F/H&E/AAV9-Vector.tif
- Figure 2/2F/Heart size/
- Figure 2/2F/Heart size/Heart size.jpg
- Figure 2/2F/Interstital/
- Figure 2/2F/Interstital/AAV9-RBMS1+TAC.tif
- Figure 2/2F/Interstital/AAV9-RBMS1.tif
- Figure 2/2F/Interstital/AAV9-Vector+TAC.tif
- Figure 2/2F/Interstital/AAV9-Vector.tif
- Figure 2/2F/Perivascular/
- Figure 2/2F/Perivascular/AAV9-RBMS1+TAC.tif
- Figure 2/2F/Perivascular/AAV9-RBMS1.tif
- Figure 2/2F/Perivascular/AAV9-Vector+TAC.tif
- Figure 2/2F/Perivascular/AAV9-Vector.tif
- Figure 2/2F/WGA/
- Figure 2/2F/WGA/AAV9-RBMS1+TAC.tif
- Figure 2/2F/WGA/AAV9-RBMS1.tif
- Figure 2/2F/WGA/AAV9-Vector+TAC.tif
- Figure 2/2F/WGA/AAV9-Vector.tif
- Figure 2/2G/
- Figure 2/2G/2G-quantification.xlsx
- Figure 2/2H/
- Figure 2/2H/2H-quantification.xlsx
- Figure 2/2I/
- Figure 2/2I/2I-quantification.xlsx
- Figure 2/2J/
- Figure 2/2J/2J.jpg
- Figure 2/2K/
- Figure 2/2K/2K-quantification.xlsx
- Figure 2/2L/
- Figure 2/2L/2L-quantification.xlsx
- Figure 2/2M/
- Figure 2/2M/2M-quantification.xlsx
- Figure 2/2M/Ad-NC+Ang II.jpg
- Figure 2/2M/Ad-NC.jpg
- Figure 2/2M/Ad-RBMS1+Ang II.tif
- Figure 2/2M/Ad-RBMS1.jpg
