# Supplementary material for: RBMS1 orchestrates cardiac hypertrophy by facilitating CTTN splice-switching and sarcomere dynamics
Source: EMBO Mol Med. 2025 Nov 10;17(12):3555–85. doi: 10.1038/s44321-025-00334-z (PMC12686484; doi:10.1038/s44321-025-00334-z)
Supplement: Supplementary file 5 — Source data Fig. 2 [file 44321_2025_334_MOESM5_ESM.zip › Figure 2/2B/2B-quantification.xlsx]

## Sheet: Sheet1
	RBMS1 Protein expression
	AAV9-Vector	AAV9-Rbms1
	0.903955	4.33019
	1.2791	5.20381
	0.967232	3.29802
	0.849718	3.86193
