# Supplementary material for: RBMS1 orchestrates cardiac hypertrophy by facilitating CTTN splice-switching and sarcomere dynamics
Source: EMBO Mol Med. 2025 Nov 10;17(12):3555–85. doi: 10.1038/s44321-025-00334-z (PMC12686484; doi:10.1038/s44321-025-00334-z)
Supplement: Supplementary file 5 — Source data Fig. 2 [file 44321_2025_334_MOESM5_ESM.zip › Figure 2/2E/2E-quantification.xlsx]

## Sheet: Sheet1
	LVEF (%)					LVFS (%)
	AAV9-Vector	AAV9-Rbms1	AAV9-Vector+TAC	AAV9-Rbms1+TAC		AAV9-Vector	AAV9-Rbms1	AAV9-Vector+TAC	AAV9-Rbms1+TAC
	62.7224	65.3121	41.6767	31.6093		32.687	34.8371	20.0393	14.8008
	70.2877	55.7718	42.2584	13.7791		38.7805	28.2116	20.3125	6.06509
	69.0955	73.0264	36.1354	17.3377		38.4	40.6667	16.8981	7.65957
	72.5054	58.5752	47.3965	26.4352		40.8578	30.3965	23.1504	11.9639
	64.4605	77.1699	42.6147	25.9816		34.3602	42.2258	20.4225	11.8234
	70.0617	58.8104	37.3848	23.1225		38.4793	30.7217	17.6972	10.3896
	75.3076	56.4374	40.4642	21.466		43	28.9238	19.084	9.54355
	67.3745	54.6207	35.4785	14.9693		36.6359	27.9592	16.4855	6.56779
	74.9271	72.0291	34.4829	20.3492		42.7632	39.8496	16.2011	9.13978
	68.8671	71.8102	31.3423	19.8804		37.4101	40	14.4578	8.86076
	65.8445	68.3339	42.9835	23.4275		35.443	37.1212	20.7792	10.6383
	65.4899	62.2845	34.9111	22.3264		34.7107	32.5581	16.3399	10.0559
	66.5929	63.4796	37.969	11.0197		35.5372	33.3333	17.9641	4.81284
	62.4067	62.7413	36.1574	20.9035		32.5203	32.8	16.9697	9.41177
