# Supplementary material for: RBMS1 orchestrates cardiac hypertrophy by facilitating CTTN splice-switching and sarcomere dynamics
Source: EMBO Mol Med. 2025 Nov 10;17(12):3555–85. doi: 10.1038/s44321-025-00334-z (PMC12686484; doi:10.1038/s44321-025-00334-z)
Supplement: Supplementary file 5 — Source data Fig. 2 [file 44321_2025_334_MOESM5_ESM.zip › Figure 2/2G/2G-quantification.xlsx]

## Sheet: Sheet1
	HW/ BW (mg/g)					HW/ TL (mg/mm)
	AAV9-Vector	AAV9-Rbms1	AAV9-Vector+TAC	AAV9-Rbms1+TAC		AAV9-Vector	AAV9-Rbms1	AAV9-Vector+TAC	AAV9-Rbms1+TAC
	3.8807	4.25874	4.6679	6.41294		6.14444	6.8427	7.66667	8.76871
	4.00997	4.04563	5.79399	5.47925		6.89714	6.25882	8.33333	8.74699
	4.05351	4.51908	4.87097	5.90728		6.55135	6.65169	8.28659	9.91111
	4.56579	4.3209	5.50178	6.4502		7.30526	6.19251	8.35676	10.3782
	4.52344	4.13993	5.77778	6.28692		5.93846	6.73889	8.87805	10.4196
	3.60714	4.36226	5.10714	6.53873		6.34857	6.60571	9.14535	10.1475
	4.16271	4.40959	4.86831	6.40157		6.46316	6.82857	7.04167	10.4231
	4.09559	4.62082	5.36879	6.25		6.18889	7.10286	8.60227	9.30233
	3.96269	4	6.05147	6.25632		5.9	6.4	10.2875	9.12105
	4.18681	4.26996	4.57708	5.5		6.35	6.41714	6.9759	9.25949
	4.4981	4.3197	5.18412	6.51128		6.57222	6.64	8.70303	9.89714
	4.14182	4.35766	5.67754	6.08602		6.32778	6.82286	8.95429	10.2909
	4.06452	4.27076	5.73145	5.53659		6.3	6.95882	9.43023	8.62025
	4.40149	4.50189	5.65734	5.80935		6.57778	6.81714	9.24571	10.625
