# Supplementary material for: RBMS1 orchestrates cardiac hypertrophy by facilitating CTTN splice-switching and sarcomere dynamics
Source: EMBO Mol Med. 2025 Nov 10;17(12):3555–85. doi: 10.1038/s44321-025-00334-z (PMC12686484; doi:10.1038/s44321-025-00334-z)
Supplement: Supplementary file 5 — Source data Fig. 2 [file 44321_2025_334_MOESM5_ESM.zip › Figure 2/2H/2H-quantification.xlsx]

## Sheet: Sheet1
	Perivascular fibrotic area
	AAV9-Vector	AAV9-Rbms1	AAV9-Vector+TAC	AAV9-Rbms1+TAC
	4.8	4.957	10.26	16.86
	4.659	4.859	10.56	16.89
	4.159	4.287	10.48	17.62
	5.268	5.397	13.68	17.87
	5.556	5.287	11.59	18.99
	4.687	5.449	11.79	19.58
