# Supplementary material for: RBMS1 orchestrates cardiac hypertrophy by facilitating CTTN splice-switching and sarcomere dynamics
Source: EMBO Mol Med. 2025 Nov 10;17(12):3555–85. doi: 10.1038/s44321-025-00334-z (PMC12686484; doi:10.1038/s44321-025-00334-z)
Supplement: Supplementary file 5 — Source data Fig. 2 [file 44321_2025_334_MOESM5_ESM.zip › Figure 2/2I/2I-quantification.xlsx]

## Sheet: Sheet1
	Cross-sectional area (x 100 um2)
	AAV9-Vector	AAV9-Rbms1	AAV9-Vector+TAC	AAV9-Rbms1+TAC
	4.4	4.17333	6.56	9.65333
	2.93333	4.78667	7.36	8.50667
	3.74667	5.25333	4.65333	6.96
	3.77333	3.74667	4.37333	7.29333
	3.97333	2.86667	6.01333	8.53333
	3.77333	5.54667	5.09333	9.04
	3.57333	5.98667	4.84	7.86667
	3.74667	3.69333	4.17333	8.22667
	5.25333	4.21333	3.90667	8.13333
	4.2	4.6	4.4	8.22667
	4.4	5.98667	3.85333	7.38667
	3.97333	3.77333	5.8	9.96
	3.90667	3.02667	4.2	8.22667
	2.58667	5.46667	4.36	10.7067
	3	3.02667	5.81333	9.70667
	3.02667	4.17333	7.86667	7.54667
	3.46667	3.4	7.22667	10.9467
	4.2	3.69333	6.56	10.5867
	5.08	4.21333	8.22667	11.6267
	4.4	3.77333	6.8	9.44
	4.6	3.69333	8.45333	10.7067
	3.74667	2.01333	7.05333	11.7733
	3.18667	3.77333	8.81333	9.65333
	5.54667	3.02667	5.74667	8.77333
	4.21333	3.02667	6.13333	8.81333
	4.17333	3.36	7.06667	11.3733
	3.02667	2.36	7.09333	9.04
	3.36	3.02667	7.06667	10.0533
	4.90667	2.64	7.22667	8.01333
	4.17333	3.02667	7.38667	6.01333
	3.69333	4.6	6.26667	10.36
	5.30667	3.36	7.36	7.64
	5.89333	2.64	7.64	9.44
	5.30667	5.89333	8.17333	8.53333
	3.77333	4.6	10.0133	10.0133
	3.77333	3.69333	6.8	13.5333
	4.21333	4.02667	6.22667	9.13333
	4.52	4.90667	8.38667	11.6267
	3.69333	4.17333	8.22667	10.3333
	4.02667	4.52	7.86667	11
	4.21333	2.77333	6.56	9.08
	3.77333	5.05333	8.45333	9.69333
	4.52	5.05333	7.90667	9.70667
	3.02667	4.6	7.38667	11.0533
	5.09333	4.6	7.22667	11.24
	4.21333	5.54667	5.8	12.5333
	4.90667	5.54667	9.13333	12.16
	4.02667	5.02667	7.29333	10.7067
	3.84	4.90667	8.17333	9.25333
	5.09333	6.01333	7.90667	11.6
	3.77333	7.05333	7.90667	9.70667
	4.6	5.05333	7.54667	10.1733
	5.09333	5.09333	9.16	10.6533
	6.01333	4.6	7.36	11.0267
	3.4	5.54667	7.36	8.74667
	3.02667	4.52	7.8	10.0133
	4.17333	5.05333	7.38667	9.65333
	5.09333	4.52	10.0533	10.5867
	5.54667	5.98667	8.22667	9.42667
	3.84	4.52	7.06667	8.50667
	4.17333	4.52	6.56	12.04
	4.52	4.90667	7.54667	11.9867
	3.69333	5.05333	7.86667	11.44
	4.6	5.46667	10.76	11.9867
	5.89333	5.30667	7.54667	9.96
	4.21333	4.52	8.22667	13.2267
	5.05333	4.90667	7.36	10.4133
	4.52	5.54667	8.53333	13.2267
	3.46667	4.6	8.13333	10.2533
	3.41333	5.46667	8.24	11.68
