# Supplementary material for: RBMS1 orchestrates cardiac hypertrophy by facilitating CTTN splice-switching and sarcomere dynamics
Source: EMBO Mol Med. 2025 Nov 10;17(12):3555–85. doi: 10.1038/s44321-025-00334-z (PMC12686484; doi:10.1038/s44321-025-00334-z)
Supplement: Supplementary file 5 — Source data Fig. 2 [file 44321_2025_334_MOESM5_ESM.zip › Figure 2/2L/2L-quantification.xlsx]

## Sheet: Sheet1
	Myh7 mRNA expression					Nppa mRNA expression
	AAV9-Vector	AAV9-Rbms1	AAV9-Vector+TAC	AAV9-Rbms1+TAC		AAV9-Vector	AAV9-Rbms1	AAV9-Vector+TAC	AAV9-Rbms1+TAC
	0.791137	1.58227	4.96571	6.78336		0.764188	1.16635	3.51129	6.41745
	1.19086	1.51782	2.53503	8.52677		0.79664	1.11884	2.81279	4.82992
	1.04391	1.35849	3.43903	5.98769		1.23285	1.30315	3.92312	7.07142
	1.15029	1.27633	2.30058	7.22001		1.33053	1.23285	2.41496	7.37171
	0.883928	1.18263	3.9504	7.37171		1.00139	1.14235	3.25352	6.7365
	Nppb mRNA expression
	AAV9-Vector	AAV9-Rbms1	AAV9-Vector+TAC	AAV9-Rbms1+TAC
	1.02385	1.55186	3.54062	6.98374
	1.12818	1.08222	4.51273	6.60702
	1.18427	1.499	3.37292	6.74585
	0.775931	1.7219	4.41986	7.23002
	0.942131	1.15189	3.23553	7.85712
