# Supplementary material for: RBMS1 orchestrates cardiac hypertrophy by facilitating CTTN splice-switching and sarcomere dynamics
Source: EMBO Mol Med. 2025 Nov 10;17(12):3555–85. doi: 10.1038/s44321-025-00334-z (PMC12686484; doi:10.1038/s44321-025-00334-z)
Supplement: Supplementary file 5 — Source data Fig. 2 [file 44321_2025_334_MOESM5_ESM.zip › Figure 2/2M/2M-quantification.xlsx]

## Sheet: Sheet1
	Relative Cell Surface Area
	Ad-NC	Ad-RBMS1	Ang II+Ad-NC	Ang II+Ad-RBMS1
	0.993225	1.41959	2.29459	3.52938
	1.07693	1.78437	2.31351	3.45119
	0.973962	1.59556	2.13687	3.11631
	1.00815	1.70699	2.30032	3.18724
	0.872531	1.52493	2.01829	3.29134
	1.0752	1.70699	2.52051	3.14441
