# Supplementary material for: RBMS1 orchestrates cardiac hypertrophy by facilitating CTTN splice-switching and sarcomere dynamics
Source: EMBO Mol Med. 2025 Nov 10;17(12):3555–85. doi: 10.1038/s44321-025-00334-z (PMC12686484; doi:10.1038/s44321-025-00334-z)
Supplement: Supplementary file 6 — Source data Fig. 3 [file 44321_2025_334_MOESM6_ESM.zip]

Archive with 60 entries (41 files):
- Figure 3/
- Figure 3/3B/
- Figure 3/3B/B Mode/
- Figure 3/3B/B Mode/RBMS1-cko+Sham.tif
- Figure 3/3B/B Mode/RBMS1-cko+TAC.tif
- Figure 3/3B/B Mode/RBMS1-flox+Sham.tif
- Figure 3/3B/B Mode/RBMS1-flox+TAC.tif
- Figure 3/3B/M Mode/
- Figure 3/3B/M Mode/RBMS1-cko+Sham.tif
- Figure 3/3B/M Mode/RBMS1-cko+TAC.tif
- Figure 3/3B/M Mode/RBMS1-flox+Sham.tif
- Figure 3/3B/M Mode/RBMS1-flox+TAC.tif
- Figure 3/3C/
- Figure 3/3C/3C-quantification.xlsx
- Figure 3/3D/
- Figure 3/3D/Cross/
- Figure 3/3D/Cross/RBMS1-cko+Sham.tif
- Figure 3/3D/Cross/RBMS1-cko+TAC.tif
- Figure 3/3D/Cross/RBMS1-flox+Sham.tif
- Figure 3/3D/Cross/RBMS1-flox+TAC.tif
- Figure 3/3D/H&E/
- Figure 3/3D/H&E/RBMS1-cko+Sham.tif
- Figure 3/3D/H&E/RBMS1-cko+TAC.tif
- Figure 3/3D/H&E/RBMS1-flox+Sham.tif
- Figure 3/3D/H&E/RBMS1-flox+TAC.tif
- Figure 3/3D/Heart size/
- Figure 3/3D/Heart size/Heart size.tif
- Figure 3/3D/Interstital/
- Figure 3/3D/Interstital/RBMS1-cko+Sham.tif
- Figure 3/3D/Interstital/RBMS1-cko+TAC.tif
- Figure 3/3D/Interstital/RBMS1-flox+Sham.tif
- Figure 3/3D/Interstital/RBMS1-flox+TAC.tif
- Figure 3/3D/Perivascular/
- Figure 3/3D/Perivascular/RBMS1-cko+Sham.tif
- Figure 3/3D/Perivascular/RBMS1-cko+TAC.tif
- Figure 3/3D/Perivascular/RBMS1-flox+Sham.tif
- Figure 3/3D/Perivascular/RBMS1-flox+TAC.tif
- Figure 3/3D/WGA/
- Figure 3/3D/WGA/RBMS1-cko+Sham.tif
- Figure 3/3D/WGA/RBMS1-cko+TAC.tif
- Figure 3/3D/WGA/RBMS1-flox+Sham.tif
- Figure 3/3D/WGA/RBMS1-flox+TAC.tif
- Figure 3/3E/
- Figure 3/3E/3E-quantification.xlsx
- Figure 3/3F/
- Figure 3/3F/3F-quantification.xlsx
- Figure 3/3G/
- Figure 3/3G/3G-quantification.xlsx
- Figure 3/3H/
- Figure 3/3H/3H.jpg
- Figure 3/3I/
- Figure 3/3I/3I-quantification.xlsx
- Figure 3/3J/
- Figure 3/3J/3J-quantification.xlsx
- Figure 3/3K/
- Figure 3/3K/3K-quantification.xlsx
- Figure 3/3K/Ang II+si-NC.jpg
- Figure 3/3K/Ang II+si-RBMS1.jpg
- Figure 3/3K/Ang II.jpg
- Figure 3/3K/Control.jpg
