# Supplementary material for: RBMS1 orchestrates cardiac hypertrophy by facilitating CTTN splice-switching and sarcomere dynamics
Source: EMBO Mol Med. 2025 Nov 10;17(12):3555–85. doi: 10.1038/s44321-025-00334-z (PMC12686484; doi:10.1038/s44321-025-00334-z)
Supplement: Supplementary file 6 — Source data Fig. 3 [file 44321_2025_334_MOESM6_ESM.zip › Figure 3/3C/3C-quantification.xlsx]

## Sheet: Sheet1
	LVEF (%)
	RBMS1-flox+Sham	RBMS1-cKO+Sham	RBMS1-flox+TAC	RBMS1-cKO +TAC
	72.0709	89.5182	43.02	60.2647
	79.4518	78.7413	29.9938	62.8118
	71.9963	70.1623	39.791	56.8043
	70.9735	71.0042	45.875	59.949
	71.9361	76.0878	41.3707	63.9106
	71.1225	73.8148	40.5173	61.2217
	75.6808	79.9425	37.6292	73.0875
	87.6842	68.618	46.4768	69.4752
	83.509	67.8155	35.0723	54.9766
	80.3303	77.5383	44.565	67.2992
