# Supplementary material for: RBMS1 orchestrates cardiac hypertrophy by facilitating CTTN splice-switching and sarcomere dynamics
Source: EMBO Mol Med. 2025 Nov 10;17(12):3555–85. doi: 10.1038/s44321-025-00334-z (PMC12686484; doi:10.1038/s44321-025-00334-z)
Supplement: Supplementary file 6 — Source data Fig. 3 [file 44321_2025_334_MOESM6_ESM.zip › Figure 3/3E/3E-quantification.xlsx]

## Sheet: Sheet1
	HW/ BW (mg/g)						HW/ TL (mg/mm)
	RBMS1-flox+Sham	RBMS1-cKO+Sham	RBMS1-flox+TAC	RBMS1-cKO +TAC			RBMS1-flox+Sham	RBMS1-cKO+Sham	RBMS1-flox+TAC	RBMS1-cKO +TAC
	4.65158	4.74899	7.09388	5.98661			6.63226	6.65625	10.2235	7.88824
	4.89908	4.64393	6.77731	5.27731			7.12	6.18286	9.77576	7.17714
	4.54839	4.63636	7.14978	5.21633			6.58	6.45625	10.471	7.30286
	4.25909	4.85714	6.92887	5.57399			5.85625	6.41875	10.35	7.76875
	5.09787	4.7735	6.98785	5.65351			7.26061	6.43125	10.4606	8.05625
	5.34783	4.393	7.27386	5.63636			7.38	6.525	10.9563	7.75
	4.93035	4.79126	7.11915	5.05556			6.60667	6.28485	10.7935	7.1697
	4.88426	4.88018	7.18421	5.36975			6.80645	6.84118	10.5677	7.74545
	4.40306	4.61111	6.98174	5.24766			5.95172	7.10909	10.1933	7.24516
	4.73529	5.0622	6.39552	5.13502			6.8303	6.93687	9.52222	7.37576
