# Supplementary material for: RBMS1 orchestrates cardiac hypertrophy by facilitating CTTN splice-switching and sarcomere dynamics
Source: EMBO Mol Med. 2025 Nov 10;17(12):3555–85. doi: 10.1038/s44321-025-00334-z (PMC12686484; doi:10.1038/s44321-025-00334-z)
Supplement: Supplementary file 6 — Source data Fig. 3 [file 44321_2025_334_MOESM6_ESM.zip › Figure 3/3F/3F-quantification.xlsx]

## Sheet: Sheet1
	Perivascular fibrotic area
	RBMS1-flox+Sham	RBMS1-cKO+Sham	RBMS1-flox+TAC	RBMS1-cKO +TAC
	5.609	5.751	18.144	8.693
	3.846	5.97	16.948	9.96
	4.189	5.354	14.712	6.849
	4.206	3.388	17.736	7.224
	3.876	3.432	18.842	5.843
	5.187	4.747	17.778	6.634
