# Supplementary material for: RBMS1 orchestrates cardiac hypertrophy by facilitating CTTN splice-switching and sarcomere dynamics
Source: EMBO Mol Med. 2025 Nov 10;17(12):3555–85. doi: 10.1038/s44321-025-00334-z (PMC12686484; doi:10.1038/s44321-025-00334-z)
Supplement: Supplementary file 6 — Source data Fig. 3 [file 44321_2025_334_MOESM6_ESM.zip › Figure 3/3G/3G-quantification.xlsx]

## Sheet: Sheet1
	Cross-sectional area (x 100 um2)
	RBMS1-flox+Sham	RBMS1-cKO+Sham	RBMS1-flox+TAC	RBMS1-cKO +TAC
	2.66	3.30667	12.32	5.6
	2.30667	2.66667	5.28	5.46
	4.64	2.80333	6.45333	6.11
	3.59667	3.28667	4.64	5.85
	5.61	3.16667	5.72	5.30333
	2.77333	2.32	8	5.59
	3.58333	4.26667	10	6.28667
	2.54	3.96667	10.4	5.19333
	5.04333	3.52	5.6	8.33
	3.6	3.52	5	6.15
	4.36667	2.8	4.33333	5.06667
	2.06333	2.7	7.52	6.24
	2.91333	4.53333	8.69333	6.6
	4.37	3.3	7.16	5.6
	4.36667	3.6	7.21333	5.7
	2.57333	3.20333	8.32	7.36
	2.91333	2.97	10.0533	6.45333
	4.12667	3.61667	8.4	6.26667
	3.06333	3.2	14.2	2.16
	3.25667	3.3	5.72	6.15
	3.36	3.61667	7.6	7.02333
	3.42667	3.3	6.45333	5.2
	3.96333	3.20333	7.88	3.72
	2.14	3.36	7.94667	4.68
	2.49667	2.70667	7.98667	4.29
	3.31	2.52	10.08	3.41333
	3.28	2.89333	7.52	4.44
	4.93667	3.38333	4.28	4.10667
	4.43	3.2	10.08	4.43333
	2.97	2.77333	9.64	3.72
	2.94667	2	9.64	5.46667
	4.32667	2.52	11.84	5.33
	2.62333	2.98667	1.6	4.81
	5.38333	4.08	10.88	4.66667
	6.28	2.8	12.32	3.03333
	5.06667	3.85333	6.33333	3.41333
	3.4	2.79	10.5067	4.81
	5.28	3.6	6.44	5.4
	4.48	4.93333	13.68	4.92
	2.98667	4.05333	11.2933	4.68
	4.8	4.44	10.5067	7.2
	4.08	4.18	10.96	4.81
	3.6	4.68667	10.9333	5.05667
	3.2	5.46667	7.6	5.04
	2.98667	4.68667	7.6	4.73
	2.4	4.43333	8.4	6.73667
	2.8	4.68667	7.21333	5.87667
	3.8	4.16	9.14667	7.35
	3.84	3.96667	10	4.94
	3.62667	3.85	4.64	5.06667
