# Supplementary material for: RBMS1 orchestrates cardiac hypertrophy by facilitating CTTN splice-switching and sarcomere dynamics
Source: EMBO Mol Med. 2025 Nov 10;17(12):3555–85. doi: 10.1038/s44321-025-00334-z (PMC12686484; doi:10.1038/s44321-025-00334-z)
Supplement: Supplementary file 6 — Source data Fig. 3 [file 44321_2025_334_MOESM6_ESM.zip › Figure 3/3I/3I-quantification.xlsx]

## Sheet: Sheet1
	β-mhc/ Gapdh					Anp/ Gapdh
	RBMS1-flox+Sham	RBMS1-cKO+Sham	RBMS1-flox+TAC	RBMS1-cKO +TAC		RBMS1-flox+Sham	RBMS1-cKO+Sham	RBMS1-flox+TAC	RBMS1-cKO +TAC
	0.896521	0.999755	3.63999	1.44913		0.962595	1.23601	3.94612	0.802767
	1.08699	1.04773	3.21288	1.03072		0.925099	1.30535	3.41545	0.922805
	1.01649	1.13673	3.26797	1.42592		1.11231	1.16173	2.75536	1.10163
	0.882173	1.05029	3.72391	1.08823		1.01633	0.940034	3.37823	0.954837
	1.02211	1.13197	3.66007	0.835655		0.970441	0.901476	3.55013	0.849251
	1.09572	0.692878	3.54437	1.00028		1.01323	0.948653	2.91019	0.874627
