# Supplementary material for: RBMS1 orchestrates cardiac hypertrophy by facilitating CTTN splice-switching and sarcomere dynamics
Source: EMBO Mol Med. 2025 Nov 10;17(12):3555–85. doi: 10.1038/s44321-025-00334-z (PMC12686484; doi:10.1038/s44321-025-00334-z)
Supplement: Supplementary file 6 — Source data Fig. 3 [file 44321_2025_334_MOESM6_ESM.zip › Figure 3/3J/3J-quantification.xlsx]

## Sheet: Sheet1
	Myh7 mRNA expression					Nppa mRNA expression
	RBMS1-flox+Sham	RBMS1-cKO+Sham	RBMS1-flox+TAC	RBMS1-cKO +TAC		RBMS1-flox+Sham	RBMS1-cKO+Sham	RBMS1-flox+TAC	RBMS1-cKO +TAC
	1.52144	0.556275	4.38231	0.765025		0.756461	0.992667	7.22894	0.884167
	0.885624	0.890533	4.47122	0.587674		1.2041	0.890275	4.30223	0.750241
	0.742156	0.84062	6.09198	1.04025		1.09683	1.07754	3.57116	0.835563
	0.893923	0.940167	5.71603	0.748154		1.03606	0.744934	6.7204	0.846718
	0.974822	0.515846	4.63926	1.45013		1.12779	0.919872	4.6804	1.30925
	1.14756	1.19863	4.47522	0.459056		0.886693	0.971734	5.54134	0.80862
	Nppb mRNA expression
	RBMS1-flox+Sham	RBMS1-cKO+Sham	RBMS1-flox+TAC	RBMS1-cKO +TAC
	0.893063	0.770267	2.72775	0.830052
	1.11974	1.36345	3.94617	1.00116
	1.0105	0.599732	2.39014	0.516361
	0.920706	1.10538	3.3348	0.918544
	0.932034	0.874391	4.35883	0.297195
	1.16533	0.523037	2.58904	0.253002
