# Supplementary material for: RBMS1 orchestrates cardiac hypertrophy by facilitating CTTN splice-switching and sarcomere dynamics
Source: EMBO Mol Med. 2025 Nov 10;17(12):3555–85. doi: 10.1038/s44321-025-00334-z (PMC12686484; doi:10.1038/s44321-025-00334-z)
Supplement: Supplementary file 6 — Source data Fig. 3 [file 44321_2025_334_MOESM6_ESM.zip › Figure 3/3K/3K-quantification.xlsx]

## Sheet: Sheet1
	Relative Cell Surface Area
	RBMS1-flox+Sham	RBMS1-cKO+Sham	RBMS1-flox+TAC	RBMS1-cKO +TAC
	1.07684	2.95143	2.75149	1.71529
	1.13065	2.90812	2.52099	1.63305
	0.93304	2.42689	2.79691	1.12883
	0.996091	2.5423	2.88251	1.22095
	0.923689	3.13412	2.47434	1.64194
	0.939688	3.15414	2.87993	1.93544
