# Supplementary material for: RBMS1 orchestrates cardiac hypertrophy by facilitating CTTN splice-switching and sarcomere dynamics
Source: EMBO Mol Med. 2025 Nov 10;17(12):3555–85. doi: 10.1038/s44321-025-00334-z (PMC12686484; doi:10.1038/s44321-025-00334-z)
Supplement: Supplementary file 7 — Source data Fig. 4 [file 44321_2025_334_MOESM7_ESM.zip]

Archive with 100 entries (90 files):
- Figure 4/
- Figure 4/4A/
- Figure 4/4A/Ang II-DAPI.tif
- Figure 4/4A/Ang II-Merge.tif
- Figure 4/4A/Ang II-RBMS1.tif
- Figure 4/4A/Contril-Merge.tif
- Figure 4/4A/Control-DAPI.tif
- Figure 4/4A/Control-RBMS1.tif
- Figure 4/4B/
- Figure 4/4B/4B.xlsx
- Figure 4/4C/
- Figure 4/4C/4C.xlsx
- Figure 4/4D/
- Figure 4/4D/AAV9-RBMS1+Sham-1.JPG
- Figure 4/4D/AAV9-RBMS1+Sham-2.JPG
- Figure 4/4D/AAV9-RBMS1+TAC-1.JPG
- Figure 4/4D/AAV9-RBMS1+TAC-2.JPG
- Figure 4/4D/AAV9-Vector+Sham-1.JPG
- Figure 4/4D/AAV9-Vector+Sham-2.JPG
- Figure 4/4D/AAV9-Vector+TAC-1.JPG
- Figure 4/4D/AAV9-Vector+TAC-2.JPG
- Figure 4/4E/
- Figure 4/4E/AAV9-RBMS1+Sham-ACTN2.jpeg
- Figure 4/4E/AAV9-RBMS1+Sham-DAPI.jpeg
- Figure 4/4E/AAV9-RBMS1+Sham-Merge.jpg
- Figure 4/4E/AAV9-RBMS1+Sham-α-ACTININ.jpeg
- Figure 4/4E/AAV9-RBMS1+TAC-ACTN2.tiff
- Figure 4/4E/AAV9-RBMS1+TAC-DAPI.tiff
- Figure 4/4E/AAV9-RBMS1+TAC-Merge.jpg
- Figure 4/4E/AAV9-RBMS1+TAC-α-ACTININ.tiff
- Figure 4/4E/AAV9-Vector+Sham-ACTN2.jpeg
- Figure 4/4E/AAV9-Vector+Sham-DAPI.jpeg
- Figure 4/4E/AAV9-Vector+Sham-Merge.jpg
- Figure 4/4E/AAV9-Vector+Sham-α-ACTININ.jpeg
- Figure 4/4E/AAV9-Vector+TAC-ACTN2.jpeg
- Figure 4/4E/AAV9-Vector+TAC-DAPI.jpeg
- Figure 4/4E/AAV9-Vector+TAC-Merge.jpg
- Figure 4/4E/AAV9-Vector+TAC-α-ACTININ.jpeg
- Figure 4/4F/
- Figure 4/4F/RBMS1-cko+Sham-1.JPG
- Figure 4/4F/RBMS1-cko+Sham-2.JPG
- Figure 4/4F/RBMS1-cko+TAC-1.JPG
- Figure 4/4F/RBMS1-cko+TAC-2.JPG
- Figure 4/4F/RBMS1-flox+Sham-1.JPG
- Figure 4/4F/RBMS1-flox+Sham-2.JPG
- Figure 4/4F/RBMS1-flox+TAC-1.JPG
- Figure 4/4F/RBMS1-flox+TAC-2.JPG
- Figure 4/4G/
- Figure 4/4G/RBMS1-cko+Sham-ACTN2.jpeg
- Figure 4/4G/RBMS1-cko+Sham-DAPI.jpeg
- Figure 4/4G/RBMS1-cko+Sham-Merge.jpg
- Figure 4/4G/RBMS1-cko+Sham-α-ACTININ.jpeg
- Figure 4/4G/RBMS1-cko+TAC-ACTN2.jpeg
- Figure 4/4G/RBMS1-cko+TAC-DAPI.jpeg
- Figure 4/4G/RBMS1-cko+TAC-Merge.jpg
- Figure 4/4G/RBMS1-cko+TAC-α-ACTININ.jpeg
- Figure 4/4G/RBMS1-flox+Sham-ACTN2.jpeg
- Figure 4/4G/RBMS1-flox+Sham-DAPI.jpeg
- Figure 4/4G/RBMS1-flox+Sham-Merge.jpg
- Figure 4/4G/RBMS1-flox+Sham-α-ACTININ.jpeg
- Figure 4/4G/RBMS1-flox+TAC-ACTN2.tiff
- Figure 4/4G/RBMS1-flox+TAC-DAPI.tiff
- Figure 4/4G/RBMS1-flox+TAC-Merge.jpg
- Figure 4/4G/RBMS1-flox+TAC-α-ACTININ.tiff
- Figure 4/4H/
- Figure 4/4H/4H-quantification.xlsx
- Figure 4/4H/pcDNA3.1+Ang II-ACTN2.tiff
- Figure 4/4H/pcDNA3.1+Ang II-DAPI.tiff
- Figure 4/4H/pcDNA3.1+Ang II-Merge.jpg
- Figure 4/4H/pcDNA3.1+Ang II-Phalloidine.tiff
- Figure 4/4H/pcDNA3.1-ACTN2.tiff
- Figure 4/4H/pcDNA3.1-DAPI.tiff
- Figure 4/4H/pcDNA3.1-Merge.jpg
- Figure 4/4H/pcDNA3.1-Phalloidine.tiff
- Figure 4/4H/RBMS1+Ang II-ACTN2.tiff
- Figure 4/4H/RBMS1+Ang II-DAPI.tiff
- Figure 4/4H/RBMS1+Ang II-Merge.jpg
- Figure 4/4H/RBMS1+Ang II-Phalloidine.tiff
- Figure 4/4H/RBMS1-ACTN2.tiff
- Figure 4/4H/RBMS1-DAPI.tiff
- Figure 4/4H/RBMS1-Merge.jpg
- Figure 4/4H/RBMS1-Phalloidine.tiff
- Figure 4/4I/
- Figure 4/4I/4I-quantification.xlsx
- Figure 4/4I/Ang II+si-NC-ACTN2.tiff
- Figure 4/4I/Ang II+si-NC-DAPI.tiff
- Figure 4/4I/Ang II+si-NC-Merge.jpg
- Figure 4/4I/Ang II+si-NC-Phalloidine.tiff
- Figure 4/4I/Ang II+si-RBMS1-ACTN2.tiff
- Figure 4/4I/Ang II+si-RBMS1-DAPI.tiff
- Figure 4/4I/Ang II+si-RBMS1-Merge.jpg
- Figure 4/4I/Ang II+si-RBMS1-Phalloidine.tiff
- Figure 4/4I/Ang II-ACTN2.tiff
- Figure 4/4I/Ang II-DAPI.tiff
- Figure 4/4I/Ang II-Merge.jpg
- Figure 4/4I/Ang II-Phalloidine.tiff
- Figure 4/4I/Control-ACTN2.tiff
- Figure 4/4I/Control-DAPI.tiff
- Figure 4/4I/Control-Merge.jpg
- Figure 4/4I/Control-Phalloidine.tiff
