# Supplementary material for: RBMS1 orchestrates cardiac hypertrophy by facilitating CTTN splice-switching and sarcomere dynamics
Source: EMBO Mol Med. 2025 Nov 10;17(12):3555–85. doi: 10.1038/s44321-025-00334-z (PMC12686484; doi:10.1038/s44321-025-00334-z)
Supplement: Supplementary file 7 — Source data Fig. 4 [file 44321_2025_334_MOESM7_ESM.zip › Figure 4/4B/4B.xlsx]

## Sheet: A3SS
ID	GeneID	geneSymbol	chr	strand	longExonStart_0base	longExonEnd	shortES	shortEE	flankingES	flankingEE	IJC_SAMPLE_1	SJC_SAMPLE_1	IJC_SAMPLE_2	SJC_SAMPLE_2	IncFormLen	SkipFormLen	PValue	FDR	IncLevel1	IncLevel2	IncLevelDifference	ASevents
168	ENSMUSG00000034300	Fam53c	chr18	+	34768167	34768952	34768170	34768952	34762494	34762724	1,0	3,2	6,2	2,2	142	139	0.000290219	0.0189717	0.246,0.0	0.746,0.495	-0.498	Fam53c|168|A3SS
210	ENSMUSG00000056673	Kdm5d	chrY	+	927602	927891	927709	927891	927244	927439	0,0	2,1	3,14	0,16	246	139	3.21516e-05	0.00405339	0.0,0.0	1.0,0.331	-0.665	Kdm5d|210|A3SS
377	ENSMUSG00000062753	AI413582	chr17	-	27564148	27564339	27564148	27564254	27564561	27564750	4,10	6,12	10,5	0,1	224	139	4.05319e-06	0.000794875	0.293,0.341	1.0,0.756	-0.561	AI413582|377|A3SS
582	ENSMUSG00000087331	1810021B22Rik	chr15	-	89071570	89071748	89071570	89071718	89074072	89074198	45,47	2,3	17,12	11,6	169	139	2.10132e-06	0.000529834	0.949,0.928	0.56,0.622	0.348	1810021B22Rik|582|A3SS
630	ENSMUSG00000022556	Hsf1	chr15	+	76500416	76500972	76500424	76500972	76500266	76500336	144,129	9,10	158,56	0,0	147	139	0.000205865	0.0154166	0.938,0.924	1.0,1.0	-0.069	Hsf1|630|A3SS
651	ENSMUSG00000022587	Ly6e	chr15	+	74957776	74957877	74957779	74957877	74957414	74957463	12,19	9,11	13,6	0,0	142	139	3.81578e-07	0.000170411	0.566,0.628	1.0,1.0	-0.403	Ly6e|651|A3SS
670	ENSMUSG00000037458	Azin1	chr15	-	38497263	38497550	38497263	38497398	38498668	38498841	38,14	276,227	2,13	240,633	278	139	7.27117e-06	0.00119763	0.064,0.03	0.004,0.01	0.04	Azin1|670|A3SS
750	ENSMUSG00000021140	Pcnx	chr12	+	81950100	81950318	81950115	81950318	81948357	81948415	0,1	27,14	5,11	35,21	154	139	8.36571e-05	0.00703118	0.0,0.061	0.114,0.321	-0.187	Pcnx|750|A3SS
788	ENSMUSG00000035133	Arhgap5	chr12	+	52542488	52542636	52542491	52542636	52516106	52519967	64,39	2,1	40,420	7,48	142	139	0.00107678	0.0461969	0.969,0.974	0.848,0.895	0.1	Arhgap5|788|A3SS
793	ENSMUSG00000004698	Hdac9	chr12	-	34433080	34433231	34433080	34433222	34437136	34437378	10,7	0,0	3,49	2,12	148	139	4.37063e-05	0.00467525	1.0,1.0	0.585,0.793	0.311	Hdac9|793|A3SS
830	ENSMUSG00000073436	Eme2	chr17	-	24894570	24894755	24894570	24894707	24894854	24895059	4,1	0,0	2,1	3,1	187	139	6.72079e-05	0.00608317	1.0,1.0	0.331,0.426	0.621	Eme2|830|A3SS
836	ENSMUSG00000032621	Srek1	chr13	-	103758185	103758488	103758185	103758300	103759168	103759299	0,0	43,26	0,37	31,127	278	139	1.38285e-05	0.00195258	0.0,0.0	0.0,0.127	-0.064	Srek1|836|A3SS
890	ENSMUSG00000030032	Wdr54	chr6	-	83155648	83155871	83155648	83155795	83156174	83156245	36,29	0,0	65,38	10,1	215	139	7.76812e-05	0.00668816	1.0,1.0	0.808,0.961	0.115	Wdr54|890|A3SS
1034	ENSMUSG00000000916	Nsun5	chr5	+	135371497	135371606	135371505	135371606	135371240	135371415	98,57	13,2	94,28	0,1	147	139	0.000510282	0.0290531	0.877,0.964	1.0,0.964	-0.061	Nsun5|1034|A3SS
1084	ENSMUSG00000032525	Nktr	chr9	+	121742564	121742787	121742639	121742787	121741597	121741743	17,5	1,0	23,127	7,33	214	139	0.000203188	0.0154166	0.917,1.0	0.681,0.714	0.261	Nktr|1084|A3SS
1193	ENSMUSG00000020486	Septin4	chr11	+	87589955	87590055	87590008	87590055	87589655	87589818	89,120	22,17	48,56	1,3	192	139	0.000216814	0.0154166	0.745,0.836	0.972,0.931	-0.161	Septin4|1193|A3SS
1249	ENSMUSG00000040118	Cacna2d1	chr5	+	16326311	16326383	16326326	16326383	16320083	16320158	0,0	5,2	2,10	17,38	154	139	0.000421202	0.0252007	0.0,0.0	0.096,0.192	-0.144	Cacna2d1|1249|A3SS
1297	ENSMUSG00000063077	Kif1b	chr4	-	149257869	149258081	149257869	149258003	149262135	149262278	28,7	5,3	22,24	19,50	217	139	0.000346816	0.021108	0.782,0.599	0.426,0.235	0.36	Kif1b|1297|A3SS
1400	ENSMUSG00000002804	Nudt14	chr12	-	112938355	112938593	112938355	112938557	112938794	112938859	246,266	62,53	314,224	36,20	175	139	0.0003161	0.019576	0.759,0.799	0.874,0.899	-0.108	Nudt14|1400|A3SS
1484	ENSMUSG00000042185	Nfrkb	chr9	+	31396793	31397137	31396999	31397137	31396322	31396497	0,0	5,1	3,5	11,4	278	139	0.00028782	0.0189717	0.0,0.0	0.12,0.385	-0.253	Nfrkb|1484|A3SS
1485	ENSMUSG00000042185	Nfrkb	chr9	+	31396793	31397137	31397035	31397137	31396322	31396497	0,1	12,2	5,6	14,1	278	139	0.000957157	0.04388	0.0,0.2	0.152,0.75	-0.351	Nfrkb|1485|A3SS
1536	ENSMUSG00000028248	Pnisr	chr4	+	21860819	21860991	21860877	21860991	21859083	21859307	26,31	0,0	40,240	0,20	197	139	0.00098842	0.0440184	1.0,1.0	1.0,0.894	0.053	Pnisr|1536|A3SS
1609	ENSMUSG00000036639	Nudt1	chr5	+	140332394	140332473	140332422	140332473	140331908	140331955	10,6	31,26	1,1	40,26	167	139	5.99849e-05	0.00588185	0.212,0.161	0.02,0.031	0.161	Nudt1|1609|A3SS
1631	ENSMUSG00000033439	Trmt13	chr3	-	116588471	116588639	116588471	116588524	116589490	116589597	32,18	3,6	15,90	0,2	254	139	0.000635201	0.0315811	0.854,0.621	1.0,0.961	-0.243	Trmt13|1631|A3SS
1689	ENSMUSG00000010066	Cacna2d2	chr9	+	107527147	107527236	107527153	107527236	107526936	107527046	7,1	2,1	2,0	7,3	145	139	0.000547052	0.0301734	0.77,0.489	0.215,0.0	0.522	Cacna2d2|1689|A3SS
1715	ENSMUSG00000042156	Dzip1	chr14	-	118909433	118909571	118909433	118909568	118911341	118911503	23,27	0,1	15,23	0,12	142	139	0.000728557	0.0347542	1.0,0.964	1.0,0.652	0.156	Dzip1|1715|A3SS
1742	ENSMUSG00000014599	Csf1	chr3	-	107748153	107749169	107748153	107748284	107750310	107750458	1164,990	47,37	2224,816	34,13	278	139	0.000655163	0.0321212	0.925,0.93	0.97,0.969	-0.042	Csf1|1742|A3SS
1833	ENSMUSG00000030670	Cyp2r1	chr7	-	114552720	114552876	114552720	114552810	114554590	114554635	1,1	1,2	3,3	0,0	205	139	0.0009797	0.0440184	0.404,0.253	1.0,1.0	-0.671	Cyp2r1|1833|A3SS
1902	ENSMUSG00000033256	Shf	chr2	-	122353764	122353960	122353764	122353884	122354028	122354197	3,3	46,39	16,4	39,10	215	139	0.000236323	0.0160427	0.04,0.047	0.21,0.205	-0.164	Shf|1902|A3SS
2009	ENSMUSG00000017418	Arl5b	chr2	+	15069819	15069967	15069857	15069967	15068138	15068199	6,10	5,4	21,73	0,6	177	139	0.000751585	0.0349091	0.485,0.663	1.0,0.905	-0.378	Arl5b|2009|A3SS
2043	ENSMUSG00000026883	Dab2ip	chr2	+	35719852	35720741	35719918	35720741	35718759	35718938	47,34	12,7	98,57	0,2	205	139	6.0705e-08	7.12346e-05	0.726,0.767	1.0,0.951	-0.229	Dab2ip|2043|A3SS
2082	ENSMUSG00000026991	Pkp4	chr2	+	59311693	59311913	59311696	59311913	59310101	59310290	89,72	0,3	66,151	6,27	142	139	7.10619e-06	0.00119763	1.0,0.959	0.915,0.846	0.099	Pkp4|2082|A3SS
2211	ENSMUSG00000062729	Ppox	chr1	-	171279429	171280001	171279429	171279574	171280139	171280255	116,65	10,16	123,87	2,1	278	139	3.85789e-06	0.000794875	0.853,0.67	0.969,0.978	-0.212	Ppox|2211|A3SS
2299	ENSMUSG00000053332	Gas5	chr1	+	161036207	161036579	161036548	161036579	161035982	161036014	2598,3124	148,138	1346,4691	21,102	278	139	3.55929e-07	0.000170411	0.898,0.919	0.97,0.958	-0.055	Gas5|2299|A3SS
2326	ENSMUSG00000055963	Triqk	chr4	+	12962941	12963023	12962944	12963023	12917915	12918065	15,31	6,15	18,46	30,54	142	139	0.00114559	0.0475756	0.71,0.669	0.37,0.455	0.277	Triqk|2326|A3SS
2355	ENSMUSG00000038147	Cd84	chr1	+	171884584	171884679	171884587	171884679	171873304	171873439	105,27	30,7	34,87	1,7	142	139	0.000138111	0.0110803	0.774,0.791	0.971,0.924	-0.165	Cd84|2355|A3SS
2419	ENSMUSG00000062593	Gm49339	chr10	+	51495536	51496059	51495993	51496059	51494792	51494845	2,8	247,192	3,65	105,379	278	139	1.54599e-06	0.000454778	0.004,0.02	0.014,0.079	-0.035	Gm49339|2419|A3SS
2465	ENSMUSG00000032826	Ank2	chr3	-	126976844	126976947	126976844	126976932	126979255	126979267	3,2	1,0	0,2	5,3	154	139	1.97772e-05	0.00268513	0.73,1.0	0.0,0.376	0.677	Ank2|2465|A3SS
2485	ENSMUSG00000025558	Dock9	chr14	-	121591811	121591948	121591811	121591879	121594335	121594383	2,1	3,11	5,1	0,0	208	139	3.04873e-11	1.0762e-07	0.308,0.057	1.0,1.0	-0.818	Dock9|2485|A3SS
2590	ENSMUSG00000024045	Akap8	chr17	-	32312285	32313262	32312285	32312373	32314110	32314144	0,3	98,105	0,39	107,143	278	139	6.24189e-05	0.0059551	0.0,0.014	0.0,0.12	-0.053	Akap8|2590|A3SS
2790	ENSMUSG00000031278	Acsl4	chrX	-	142351378	142351908	142351378	142351618	142360386	142360436	9,6	40,13	24,70	19,81	278	139	0.000311938	0.019576	0.101,0.188	0.387,0.302	-0.2	Acsl4|2790|A3SS
2813	ENSMUSG00000037270	4932438A13Rik	chr3	+	37026089	37026343	37026230	37026343	37022383	37022474	13,13	0,0	17,51	0,9	278	139	0.000297658	0.0191042	1.0,1.0	1.0,0.739	0.131	4932438A13Rik|2813|A3SS
2846	ENSMUSG00000070565	Rasal2	chr1	-	157158658	157158858	157158658	157158837	157161124	157161326	4,2	1,0	6,6	2,18	160	139	0.000745605	0.0349091	0.777,1.0	0.723,0.225	0.415	Rasal2|2846|A3SS
2899	ENSMUSG00000029416	Slc15a4	chr5	-	127604537	127604706	127604537	127604648	127608771	127609061	223,136	31,21	263,70	3,5	197	139	5.01664e-07	0.000170411	0.835,0.82	0.984,0.908	-0.119	Slc15a4|2899|A3SS
2971	ENSMUSG00000030929	Eri2	chr7	-	119786738	119787485	119786738	119786827	119787733	119787834	11,6	3,2	6,41	0,0	278	139	0.000108215	0.00888372	0.647,0.6	1.0,1.0	-0.377	Eri2|2971|A3SS
3100	ENSMUSG00000023150	Ivns1abp	chr1	+	151355166	151356236	151356128	151356236	151354633	151354759	224,141	317,235	118,500	348,1174	278	139	0.00062347	0.0314407	0.261,0.231	0.145,0.176	0.086	Ivns1abp|3100|A3SS
3152	ENSMUSG00000026017	Carf	chr1	+	60109221	60109449	60109326	60109449	60108082	60108200	8,1	0,1	3,7	6,12	244	139	0.000616523	0.0314407	1.0,0.363	0.222,0.249	0.446	Carf|3152|A3SS
3249	ENSMUSG00000028273	Pdlim5	chr3	-	142312122	142312541	142312122	142312214	142314405	142314448	511,264	411,446	259,610	894,2511	278	139	2.42543e-08	4.28089e-05	0.383,0.228	0.127,0.108	0.188	Pdlim5|3249|A3SS
3461	ENSMUSG00000028456	Unc13b	chr4	+	43249456	43249581	43249459	43249581	43245467	43245596	5,16	0,0	15,17	2,20	142	139	5.31252e-06	0.00098701	1.0,1.0	0.88,0.454	0.333	Unc13b|3461|A3SS
3471	ENSMUSG00000022223	Sdr39u1	chr14	-	55898242	55898477	55898242	55898386	55899183	55899305	54,108	115,99	48,47	243,110	230	139	0.00120625	0.0495125	0.221,0.397	0.107,0.205	0.153	Sdr39u1|3471|A3SS
3494	ENSMUSG00000024830	Rps6kb2	chr19	-	4162602	4162723	4162602	4162718	4163167	4163300	1,4	1,3	5,3	0,0	144	139	0.000537863	0.0301374	0.491,0.563	1.0,1.0	-0.473	Rps6kb2|3494|A3SS
3749	ENSMUSG00000029534	St7	chr6	+	17850356	17852412	17852257	17852412	17848003	17848079	7,18	73,73	23,44	42,57	278	139	1.71094e-06	0.000464587	0.046,0.11	0.215,0.278	-0.168	St7|3749|A3SS
3817	ENSMUSG00000057982	Zfp809	chr9	+	22236027	22236294	22236201	22236294	22235019	22235146	23,31	6,9	9,43	15,65	278	139	4.88024e-07	0.000170411	0.657,0.633	0.231,0.249	0.405	Zfp809|3817|A3SS
3852	ENSMUSG00000024457	Trim26	chr17	+	36837464	36837572	36837496	36837572	36837140	36837264	25,23	7,8	19,19	20,22	171	139	0.000605633	0.0314407	0.744,0.7	0.436,0.412	0.298	Trim26|3852|A3SS
3892	ENSMUSG00000040272	Accs	chr2	-	93847916	93848189	93847916	93848186	93849764	93849939	7,8	0,0	10,4	6,4	142	139	5.31027e-07	0.000170411	1.0,1.0	0.62,0.495	0.443	Accs|3892|A3SS
4014	ENSMUSG00000014418	Hps5	chr7	-	46778020	46778199	46778020	46778100	46779071	46779160	33,8	11,6	32,31	1,1	238	139	7.46397e-06	0.00119763	0.637,0.438	0.949,0.948	-0.411	Hps5|4014|A3SS
4040	ENSMUSG00000067825	Pex26	chr6	+	121193511	121196185	121193514	121196185	121190100	121190247	28,15	1,0	11,10	11,3	142	139	2.53127e-06	0.000595693	0.965,1.0	0.495,0.765	0.352	Pex26|4040|A3SS
4073	ENSMUSG00000040712	Camta2	chr11	-	70683278	70683365	70683278	70683350	70683889	70684025	1,0	46,13	17,2	74,18	154	139	4.8687e-05	0.00491043	0.019,0.0	0.172,0.091	-0.122	Camta2|4073|A3SS
4110	ENSMUSG00000052512	Nav2	chr7	+	49461908	49462017	49461911	49462017	49458095	49458208	1,1	0,0	11,0	14,1	142	139	8.0719e-08	7.12346e-05	1.0,1.0	0.435,0.0	0.782	Nav2|4110|A3SS
4118	ENSMUSG00000035158	Mitf	chr6	+	98006122	98006197	98006140	98006197	98003886	98004004	6,3	1,0	13,22	8,12	157	139	0.000566322	0.0307556	0.842,1.0	0.59,0.619	0.317	Mitf|4118|A3SS
4211	ENSMUSG00000030374	Strn4	chr7	+	16831345	16831580	16831485	16831580	16831024	16831138	17,13	226,196	71,14	241,113	278	139	2.05877e-05	0.00269165	0.036,0.032	0.128,0.058	-0.059	Strn4|4211|A3SS
4342	ENSMUSG00000059475	Zfp426	chr9	-	20478132	20478279	20478132	20478254	20486329	20486437	5,4	6,13	0,1	18,25	164	139	3.62534e-05	0.00426581	0.414,0.207	0.0,0.033	0.294	Zfp426|4342|A3SS
4513	ENSMUSG00000027947	Il6ra	chr3	-	89878848	89878895	89878848	89878892	89885901	89886043	0,0	7,4	2,2	3,3	142	139	0.000720075	0.0347542	0.0,0.0	0.395,0.395	-0.395	Il6ra|4513|A3SS
4637	ENSMUSG00000068206	Pick1	chr15	+	79245289	79246111	79245977	79246111	79244854	79244908	188,114	12,1	157,38	0,0	278	139	0.0010928	0.0461969	0.887,0.983	1.0,1.0	-0.065	Pick1|4637|A3SS
4653	ENSMUSG00000020096	Tbata	chr10	+	61179244	61179505	61179346	61179505	61175730	61175978	1,2	1,2	1,2	0,0	241	139	0.000177247	0.013904	0.366,0.366	1.0,1.0	-0.634	Tbata|4653|A3SS
4716	ENSMUSG00000025507	Pidd1	chr7	-	141441611	141441821	141441611	141441784	141442150	141442564	17,6	1,0	8,2	5,1	176	139	0.000218366	0.0154166	0.931,1.0	0.558,0.612	0.381	Pidd1|4716|A3SS
4717	ENSMUSG00000025507	Pidd1	chr7	-	141441611	141441860	141441611	141441784	141442150	141442564	4,2	1,0	1,0	5,1	215	139	5.02774e-07	0.000170411	0.721,1.0	0.114,0.0	0.803	Pidd1|4717|A3SS
4727	ENSMUSG00000037613	Tnfrsf23	chr7	-	143670831	143671015	143670831	143670943	143679944	143680073	22,16	303,137	3,5	193,229	211	139	0.000492106	0.0284776	0.046,0.071	0.01,0.014	0.046	Tnfrsf23|4727|A3SS
4790	ENSMUSG00000019792	Trmt11	chr10	-	30590842	30591102	30590842	30590935	30594114	30594188	30,9	1,0	8,68	1,9	278	139	0.000997584	0.0440184	0.938,1.0	0.8,0.791	0.173	Trmt11|4790|A3SS
4820	ENSMUSG00000112023	Lilr4b	chr10	+	51485215	51485780	51485712	51485780	51484516	51484569	8,8	177,62	5,49	31,153	278	139	1.1271e-05	0.00172985	0.022,0.061	0.075,0.138	-0.065	Lilr4b|4820|A3SS
4853	ENSMUSG00000034729	Mrps10	chr17	+	47372575	47375109	47374972	47375109	47372426	47372491	159,193	33,26	170,217	7,14	278	139	7.33422e-05	0.00647245	0.707,0.788	0.924,0.886	-0.157	Mrps10|4853|A3SS
4884	ENSMUSG00000042570	Mier2	chr10	-	79549536	79549853	79549536	79549679	79550315	79550406	29,23	42,40	16,4	74,37	278	139	6.62038e-05	0.00608317	0.257,0.223	0.098,0.051	0.165	Mier2|4884|A3SS
4942	ENSMUSG00000044308	Ubr3	chr2	+	69917076	69917235	69917079	69917235	69914413	69914553	19,1	1,0	19,69	5,19	142	139	0.000443691	0.0261038	0.949,1.0	0.788,0.78	0.19	Ubr3|4942|A3SS
5175	ENSMUSG00000036550	Cnot1	chr8	-	95754964	95755111	95754964	95755108	95756091	95756293	20,8	22,7	36,110	10,17	142	139	3.44226e-06	0.000759449	0.471,0.528	0.779,0.864	-0.322	Cnot1|5175|A3SS
5183	ENSMUSG00000032582	Rbm6	chr9	-	107852124	107853674	107852124	107853403	107860348	107860459	1,3	26,16	7,45	15,76	278	139	3.91019e-05	0.00445257	0.019,0.086	0.189,0.228	-0.156	Rbm6|5183|A3SS
5255	ENSMUSG00000032280	Tle3	chr9	+	61401852	61402057	61401855	61402057	61394607	61394712	17,9	1,0	22,5	2,9	142	139	0.000615963	0.0314407	0.943,1.0	0.915,0.352	0.338	Tle3|5255|A3SS
5357	ENSMUSG00000032336	Nptn	chr9	+	58650496	58650518	58650508	58650518	58643528	58643802	896,1265	114,216	634,1700	310,475	151	139	3.8253e-07	0.000170411	0.879,0.844	0.653,0.767	0.151	Nptn|5357|A3SS
5409	ENSMUSG00000034522	Zfp395	chr14	+	65385395	65385660	65385398	65385660	65358675	65358755	10,6	2,0	13,4	17,5	142	139	4.75054e-05	0.00491043	0.83,1.0	0.428,0.439	0.482	Zfp395|5409|A3SS
5503	ENSMUSG00000037266	Rsrp1	chr4	+	134926025	134926818	134926734	134926818	134925776	134925821	35,149	57,26	19,382	3,7	278	139	3.36978e-05	0.00410184	0.235,0.741	0.76,0.965	-0.375	Rsrp1|5503|A3SS
5519	ENSMUSG00000032064	Dixdc1	chr9	-	50682032	50682626	50682032	50682200	50683724	50683796	6,2	0,0	11,18	4,3	278	139	1.35285e-05	0.00195258	1.0,1.0	0.579,0.75	0.336	Dixdc1|5519|A3SS
5541	ENSMUSG00000032340	Neo1	chr9	-	58930955	58931175	58930955	58931115	58955958	58956079	160,102	35,18	99,120	43,58	199	139	0.000228522	0.0158173	0.762,0.798	0.617,0.591	0.176	Neo1|5541|A3SS
5779	ENSMUSG00000057054	Inca1	chr11	-	70695863	70696043	70695863	70695948	70700057	70700155	1,5	4,5	0,0	8,5	234	139	0.0010993	0.0461969	0.129,0.373	0.0,0.0	0.251	Inca1|5779|A3SS
5897	ENSMUSG00000020782	Llgl2	chr11	+	115854731	115854859	115854811	115854859	115854546	115854575	10,13	66,56	2,0	84,15	219	139	4.1542e-05	0.0045826	0.088,0.128	0.015,0.0	0.101	Llgl2|5897|A3SS
5955	ENSMUSG00000002617	Zfp40	chr17	-	23191344	23191508	23191344	23191435	23191676	23191802	0,0	5,4	0,21	3,16	212	139	0.000211117	0.0154166	0.0,0.0	0.0,0.463	-0.232	Zfp40|5955|A3SS
5978	ENSMUSG00000021431	Snrnp48	chr13	+	38214604	38216513	38216324	38216513	38211066	38211141	0,4	53,57	0,32	41,111	278	139	0.00107012	0.0461969	0.0,0.034	0.0,0.126	-0.046	Snrnp48|5978|A3SS
5984	ENSMUSG00000074813	Morrbid	chr2	-	128356449	128356635	128356449	128356592	128429093	128429326	16,18	5,8	13,21	0,2	182	139	0.000619515	0.0314407	0.71,0.632	1.0,0.889	-0.273	Morrbid|5984|A3SS

## Sheet: A5SS
ID	GeneID	geneSymbol	chr	strand	longExonStart_0base	longExonEnd	shortES	shortEE	flankingES	flankingEE	IJC_SAMPLE_1	SJC_SAMPLE_1	IJC_SAMPLE_2	SJC_SAMPLE_2	IncFormLen	SkipFormLen	PValue	FDR	IncLevel1	IncLevel2	IncLevelDifference	ASevents
33	ENSMUSG00000034445	Cyb561a3	chr19	+	10577450	10577893	10577450	10577563	10578981	10579074	54,35	8,5	108,48	4,0	278	139	0.000860671	0.0377081	0.771,0.778	0.931,1.0	-0.191	Cyb561a3|33|A5SS
38	ENSMUSG00000108414	Snhg1	chr19	+	8725781	8725924	8725781	8725826	8726066	8726102	8,26	393,454	11,78	182,490	237	139	4.73112e-05	0.00414565	0.012,0.032	0.034,0.085	-0.038	Snhg1|38|A5SS
138	ENSMUSG00000034165	Ccnd3	chr17	+	47578708	47578792	47578708	47578773	47593644	47593852	2,3	0,0	0,3	4,1	158	139	0.000141492	0.010627	1.0,1.0	0.0,0.725	0.637	Ccnd3|138|A5SS
152	ENSMUSG00000038425	Poli	chr18	-	70524730	70525528	70525375	70525528	70523162	70523399	7,1	4,4	0,0	7,9	278	139	0.000231021	0.014013	0.467,0.111	0.0,0.0	0.289	Poli|152|A5SS
229	ENSMUSG00000069743	Zfp820	chr17	-	21840604	21840714	21840623	21840714	21823843	21823891	0,0	1,2	1,11	1,3	158	139	7.95614e-09	3.34635e-06	0.0,0.0	0.468,0.763	-0.616	Zfp820|229|A5SS
267	ENSMUSG00000022906	Parp9	chr16	+	35943368	35943510	35943368	35943402	35945768	35945952	8,11	0,0	11,35	0,10	247	139	0.000171557	0.0116382	1.0,1.0	1.0,0.663	0.168	Parp9|267|A5SS
400	ENSMUSG00000039458	Mtmr12	chr15	+	12236017	12236148	12236017	12236120	12237928	12238019	35,18	5,0	14,14	7,9	167	139	0.000466143	0.0227976	0.854,1.0	0.625,0.564	0.333	Mtmr12|400|A5SS
484	ENSMUSG00000062822	4833420G17Rik	chr13	+	119473832	119474194	119473832	119473956	119474832	119474924	0,4	87,85	0,54	49,125	278	139	7.96879e-06	0.00103622	0.0,0.023	0.0,0.178	-0.077	4833420G17Rik|484|A5SS
514	ENSMUSG00000071337	Tia1	chr6	+	86424961	86425203	86424961	86425070	86425449	86425545	0,4	34,22	2,58	19,115	272	139	0.000338604	0.0187391	0.0,0.085	0.051,0.205	-0.085	Tia1|514|A5SS
813	ENSMUSG00000091625	Lsm5	chr6	-	56703313	56703409	56703317	56703409	56702095	56702168	10,19	2,0	13,9	6,4	143	139	0.00125285	0.0487917	0.829,1.0	0.678,0.686	0.232	Lsm5|813|A5SS
891	ENSMUSG00000028601	Echdc2	chr4	+	108169860	108170226	108169860	108169948	108172088	108172175	5,3	204,163	9,72	159,70	278	139	5.53403e-06	0.000775871	0.012,0.009	0.028,0.34	-0.174	Echdc2|891|A5SS
925	ENSMUSG00000002227	Mov10	chr3	-	104818257	104818563	104818356	104818563	104817935	104818156	1,2	0,0	7,3	12,2	238	139	2.71913e-08	8.16903e-06	1.0,1.0	0.254,0.467	0.639	Mov10|925|A5SS
989	ENSMUSG00000068134	Zfp120	chr2	-	150119480	150119628	150119564	150119628	150114405	150118200	0,0	2,2	0,10	3,22	223	139	0.000188858	0.012233	0.0,0.0	0.0,0.221	-0.111	Zfp120|989|A5SS
1069	ENSMUSG00000059005	Hnrnpa3	chr2	+	75659317	75659389	75659317	75659323	75661465	75661588	354,256	791,305	129,479	414,1695	205	139	0.000191959	0.012233	0.233,0.363	0.174,0.161	0.131	Hnrnpa3|1069|A5SS
1110	ENSMUSG00000025283	Sat1	chrX	-	155215119	155215684	155215600	155215684	155214032	155214134	0,33	905,1353	8,287	1210,1951	278	139	3.91082e-07	9.13828e-05	0.0,0.012	0.003,0.069	-0.03	Sat1|1110|A5SS
1226	ENSMUSG00000047767	Atg16l2	chr7	-	101291714	101291999	101291878	101291999	101291486	101291592	0,2	55,57	7,10	72,34	278	139	0.000719798	0.0336385	0.0,0.017	0.046,0.128	-0.078	Atg16l2|1226|A5SS
1288	ENSMUSG00000002279	Lmf1	chr17	+	25588675	25588742	25588675	25588686	25596301	25598556	0,1	5,1	1,1	0,0	195	139	6.00947e-10	4.21264e-07	0.0,0.416	1.0,1.0	-0.792	Lmf1|1288|A5SS
1316	ENSMUSG00000036553	Sh3tc1	chr5	-	35714062	35714258	35714112	35714258	35710860	35710994	22,7	0,0	28,9	6,1	189	139	0.000374612	0.019811	1.0,1.0	0.774,0.869	0.178	Sh3tc1|1316|A5SS
1352	ENSMUSG00000053332	Gas5	chr1	+	161035982	161036244	161035982	161036014	161036548	161036579	3180,3741	148,138	1668,5493	21,102	278	139	1.71625e-06	0.000328115	0.915,0.931	0.975,0.964	-0.046	Gas5|1352|A5SS
1555	ENSMUSG00000028218	Fam92a	chr4	-	12168222	12168324	12168228	12168324	12164087	12164192	0,1	11,15	3,8	5,15	145	139	2.24334e-05	0.00218881	0.0,0.06	0.365,0.338	-0.322	Fam92a|1555|A5SS
1745	ENSMUSG00000026938	Fcna	chr2	-	25626011	25626139	25626087	25626139	25625433	25625563	38,13	0,0	22,4	7,0	215	139	0.000998314	0.0403741	1.0,1.0	0.67,1.0	0.165	Fcna|1745|A5SS
1788	ENSMUSG00000045466	Zfp956	chr6	+	47957475	47957724	47957475	47957602	47962524	47962632	1,0	7,2	2,5	5,2	261	139	0.000798942	0.0357484	0.071,0.0	0.176,0.571	-0.338	Zfp956|1788|A5SS
1840	ENSMUSG00000017550	Atad5	chr11	+	80112748	80112837	80112748	80112828	80113074	80113214	6,1	0,0	2,3	1,9	148	139	5.01685e-08	1.3188e-05	1.0,1.0	0.653,0.238	0.554	Atad5|1840|A5SS
1888	ENSMUSG00000040785	Ttc3	chr16	+	94370766	94370971	94370766	94370861	94383911	94384066	5,2	0,0	6,18	4,21	249	139	2.95371e-06	0.00047782	1.0,1.0	0.456,0.324	0.61	Ttc3|1888|A5SS
1890	ENSMUSG00000040785	Ttc3	chr16	+	94370750	94370971	94370750	94370861	94403313	94403368	5,2	0,0	2,10	2,10	249	139	6.4087e-07	0.000134775	1.0,1.0	0.358,0.358	0.642	Ttc3|1890|A5SS
1907	ENSMUSG00000022199	Slc22a17	chr14	-	54907885	54908366	54908260	54908366	54907518	54907630	123,118	2,1	156,39	12,5	278	139	0.000170182	0.0116382	0.969,0.983	0.867,0.796	0.144	Slc22a17|1907|A5SS
2014	ENSMUSG00000020160	Meis1	chr11	-	18885511	18885651	18885592	18885651	18884386	18884476	11,31	116,103	29,34	55,76	220	139	0.000944809	0.0400701	0.057,0.16	0.25,0.22	-0.127	Meis1|2014|A5SS
2020	ENSMUSG00000078923	Ube2v1	chr2	-	167629068	167629288	167629169	167629288	167617828	167617977	13,1	32,53	0,0	48,31	240	139	0.000798415	0.0357484	0.19,0.011	0.0,0.0	0.101	Ube2v1|2020|A5SS
2198	ENSMUSG00000026107	Nabp1	chr1	-	51477721	51478399	51477824	51478399	51477477	51477616	0,1	40,42	0,25	12,38	242	139	1.78082e-05	0.00197108	0.0,0.013	0.0,0.274	-0.131	Nabp1|2198|A5SS
2348	ENSMUSG00000029650	Slc46a3	chr5	-	147894480	147894815	147894708	147894815	147893832	147894045	1,8	7,7	20,13	0,1	278	139	1.32468e-08	4.64302e-06	0.067,0.364	1.0,0.867	-0.718	Slc46a3|2348|A5SS
2430	ENSMUSG00000031156	Slc35a2	chrX	+	7892139	7893415	7892139	7892867	7894190	7894464	13,8	71,100	36,12	79,22	278	139	2.11979e-05	0.00218881	0.084,0.038	0.186,0.214	-0.139	Slc35a2|2430|A5SS
2432	ENSMUSG00000097145	9230114K14Rik	chr5	+	52192917	52193596	52192917	52192978	52194397	52194507	0,1	5,11	5,10	11,31	278	139	0.00106658	0.042321	0.0,0.043	0.185,0.139	-0.141	9230114K14Rik|2432|A5SS
2559	ENSMUSG00000025586	Cpeb1	chr7	-	81356893	81356998	81356908	81356998	81355874	81356011	0,0	17,19	9,4	21,14	154	139	2.77444e-06	0.00047782	0.0,0.0	0.279,0.205	-0.242	Cpeb1|2559|A5SS
2598	ENSMUSG00000044258	Ctla2a	chr13	-	60936469	60936557	60936490	60936557	60935957	60936116	2,3	0,3	0,0	2,19	160	139	7.48438e-05	0.00605371	1.0,0.465	0.0,0.0	0.733	Ctla2a|2598|A5SS
2620	ENSMUSG00000032580	Rbm5	chr9	-	107770551	107770959	107770884	107770959	107769560	107769626	25,16	140,56	7,9	99,172	278	139	0.000376813	0.019811	0.082,0.125	0.034,0.025	0.074	Rbm5|2620|A5SS
2691	ENSMUSG00000030815	Phkg2	chr7	+	127577534	127577688	127577534	127577646	127577974	127578029	31,36	23,18	46,43	10,5	181	139	0.00030928	0.0175788	0.509,0.606	0.779,0.868	-0.266	Phkg2|2691|A5SS
2712	ENSMUSG00000030852	Tacc2	chr7	+	130734948	130735228	130734948	130735150	130739811	130739873	17,64	148,134	161,53	131,37	217	139	1.4744e-09	7.75168e-07	0.069,0.234	0.44,0.479	-0.308	Tacc2|2712|A5SS
2713	ENSMUSG00000030852	Tacc2	chr7	+	130734948	130735243	130734948	130735150	130739811	130739873	15,29	148,134	54,31	131,37	232	139	1.11288e-05	0.00130021	0.057,0.115	0.198,0.334	-0.18	Tacc2|2713|A5SS
2804	ENSMUSG00000034729	Mrps10	chr17	+	47372426	47372645	47372426	47372491	47374972	47375109	343,390	33,26	370,403	7,14	278	139	0.000156291	0.0113338	0.839,0.882	0.964,0.935	-0.089	Mrps10|2804|A5SS
2806	ENSMUSG00000069601	Ank3	chr10	+	69982115	69982197	69982115	69982161	69994371	69994446	22,11	1,3	30,20	25,17	175	139	0.000125574	0.00978084	0.946,0.744	0.488,0.483	0.359	Ank3|2806|A5SS
2945	ENSMUSG00000031939	Taf1d	chr9	+	15315382	15315476	15315382	15315440	15316888	15316970	1,0	16,21	2,10	14,37	175	139	0.000439042	0.0219834	0.047,0.0	0.102,0.177	-0.116	Taf1d|2945|A5SS
2951	ENSMUSG00000052446	Zfp961	chr8	+	71965793	71965920	71965793	71965916	71966099	71966160	15,7	0,0	6,11	4,4	143	139	3.6597e-06	0.000549739	1.0,1.0	0.593,0.728	0.34	Zfp961|2951|A5SS
2952	ENSMUSG00000052446	Zfp961	chr8	+	71965793	71965990	71965793	71965916	71966099	71966160	2,1	0,0	0,2	4,4	213	139	5.37459e-13	1.13028e-09	1.0,1.0	0.0,0.246	0.877	Zfp961|2952|A5SS
2988	ENSMUSG00000001909	Trmt1	chr8	+	84689256	84689376	84689256	84689349	84689707	84689908	31,21	3,0	30,25	12,6	166	139	0.000686755	0.0328238	0.896,1.0	0.677,0.777	0.221	Trmt1|2988|A5SS
2992	ENSMUSG00000036902	Neto2	chr8	-	85663386	85663431	85663407	85663431	85663178	85663306	3,2	6,3	11,19	2,3	160	139	0.000278136	0.0162478	0.303,0.367	0.827,0.846	-0.502	Neto2|2992|A5SS
3124	ENSMUSG00000047153	Khnyn	chr14	+	55893991	55894159	55893991	55894099	55894286	55894388	0,0	21,9	19,17	19,19	199	139	2.98355e-10	3.1372e-07	0.0,0.0	0.411,0.385	-0.398	Khnyn|3124|A5SS
3210	ENSMUSG00000032064	Dixdc1	chr9	-	50710764	50710972	50710842	50710972	50706124	50706250	7,8	1,1	8,3	8,15	217	139	6.47513e-05	0.00544688	0.818,0.837	0.39,0.114	0.575	Dixdc1|3210|A5SS
3256	ENSMUSG00000028552	Eps15	chr4	+	109321127	109321325	109321127	109321217	109322069	109322215	43,36	38,37	59,144	15,53	247	139	2.28976e-05	0.00218881	0.389,0.354	0.689,0.605	-0.276	Eps15|3256|A5SS
3264	ENSMUSG00000062929	Cfl2	chr12	-	54861525	54861833	54861779	54861833	54861336	54861413	1136,1134	233,306	1301,3119	173,521	278	139	0.000989923	0.0403741	0.709,0.649	0.79,0.75	-0.091	Cfl2|3264|A5SS
3330	ENSMUSG00000038777	Sema6c	chr3	+	95160493	95160712	95160493	95160698	95164338	95164513	1,0	5,1	8,1	8,0	153	139	0.000952689	0.0400701	0.154,0.0	0.476,1.0	-0.661	Sema6c|3330|A5SS
3367	ENSMUSG00000057054	Inca1	chr11	-	70699919	70700155	70700057	70700155	70695863	70695948	7,10	4,5	0,2	8,5	277	139	4.40532e-05	0.00402799	0.468,0.501	0.0,0.167	0.401	Inca1|3367|A5SS
3369	ENSMUSG00000057054	Inca1	chr11	-	70699948	70700155	70700057	70700155	70695863	70695948	7,2	4,5	0,0	8,5	248	139	8.37647e-06	0.00103622	0.495,0.183	0.0,0.0	0.339	Inca1|3369|A5SS
3452	ENSMUSG00000056962	Jmjd6	chr11	-	116839837	116840545	116840447	116840545	116838989	116839128	145,149	10,22	109,160	3,4	278	139	0.000436289	0.0219834	0.879,0.772	0.948,0.952	-0.124	Jmjd6|3452|A5SS
3453	ENSMUSG00000056962	Jmjd6	chr11	-	116840409	116840545	116840447	116840545	116838989	116839128	322,351	10,22	447,349	3,4	177	139	0.000233217	0.014013	0.962,0.926	0.992,0.986	-0.045	Jmjd6|3453|A5SS

## Sheet: MXE
ID	GeneID	geneSymbol	chr	strand	1stExonStart_0base	1stExonEnd	2ndExonStart_0base	2ndExonEnd	upstreamES	upstreamEE	downstreamES	downstreamEE	IJC_SAMPLE_1	SJC_SAMPLE_1	IJC_SAMPLE_2	SJC_SAMPLE_2	IncFormLen	SkipFormLen	PValue	FDR	IncLevel1	IncLevel2	IncLevelDifference	ASevents
17	ENSMUSG00000040451	Sgms1	chr19	-	32142745	32142863	32159523	32160363	32129540	32129694	32210827	32211013	7,5	47,59	43,90	67,120	278	257	5.63579e-10	5.41787e-07	0.121,0.073	0.372,0.409	-0.293	Sgms1|17|MXE
190	ENSMUSG00000024122	Pdpk1	chr17	-	24100810	24100908	24107228	24107271	24098093	24098169	24110847	24111117	1,0	12,1	7,20	14,31	182	237	9.19908e-05	0.0139632	0.098,0.0	0.394,0.457	-0.377	Pdpk1|190|MXE
229	ENSMUSG00000022906	Parp9	chr16	+	35943368	35943402	35947500	35948354	35941032	35941135	35953562	35953778	10,14	67,84	18,69	30,162	173	278	0.000121502	0.0152353	0.193,0.211	0.491,0.406	-0.246	Parp9|229|MXE
230	ENSMUSG00000022906	Parp9	chr16	+	35943368	35943510	35947500	35948354	35941032	35941135	35953562	35953778	16,26	67,84	28,98	30,162	278	278	0.000454612	0.0397303	0.193,0.236	0.483,0.377	-0.215	Parp9|230|MXE
271	ENSMUSG00000024921	Smarca2	chr19	+	26759877	26759931	26770937	26771043	26751823	26752041	26771507	26771609	31,16	147,158	9,16	180,323	193	245	0.000296349	0.0275701	0.211,0.114	0.06,0.059	0.103	Smarca2|271|MXE
289	ENSMUSG00000022546	Gpt	chr15	+	76698455	76698592	76698714	76699151	76698302	76698382	76699235	76699348	46,23	54,43	61,12	12,7	276	278	5.67568e-05	0.0094185	0.462,0.35	0.837,0.633	-0.329	Gpt|289|MXE
310	ENSMUSG00000010097	Nxf1	chr19	+	8766796	8766833	8767079	8767148	8764921	8765031	8767227	8767283	67,48	95,99	38,31	134,123	176	208	0.000521281	0.0429536	0.455,0.364	0.251,0.229	0.169	Nxf1|310|MXE
369	ENSMUSG00000015143	Actn1	chr12	-	80170182	80170248	80170685	80170766	80168857	80169016	80171728	80171875	1682,1523	893,918	1085,274	1658,510	220	205	0	0	0.637,0.607	0.379,0.334	0.265	Actn1|369|MXE
374	ENSMUSG00000044712	Slc38a6	chr12	+	73293698	73293799	73310144	73310197	73292159	73292233	73318976	73319016	0,0	24,12	2,9	8,20	240	192	6.71317e-06	0.00176007	0.0,0.0	0.167,0.265	-0.216	Slc38a6|374|MXE
411	ENSMUSG00000062822	4833420G17Rik	chr13	+	119466073	119466304	119466866	119466956	119462773	119463119	119469514	119469825	2,4	59,42	7,27	21,98	278	229	0.000127597	0.0153329	0.027,0.073	0.215,0.185	-0.15	4833420G17Rik|411|MXE
423	ENSMUSG00000032745	Gpbp1	chr13	-	111466850	111466970	111487422	111488370	111453372	111453496	111489717	111490028	38,22	65,54	40,371	43,290	278	259	0.000157106	0.0178591	0.353,0.275	0.464,0.544	-0.19	Gpbp1|423|MXE
520	ENSMUSG00000025006	Sorbs1	chr19	-	40376644	40377016	40377653	40378379	40373475	40373617	40382520	40382633	8,5	49,16	39,30	41,48	278	278	0.000161004	0.0178591	0.14,0.238	0.487,0.385	-0.247	Sorbs1|520|MXE
530	ENSMUSG00000027203	Dut	chr2	+	125247763	125247896	125250972	125251017	125247189	125247401	125256848	125256923	23,45	82,115	47,44	53,54	272	184	0.000107262	0.0147306	0.159,0.209	0.375,0.355	-0.181	Dut|530|MXE
616	ENSMUSG00000022378	Fam49b	chr15	-	63956599	63956682	63970929	63970968	63950005	63950127	64022569	64022620	15,4	21,17	0,6	19,77	178	222	0.000242009	0.0240673	0.471,0.227	0.0,0.089	0.304	Fam49b|616|MXE
653	ENSMUSG00000032366	Tpm1	chr9	-	67031028	67031098	67031451	67031514	67022589	67023441	67031950	67032026	16672,22948	2203,2145	27839,32962	1647,2557	202	209	0.000578636	0.0457829	0.887,0.917	0.946,0.93	-0.036	Tpm1|653|MXE
660	ENSMUSG00000026743	Mllt10	chr2	+	18082510	18082725	18092783	18092834	18071124	18071204	18101457	18101512	0,0	2,4	3,6	2,12	278	190	5.20968e-06	0.00176007	0.0,0.0	0.506,0.255	-0.381	Mllt10|660|MXE
687	ENSMUSG00000021820	Camk2g	chr14	-	20745791	20745860	20747818	20747851	20744603	20744648	20755658	20755702	11,10	88,69	29,33	63,89	172	208	0.000104935	0.0147306	0.131,0.149	0.358,0.31	-0.194	Camk2g|687|MXE
906	ENSMUSG00000001017	Chtop	chr3	-	90503095	90503282	90506107	90506261	90499493	90500107	90507544	90507626	260,237	61,99	264,224	35,35	278	278	0.000360374	0.0324787	0.81,0.705	0.883,0.865	-0.116	Chtop|906|MXE
1249	ENSMUSG00000053332	Gas5	chr1	+	161035982	161036014	161036207	161036244	161035751	161035804	161036548	161036579	164,154	619,702	24,128	356,1002	171	176	4.7489e-07	0.000228264	0.214,0.184	0.065,0.116	0.109	Gas5|1249|MXE
1375	ENSMUSG00000025558	Dock9	chr14	-	121591310	121591354	121591811	121591879	121586226	121586342	121594335	121594383	5,16	7,6	0,2	5,13	207	183	5.8784e-05	0.0094185	0.387,0.702	0.0,0.12	0.484	Dock9|1375|MXE
1536	ENSMUSG00000039068	Zzz3	chr3	+	152427276	152428832	152446798	152446937	152422617	152422771	152448778	152448926	15,9	81,84	21,81	34,178	278	278	4.58286e-06	0.00176007	0.156,0.097	0.382,0.313	-0.221	Zzz3|1536|MXE
1543	ENSMUSG00000040998	Npnt	chr3	-	132909895	132910015	132917460	132917553	132908342	132908462	132948046	132948147	1,0	5,5	8,7	13,15	232	259	0.000619276	0.0469998	0.183,0.0	0.407,0.343	-0.283	Npnt|1543|MXE
1550	ENSMUSG00000036086	Zranb3	chr1	-	128017557	128017729	128032848	128032934	128016042	128016159	128036397	128036629	0,0	31,8	2,15	17,47	225	278	6.58967e-06	0.00176007	0.0,0.0	0.127,0.283	-0.205	Zranb3|1550|MXE
2256	ENSMUSG00000002602	Axl	chr7	-	25773098	25773125	25773342	25773493	25770632	25770765	25774514	25774725	114,108	172,143	256,169	161,142	278	166	5.022e-05	0.00905216	0.284,0.311	0.487,0.415	-0.153	Axl|2256|MXE
2286	ENSMUSG00000066571	4931406P16Rik	chr7	-	34242239	34242405	34244965	34245978	34240508	34240646	34248106	34248232	34,36	48,58	48,105	29,70	278	278	0.000236826	0.0240673	0.415,0.383	0.623,0.6	-0.212	4931406P16Rik|2286|MXE
2344	ENSMUSG00000015937	Macroh2a1	chr13	-	56088251	56088342	56089757	56089857	56084195	56084285	56096123	56096234	195,278	270,278	119,125	282,243	239	230	0.000179678	0.0191923	0.41,0.49	0.289,0.331	0.14	Macroh2a1|2344|MXE
2451	ENSMUSG00000021514	Zfp369	chr13	+	65284920	65285016	65291822	65292305	65280261	65280388	65294395	65294484	17,11	9,8	6,16	21,55	235	278	9.44551e-06	0.00227007	0.691,0.619	0.253,0.256	0.401	Zfp369|2451|MXE
2634	ENSMUSG00000040415	Dtx3	chr10	-	127191335	127191553	127192608	127193338	127190377	127191039	127193729	127193803	17,21	163,219	44,19	157,74	278	278	0.000115663	0.0151624	0.094,0.088	0.219,0.204	-0.12	Dtx3|2634|MXE
2681	ENSMUSG00000031586	Rbpms	chr8	-	33834303	33834454	33862985	33863048	33795081	33795150	33864332	33864371	790,563	34,35	770,142	73,34	202	278	0.000258393	0.0248401	0.97,0.957	0.936,0.852	0.07	Rbpms|2681|MXE
2741	ENSMUSG00000031881	Cdh16	chr8	-	104621494	104621653	104621964	104622103	104619874	104620071	104622172	104622328	10,0	9,6	2,1	0,0	278	278	2.36522e-08	1.70532e-05	0.526,0.0	1.0,1.0	-0.737	Cdh16|2741|MXE
2822	ENSMUSG00000039997	Ifi203	chr1	-	173928274	173929516	173933782	173933926	173926805	173927222	173935009	173935177	3,9	0,0	4,15	3,6	278	278	6.33024e-06	0.00176007	1.0,1.0	0.571,0.714	0.358	Ifi203|2822|MXE
2849	ENSMUSG00000021493	Pdlim7	chr13	-	55506305	55506367	55507329	55507366	55505933	55506168	55507487	55507624	171,158	151,160	415,153	147,75	176	201	6.94587e-08	4.00638e-05	0.564,0.53	0.763,0.7	-0.185	Pdlim7|2849|MXE
2854	ENSMUSG00000021493	Pdlim7	chr13	-	55507863	55507880	55508207	55508326	55507487	55507624	55508779	55508810	1080,831	463,307	1333,544	1691,605	258	156	0	0	0.585,0.621	0.323,0.352	0.265	Pdlim7|2854|MXE
2865	ENSMUSG00000001419	Mef2d	chr3	+	88158033	88158171	88158220	88158355	88156321	88156525	88159121	88159332	425,244	33,11	539,94	91,21	277	274	1.11515e-05	0.00247391	0.927,0.956	0.854,0.816	0.107	Mef2d|2865|MXE
2889	ENSMUSG00000031858	Mau2	chr8	-	70023613	70023697	70025827	70025893	70022619	70022669	70026173	70026251	25,35	36,37	80,66	37,24	205	223	4.16819e-05	0.00801405	0.43,0.507	0.702,0.749	-0.257	Mau2|2889|MXE
2896	ENSMUSG00000036180	Gatad2a	chr8	-	69935778	69936036	69950652	69950754	69917945	69918078	69974089	69974271	11,9	174,93	38,21	192,95	241	278	0.000587367	0.0457829	0.068,0.1	0.186,0.203	-0.111	Gatad2a|2896|MXE
3159	ENSMUSG00000037935	Smarce1	chr11	-	99213119	99213330	99215113	99215286	99209046	99210277	99219219	99219391	256,293	415,489	308,675	260,687	278	278	2.40447e-05	0.00495321	0.382,0.375	0.542,0.496	-0.141	Smarce1|3159|MXE
3187	ENSMUSG00000020740	Gga3	chr11	-	115591262	115591366	115591629	115591753	115590886	115590967	115592431	115592530	32,18	47,28	76,23	38,17	263	243	0.000668485	0.0494336	0.386,0.373	0.649,0.556	-0.223	Gga3|3187|MXE
3236	ENSMUSG00000001576	Ergic1	chr17	+	26629900	26630529	26631925	26632026	26629554	26629679	26634416	26634521	1,5	0,3	1,0	3,1	278	240	0.000483477	0.0410102	1.0,0.59	0.223,0.0	0.683	Ergic1|3236|MXE

## Sheet: RI
ID	GeneID	geneSymbol	chr	strand	riExonStart_0base	riExonEnd	upstreamES	upstreamEE	downstreamES	downstreamEE	IJC_SAMPLE_1	SJC_SAMPLE_1	IJC_SAMPLE_2	SJC_SAMPLE_2	IncFormLen	SkipFormLen	PValue	FDR	IncLevel1	IncLevel2	IncLevelDifference	ASevents
36	ENSMUSG00000108414	Snhg1	chr19	+	8725013	8725256	8725013	8725046	8725221	8725256	6,19	654,620	3,73	249,539	278	139	1.90458e-05	0.00175876	0.005,0.015	0.006,0.063	-0.025	Snhg1|36|RI
37	ENSMUSG00000108414	Snhg1	chr19	+	8725781	8726102	8725781	8725826	8726066	8726102	9,35	393,454	26,147	182,490	278	139	1.30573e-12	3.85844e-09	0.011,0.037	0.067,0.13	-0.075	Snhg1|37|RI
39	ENSMUSG00000108414	Snhg1	chr19	+	8726066	8726443	8726066	8726102	8726238	8726443	6,24	346,414	18,74	149,455	275	139	1.91921e-06	0.000394267	0.009,0.028	0.058,0.076	-0.049	Snhg1|39|RI
88	ENSMUSG00000001750	Tcirg1	chr19	-	3903045	3903428	3903045	3903172	3903339	3903428	2,4	190,81	15,9	145,45	278	139	0.000755294	0.02072	0.005,0.024	0.049,0.091	-0.056	Tcirg1|88|RI
120	ENSMUSG00000044201	Cdc25c	chr18	-	34750737	34751211	34750737	34750963	34751113	34751211	2,1	32,17	4,16	16,28	278	139	0.000199989	0.0083235	0.03,0.029	0.111,0.222	-0.137	Cdc25c|120|RI
122	ENSMUSG00000003778	Brd8	chr18	-	34608417	34609949	34608417	34608627	34609804	34609949	0,2	64,62	0,45	58,79	278	139	2.94954e-05	0.00229365	0.0,0.016	0.0,0.222	-0.103	Brd8|122|RI
132	ENSMUSG00000024911	Fibp	chr19	+	5463786	5464215	5463786	5463850	5464128	5464215	44,40	422,428	52,77	299,214	278	139	1.61565e-05	0.00155936	0.05,0.045	0.08,0.152	-0.068	Fibp|132|RI
143	ENSMUSG00000035842	Ddx11	chr17	+	66149030	66149313	66149030	66149099	66149212	66149313	4,4	10,10	1,0	32,7	252	139	0.000604352	0.018788	0.181,0.181	0.017,0.0	0.172	Ddx11|143|RI
224	ENSMUSG00000002249	Tead3	chr17	-	28335484	28336573	28335484	28335496	28336510	28336573	6,8	170,119	6,36	127,62	278	139	0.00123937	0.0292567	0.017,0.033	0.023,0.225	-0.099	Tead3|224|RI
226	ENSMUSG00000037805	Rpl10a	chr17	+	28328966	28329522	28328966	28329280	28329373	28329522	7,64	448,527	51,99	354,317	232	139	1.0042e-07	3.87394e-05	0.009,0.068	0.079,0.158	-0.08	Rpl10a|226|RI
241	ENSMUSG00000024193	Phf1	chr17	+	26936286	26936680	26936286	26936391	26936511	26936680	7,10	36,44	21,27	37,9	259	139	0.00144802	0.0326634	0.094,0.109	0.233,0.617	-0.324	Phf1|241|RI
385	ENSMUSG00000023007	Prpf40b	chr15	+	99309684	99310035	99309684	99309799	99309943	99310035	0,2	26,32	8,22	27,13	278	139	1.78145e-06	0.000394267	0.0,0.03	0.129,0.458	-0.278	Prpf40b|385|RI
394	ENSMUSG00000003352	Cacnb3	chr15	+	98641399	98642090	98641399	98641458	98641938	98642090	1,1	6,0	1,6	0,0	278	139	0.00169873	0.0358552	0.077,1.0	1.0,1.0	-0.462	Cacnb3|394|RI
409	ENSMUSG00000022617	Chkb	chr15	-	89428410	89428827	89428410	89428578	89428713	89428827	7,30	18,27	29,42	9,14	274	139	0.000357841	0.0128954	0.165,0.36	0.62,0.603	-0.349	Chkb|409|RI
440	ENSMUSG00000033669	Zfp7	chr15	+	76888230	76892395	76888230	76888347	76890006	76892395	0,1	9,5	3,9	6,16	278	139	0.000638933	0.0192658	0.0,0.091	0.2,0.22	-0.165	Zfp7|440|RI
553	ENSMUSG00000025060	Slk	chr19	+	47622235	47622694	47622235	47622366	47622570	47622694	1,2	32,37	2,35	33,129	278	139	0.000746028	0.02072	0.015,0.026	0.029,0.119	-0.053	Slk|553|RI
610	ENSMUSG00000071337	Tia1	chr6	+	86423605	86424420	86423605	86423671	86424344	86424420	4,2	0,0	7,37	0,12	278	139	9.60837e-05	0.00516232	1.0,1.0	1.0,0.607	0.197	Tia1|610|RI
613	ENSMUSG00000028034	Fubp1	chr3	+	152231876	152234570	152231876	152232022	152232394	152234570	25,17	277,309	6,74	110,185	278	139	0.00075728	0.02072	0.043,0.027	0.027,0.167	-0.062	Fubp1|613|RI
644	ENSMUSG00000023367	Tmem176a	chr6	+	48842203	48843841	48842203	48842401	48843784	48843841	0,1	2,7	5,7	9,6	278	139	0.000480817	0.0161456	0.0,0.067	0.217,0.368	-0.259	Tmem176a|644|RI
769	ENSMUSG00000033540	Idua	chr5	+	108680110	108680497	108680110	108680206	108680394	108680497	10,15	8,2	10,7	0,1	278	139	0.00102102	0.025354	0.385,0.789	1.0,0.778	-0.302	Idua|769|RI
774	ENSMUSG00000004815	Dgkq	chr5	-	108650489	108650968	108650489	108650638	108650816	108650968	1,0	12,10	3,6	9,11	278	139	0.000890176	0.0232299	0.04,0.0	0.143,0.214	-0.159	Dgkq|774|RI
777	ENSMUSG00000029290	Zfp326	chr5	+	105886316	105888839	105886316	105886428	105888433	105888839	0,2	36,19	1,32	25,42	278	139	0.000148868	0.0068735	0.0,0.05	0.02,0.276	-0.123	Zfp326|777|RI
821	ENSMUSG00000029208	Guf1	chr5	+	69567127	69568497	69567127	69567261	69568395	69568497	0,2	17,41	0,32	15,53	278	139	0.000124726	0.00622419	0.0,0.024	0.0,0.232	-0.104	Guf1|821|RI
873	ENSMUSG00000007850	Hnrnph1	chr11	+	50379467	50379964	50379467	50379623	50379820	50379964	16,15	522,221	3,208	227,889	278	139	5.48498e-05	0.00368366	0.015,0.033	0.007,0.105	-0.032	Hnrnph1|873|RI
885	ENSMUSG00000029071	Dvl1	chr4	+	155853636	155854086	155853636	155853758	155853982	155854086	1,11	107,104	18,41	192,131	278	139	0.00109524	0.0263124	0.005,0.05	0.045,0.135	-0.062	Dvl1|885|RI
887	ENSMUSG00000029071	Dvl1	chr4	+	155854565	155855025	155854565	155854800	155854885	155855025	5,10	164,149	17,38	212,133	224	139	0.000565836	0.017979	0.019,0.04	0.047,0.151	-0.07	Dvl1|887|RI
952	ENSMUSG00000053841	Txlna	chr4	-	129631279	129631710	129631279	129631354	129631590	129631710	0,4	139,101	5,32	138,156	278	139	8.82543e-05	0.00492059	0.0,0.019	0.018,0.093	-0.046	Txlna|952|RI
972	ENSMUSG00000061028	Clasrp	chr7	-	19584469	19584823	19584469	19584530	19584779	19584823	1,9	36,34	9,21	7,13	278	139	5.87345e-08	2.89267e-05	0.014,0.117	0.391,0.447	-0.354	Clasrp|972|RI
973	ENSMUSG00000061028	Clasrp	chr7	-	19584469	19584823	19584469	19584530	19584783	19584823	1,9	51,77	9,19	49,12	278	139	0.00124749	0.0292567	0.01,0.055	0.084,0.442	-0.231	Clasrp|973|RI
977	ENSMUSG00000015377	Dennd6b	chr15	-	89185361	89186047	89185361	89185647	89185993	89186047	6,5	24,28	1,0	38,23	278	139	0.0016254	0.0351356	0.111,0.082	0.013,0.0	0.09	Dennd6b|977|RI
989	ENSMUSG00000028689	Ccdc163	chr4	+	116709239	116709619	116709239	116709273	116709481	116709619	5,9	3,3	20,9	0,0	278	139	6.13884e-06	0.000788708	0.455,0.6	1.0,1.0	-0.473	Ccdc163|989|RI
994	ENSMUSG00000002804	Nudt14	chr12	-	112938355	112938859	112938355	112938557	112938794	112938859	37,40	62,53	62,28	36,20	278	139	0.000692993	0.0198815	0.23,0.274	0.463,0.412	-0.185	Nudt14|994|RI
1005	ENSMUSG00000029385	Ccng2	chr5	+	93270793	93271279	93270793	93271044	93271200	93271279	0,0	109,120	2,26	43,123	278	139	9.22323e-07	0.000247769	0.0,0.0	0.023,0.096	-0.059	Ccng2|1005|RI
1018	ENSMUSG00000032596	Uba7	chr9	+	107975796	107976189	107975796	107975965	107976054	107976189	0,1	29,19	16,1	56,42	228	139	0.00147805	0.0330882	0.0,0.031	0.148,0.014	-0.066	Uba7|1018|RI
1114	ENSMUSG00000066952	Myo1h	chr5	+	114361042	114361324	114361042	114361113	114361199	114361324	0,0	1,1	1,3	0,0	225	139	7.97307e-09	1.10406e-05	0.0,0.0	1.0,1.0	-1	Myo1h|1114|RI
1142	ENSMUSG00000068744	Psrc1	chr3	+	108384235	108384431	108384235	108384285	108384373	108384431	0,13	234,107	14,50	189,115	227	139	2.15042e-05	0.00191235	0.0,0.069	0.043,0.21	-0.092	Psrc1|1142|RI
1149	ENSMUSG00000039263	Npepl1	chr2	+	174120543	174121124	174120543	174120667	174120947	174121124	1,25	360,292	13,62	393,142	278	139	0.000869737	0.0229471	0.001,0.041	0.016,0.179	-0.076	Npepl1|1149|RI
1215	ENSMUSG00000029283	Cdc7	chr5	+	106974600	106975660	106974600	106974696	106975484	106975660	0,1	7,8	2,10	9,18	278	139	0.00101159	0.0253326	0.0,0.059	0.1,0.217	-0.129	Cdc7|1215|RI
1236	ENSMUSG00000027804	Ppid	chr3	+	79595201	79597873	79595201	79595308	79597684	79597873	0,6	212,109	0,87	146,280	278	139	2.85848e-06	0.000469267	0.0,0.027	0.0,0.134	-0.054	Ppid|1236|RI
1239	ENSMUSG00000010277	2610507B11Rik	chr11	+	78272777	78273299	78272777	78272969	78273096	78273299	2,18	84,44	0,6	163,134	266	139	0.000477446	0.0161456	0.012,0.176	0.0,0.023	0.083	2610507B11Rik|1239|RI
1279	ENSMUSG00000035798	Zdhhc17	chr10	-	110949620	110950683	110949620	110949683	110950560	110950683	1,0	18,12	1,27	14,68	278	139	0.000179283	0.007678	0.027,0.0	0.034,0.166	-0.087	Zdhhc17|1279|RI
1343	ENSMUSG00000026199	Ankzf1	chr1	+	75195800	75196381	75195800	75195948	75196152	75196381	1,0	21,20	0,16	33,24	278	139	0.00136849	0.0315929	0.023,0.0	0.0,0.25	-0.114	Ankzf1|1343|RI
1373	ENSMUSG00000026785	Pkn3	chr2	+	30079925	30080686	30079925	30080071	30080574	30080686	2,0	21,1	2,11	9,10	278	139	0.00218307	0.0438841	0.045,0.0	0.1,0.355	-0.205	Pkn3|1373|RI
1440	ENSMUSG00000041459	Tardbp	chr4	-	148612381	148618791	148612381	148617705	148618664	148618791	363,426	97,102	223,865	43,64	278	139	0.000828397	0.0224579	0.652,0.676	0.722,0.871	-0.132	Tardbp|1440|RI
1444	ENSMUSG00000047767	Atg16l2	chr7	-	101291486	101291999	101291486	101291592	101291878	101291999	0,9	55,57	9,25	72,34	278	139	0.00263278	0.0493052	0.0,0.073	0.059,0.269	-0.128	Atg16l2|1444|RI
1484	ENSMUSG00000009995	Taz	chrX	+	74288177	74288513	74288177	74288219	74288450	74288513	4,2	78,71	3,27	87,49	278	139	0.00153875	0.0339328	0.025,0.014	0.017,0.216	-0.097	Taz|1484|RI
1524	ENSMUSG00000026554	Dcaf8	chr1	+	172186295	172187460	172186295	172186368	172187352	172187460	1,1	7,1	4,26	2,1	278	139	2.20034e-05	0.00191235	0.067,0.333	0.5,0.929	-0.514	Dcaf8|1524|RI
1581	ENSMUSG00000030795	Fus	chr7	+	127972553	127975920	127972553	127972770	127975887	127975920	62,77	24,27	37,222	8,12	278	139	0.000225868	0.00889918	0.564,0.588	0.698,0.902	-0.224	Fus|1581|RI
1597	ENSMUSG00000053332	Gas5	chr1	+	161035982	161036244	161035982	161036014	161036207	161036244	8,36	2595,3076	3,436	1344,4384	278	139	0.00177405	0.0371796	0.002,0.006	0.001,0.047	-0.02	Gas5|1597|RI
1598	ENSMUSG00000053332	Gas5	chr1	+	161036207	161036579	161036207	161036244	161036548	161036579	15,93	3178,3715	8,607	1667,5212	278	139	0.000143694	0.00673991	0.002,0.012	0.002,0.055	-0.022	Gas5|1598|RI
1601	ENSMUSG00000053332	Gas5	chr1	+	161036819	161037164	161036819	161036852	161037123	161037164	25,95	710,664	38,547	303,801	278	139	1.43236e-05	0.00145953	0.017,0.067	0.059,0.255	-0.115	Gas5|1601|RI
1602	ENSMUSG00000053332	Gas5	chr1	+	161036819	161037315	161036819	161036852	161037287	161037315	25,109	1454,1818	34,558	880,2595	278	139	4.11783e-08	2.46959e-05	0.009,0.029	0.019,0.097	-0.039	Gas5|1602|RI
1603	ENSMUSG00000053332	Gas5	chr1	+	161036819	161037315	161036819	161037164	161037287	161037315	20,76	715,782	23,394	318,925	262	139	6.49246e-06	0.000799384	0.015,0.049	0.037,0.184	-0.079	Gas5|1603|RI
1656	ENSMUSG00000027615	Hps3	chr3	-	20012696	20014203	20012696	20012930	20014022	20014203	0,0	17,15	0,15	20,72	278	139	0.00164085	0.0351356	0.0,0.0	0.0,0.094	-0.047	Hps3|1656|RI
1691	ENSMUSG00000024220	Zfp523	chr17	+	28201260	28202348	28201260	28201440	28202100	28202348	1,0	2,1	3,12	0,0	278	139	2.37131e-06	0.000412403	0.2,0.0	1.0,1.0	-0.9	Zfp523|1691|RI
1692	ENSMUSG00000024220	Zfp523	chr17	+	28201260	28202348	28201260	28201440	28202114	28202348	1,0	57,70	3,15	86,55	278	139	0.00150569	0.0334535	0.009,0.0	0.017,0.12	-0.064	Zfp523|1692|RI
1724	ENSMUSG00000037364	Srrt	chr5	-	137296466	137296968	137296466	137296623	137296774	137296968	2,18	514,480	8,43	373,171	278	139	0.000152583	0.00693664	0.002,0.018	0.011,0.112	-0.052	Srrt|1724|RI
1769	ENSMUSG00000032316	Clk3	chr9	-	57758626	57761040	57758626	57758723	57760823	57761040	3,2	245,233	4,37	306,149	278	139	0.000386373	0.0137558	0.006,0.004	0.006,0.11	-0.053	Clk3|1769|RI
1795	ENSMUSG00000024045	Akap8	chr17	-	32315654	32316667	32315654	32315784	32316186	32316667	0,0	70,71	1,25	58,87	278	139	1.34506e-05	0.00141952	0.0,0.0	0.009,0.126	-0.068	Akap8|1795|RI
1822	ENSMUSG00000099689	Zfp383	chr7	+	29912168	29912685	29912168	29912295	29912589	29912685	0,0	20,16	3,23	20,42	278	139	3.38383e-06	0.000526274	0.0,0.0	0.07,0.215	-0.143	Zfp383|1822|RI
1859	ENSMUSG00000004100	Ppan	chr9	+	20889337	20889684	20889337	20889439	20889633	20889684	3,4	147,144	6,22	187,75	278	139	0.00241284	0.0459996	0.01,0.014	0.016,0.128	-0.06	Ppan|1859|RI
1866	ENSMUSG00000066456	Hmgn3	chr9	-	83109947	83111106	83109947	83110429	83110992	83111106	41,54	91,116	42,228	41,165	278	139	2.40209e-07	7.88685e-05	0.184,0.189	0.339,0.409	-0.188	Hmgn3|1866|RI
1867	ENSMUSG00000066456	Hmgn3	chr9	-	83109947	83111106	83109947	83110429	83111033	83111106	61,66	155,222	61,305	127,394	278	139	0.000681707	0.0197495	0.164,0.129	0.194,0.279	-0.09	Hmgn3|1867|RI
1879	ENSMUSG00000086290	Snhg12	chr4	+	132310150	132310504	132310150	132310215	132310450	132310504	0,16	476,760	5,42	329,281	278	139	0.00167922	0.0356986	0.0,0.01	0.008,0.07	-0.034	Snhg12|1879|RI
1897	ENSMUSG00000003031	Cdkn1b	chr6	+	134921955	134925513	134921955	134922083	134924242	134925513	29,33	389,499	17,143	170,293	278	139	3.68238e-06	0.000544072	0.036,0.032	0.048,0.196	-0.088	Cdkn1b|1897|RI
1960	ENSMUSG00000063108	Zfp26	chr9	-	20444258	20444985	20444258	20444367	20444893	20444985	0,0	3,5	0,15	5,33	278	139	0.000395422	0.0138937	0.0,0.0	0.0,0.185	-0.092	Zfp26|1960|RI
1984	ENSMUSG00000028245	Nsmaf	chr4	-	6417164	6417877	6417164	6417207	6417745	6417877	2,7	71,92	5,23	46,78	278	139	0.00119682	0.028521	0.014,0.037	0.052,0.128	-0.065	Nsmaf|1984|RI
2019	ENSMUSG00000027569	Mrgbp	chr2	+	180584405	180584871	180584405	180584487	180584693	180584871	16,13	23,22	21,47	11,14	278	139	0.000119923	0.00612932	0.258,0.228	0.488,0.627	-0.315	Mrgbp|2019|RI
2035	ENSMUSG00000025982	Sf3b1	chr1	-	55014482	55016490	55014482	55014562	55016375	55016490	1,6	176,67	1,177	127,333	278	139	4.45902e-05	0.00321376	0.003,0.043	0.004,0.21	-0.084	Sf3b1|2035|RI
2040	ENSMUSG00000028101	Pias3	chr3	+	96699419	96699837	96699419	96699653	96699758	96699837	61,49	11,8	90,45	3,1	244	139	0.000220032	0.00889918	0.76,0.777	0.945,0.962	-0.185	Pias3|2040|RI
2059	ENSMUSG00000023191	P3h3	chr6	-	124850917	124851131	124850917	124850983	124851078	124851131	5,11	0,0	16,13	4,4	234	139	2.26516e-05	0.00191244	1.0,1.0	0.704,0.659	0.319	P3h3|2059|RI
2089	ENSMUSG00000079487	Med12	chrX	+	101293957	101294175	101293957	101294012	101294087	101294175	82,79	37,34	110,50	18,6	214	139	8.0005e-05	0.00472829	0.59,0.601	0.799,0.844	-0.226	Med12|2089|RI
2098	ENSMUSG00000026754	Golga1	chr2	-	39047022	39047766	39047022	39047134	39047596	39047766	0,1	35,17	0,25	27,99	278	139	0.000610074	0.018788	0.0,0.029	0.0,0.112	-0.042	Golga1|2098|RI
2121	ENSMUSG00000061232	H2-K1	chr17	-	33996826	33997157	33996826	33996859	33997037	33997157	44,23	169,337	60,43	244,116	278	139	0.00215039	0.0438234	0.115,0.033	0.109,0.156	-0.058	H2-K1|2121|RI
2130	ENSMUSG00000025237	Parp6	chr9	+	59623917	59624433	59623917	59624012	59624372	59624433	20,25	44,56	12,7	72,49	278	139	0.00144532	0.0326634	0.185,0.182	0.077,0.067	0.111	Parp6|2130|RI
2138	ENSMUSG00000034059	Ypel4	chr2	+	84737063	84737528	84737063	84737107	84737419	84737528	0,2	1,6	1,10	0,1	278	139	4.94931e-07	0.000146252	0.0,0.143	1.0,0.833	-0.845	Ypel4|2138|RI
2139	ENSMUSG00000028608	Czib	chr4	+	107894872	107897118	107894872	107894938	107896870	107897118	13,11	359,379	4,107	281,321	278	139	5.11694e-05	0.00351641	0.018,0.014	0.007,0.143	-0.059	Czib|2139|RI
2141	ENSMUSG00000026705	Klhl20	chr1	-	161098262	161099285	161098262	161098396	161099141	161099285	2,0	71,53	15,9	33,63	278	139	2.37254e-06	0.000412403	0.014,0.0	0.185,0.067	-0.119	Klhl20|2141|RI
2261	ENSMUSG00000028845	Tekt2	chr4	-	126324229	126324719	126324229	126324435	126324593	126324719	5,13	3,3	3,3	5,13	278	139	0.000755548	0.02072	0.455,0.684	0.231,0.103	0.402	Tekt2|2261|RI
2367	ENSMUSG00000043929	Klhl15	chrX	+	94234989	94235420	94234989	94235125	94235220	94235420	2,5	1,0	0,0	1,2	234	139	1.12087e-08	1.10406e-05	0.543,1.0	0.0,0.0	0.772	Klhl15|2367|RI
2382	ENSMUSG00000036718	Micall2	chr5	-	139708885	139709589	139708885	139709000	139709515	139709589	11,8	230,262	38,13	189,47	278	139	1.04878e-07	3.87394e-05	0.023,0.015	0.091,0.121	-0.087	Micall2|2382|RI
2383	ENSMUSG00000024830	Rps6kb2	chr19	-	4158609	4158919	4158609	4158717	4158802	4158919	2,1	3,2	1,32	1,2	224	139	0.00231934	0.0452828	0.293,0.237	0.383,0.908	-0.38	Rps6kb2|2383|RI
2384	ENSMUSG00000024830	Rps6kb2	chr19	-	4158609	4158919	4158609	4158717	4158828	4158919	2,2	80,113	1,34	109,65	250	139	0.000212451	0.00871935	0.014,0.01	0.005,0.225	-0.103	Rps6kb2|2384|RI
2404	ENSMUSG00000027087	Itgav	chr2	+	83803239	83806916	83803239	83803336	83806632	83806916	131,143	10,6	167,225	4,0	278	139	0.00107481	0.0260332	0.868,0.923	0.954,1.0	-0.082	Itgav|2404|RI
2443	ENSMUSG00000029472	Anapc5	chr5	-	122799338	122800593	122799338	122799474	122800450	122800593	3,48	1117,1209	9,127	1024,634	278	139	0.00026362	0.01025	0.001,0.019	0.004,0.091	-0.037	Anapc5|2443|RI
2488	ENSMUSG00000000600	Krit1	chr5	+	3822086	3823785	3822086	3822243	3823633	3823785	1,1	102,81	0,44	81,180	278	139	1.12269e-05	0.00127598	0.005,0.006	0.0,0.109	-0.049	Krit1|2488|RI
2511	ENSMUSG00000034928	Rnf44	chr13	-	54683960	54684488	54683960	54684089	54684337	54684488	9,3	6,1	4,6	0,1	278	139	0.00090404	0.0232299	0.429,0.6	1.0,0.75	-0.361	Rnf44|2511|RI
2528	ENSMUSG00000037475	Thoc2	chrX	-	41822692	41823546	41822692	41822871	41823361	41823546	0,0	18,13	0,22	13,64	278	139	0.000135509	0.00645852	0.0,0.0	0.0,0.147	-0.073	Thoc2|2528|RI
2557	ENSMUSG00000025138	Sirt7	chr11	-	120620423	120620883	120620423	120620504	120620646	120620883	4,21	236,146	20,33	155,72	278	139	0.000128486	0.00622419	0.008,0.067	0.061,0.186	-0.086	Sirt7|2557|RI
2609	ENSMUSG00000041263	Rusc1	chr3	-	89089668	89089975	89089668	89089767	89089920	89089975	68,22	0,0	100,14	5,5	278	139	0.000116876	0.00612932	1.0,1.0	0.909,0.583	0.254	Rusc1|2609|RI
2618	ENSMUSG00000026107	Nabp1	chr1	-	51477477	51478399	51477477	51477616	51477824	51478399	0,2	40,42	0,54	12,38	278	139	0.000177364	0.007678	0.0,0.023	0.0,0.415	-0.196	Nabp1|2618|RI
2619	ENSMUSG00000026107	Nabp1	chr1	-	51477477	51478399	51477477	51477616	51478300	51478399	10,6	27,11	4,64	4,47	278	139	0.00140451	0.0321732	0.156,0.214	0.333,0.405	-0.184	Nabp1|2619|RI
2622	ENSMUSG00000025236	Adpgk	chr9	+	59310227	59313236	59310227	59310348	59313039	59313236	1,4	115,112	1,37	113,75	278	139	0.000126497	0.00622419	0.004,0.018	0.004,0.198	-0.09	Adpgk|2622|RI
2651	ENSMUSG00000097195	Snhg5	chr9	-	88521051	88521716	88521051	88521448	88521649	88521716	1,22	88,98	8,105	55,183	278	139	0.00101006	0.0253326	0.006,0.101	0.068,0.223	-0.092	Snhg5|2651|RI
2652	ENSMUSG00000097195	Snhg5	chr9	-	88521065	88521975	88521065	88521716	88521917	88521975	0,13	131,139	0,77	71,255	278	139	0.000540183	0.0175411	0.0,0.045	0.0,0.131	-0.043	Snhg5|2652|RI
2654	ENSMUSG00000097195	Snhg5	chr9	-	88521649	88522381	88521649	88521975	88522306	88522381	6,16	116,138	4,142	53,205	278	139	0.000681311	0.0197495	0.025,0.055	0.036,0.257	-0.106	Snhg5|2654|RI
2656	ENSMUSG00000097195	Snhg5	chr9	-	88521649	88522888	88521649	88522381	88522483	88522888	2,5	121,216	0,73	79,346	241	139	1.81249e-06	0.000394267	0.009,0.013	0.0,0.108	-0.043	Snhg5|2656|RI
2671	ENSMUSG00000041096	Tspyl2	chrX	-	152340085	152340380	152340085	152340197	152340302	152340380	0,1	71,90	1,26	70,58	244	139	1.63587e-05	0.00155936	0.0,0.006	0.008,0.203	-0.103	Tspyl2|2671|RI
2681	ENSMUSG00000018068	Ints2	chr11	-	86242912	86244629	86242912	86243038	86244402	86244629	0,0	7,2	9,2	3,21	278	139	0.00232927	0.0452828	0.0,0.0	0.6,0.045	-0.323	Ints2|2681|RI
2686	ENSMUSG00000033728	Lrrc14	chr15	+	76712866	76713985	76712866	76713220	76713400	76713985	9,4	71,54	36,7	81,35	278	139	0.000726804	0.020651	0.06,0.036	0.182,0.091	-0.089	Lrrc14|2686|RI
2689	ENSMUSG00000037720	Tmem33	chr5	+	67286095	67291461	67286095	67286216	67287009	67291461	429,513	89,86	227,534	74,169	278	139	0.000900468	0.0232299	0.707,0.749	0.605,0.612	0.119	Tmem33|2689|RI
2691	ENSMUSG00000010608	Rbm25	chr12	+	83660594	83664259	83660594	83660678	83663978	83664259	0,0	69,41	0,50	38,83	278	139	2.00136e-06	0.000394267	0.0,0.0	0.0,0.231	-0.116	Rbm25|2691|RI
2692	ENSMUSG00000027263	Tubgcp4	chr2	+	121189361	121189965	121189361	121189469	121189823	121189965	0,0	26,49	1,13	26,55	278	139	0.000852028	0.0226885	0.0,0.0	0.019,0.106	-0.062	Tubgcp4|2692|RI
2693	ENSMUSG00000027263	Tubgcp4	chr2	+	121189361	121189965	121189361	121189469	121189826	121189965	0,0	21,50	1,13	18,52	278	139	0.000292983	0.0109591	0.0,0.0	0.027,0.111	-0.069	Tubgcp4|2693|RI
2715	ENSMUSG00000045411	2410002F23Rik	chr7	+	44250308	44252312	44250308	44250340	44250612	44252312	0,9	240,148	10,59	320,222	278	139	2.60556e-05	0.00213873	0.0,0.03	0.015,0.117	-0.051	2410002F23Rik|2715|RI
2719	ENSMUSG00000074578	Zfas1	chr2	+	167065158	167065480	167065158	167065217	167065433	167065480	8,58	815,896	15,137	528,702	278	139	6.37083e-05	0.00416113	0.005,0.031	0.014,0.089	-0.034	Zfas1|2719|RI
2762	ENSMUSG00000002769	Gnmt	chr17	-	46726060	46726411	46726060	46726182	46726268	46726411	1,10	5,6	0,0	9,2	225	139	2.8356e-05	0.00226465	0.11,0.507	0.0,0.0	0.308	Gnmt|2762|RI
2808	ENSMUSG00000030330	Ing4	chr6	+	125047481	125048237	125047481	125047587	125047792	125048237	0,12	331,356	3,53	385,280	278	139	0.000852257	0.0226885	0.0,0.017	0.004,0.086	-0.036	Ing4|2808|RI
2862	ENSMUSG00000032503	Arpp21	chr9	-	112187589	112187926	112187589	112187766	112187860	112187926	1,6	2,0	0,0	4,2	233	139	0.000323344	0.0119435	0.23,1.0	0.0,0.0	0.615	Arpp21|2862|RI
2871	ENSMUSG00000000605	Clcn4	chr7	-	7290398	7291956	7290398	7290585	7291410	7291956	0,0	64,48	0,21	42,72	278	139	6.77946e-05	0.00421697	0.0,0.0	0.0,0.127	-0.064	Clcn4|2871|RI
2943	ENSMUSG00000051768	Xrcc1	chr7	+	24566218	24566500	24566218	24566293	24566388	24566500	0,3	212,131	12,9	182,61	234	139	0.00263628	0.0493052	0.0,0.013	0.038,0.081	-0.053	Xrcc1|2943|RI
2960	ENSMUSG00000019907	Ppp1r12a	chr10	+	108261244	108262431	108261244	108261416	108262309	108262431	2,0	40,30	2,18	12,84	278	139	0.000399649	0.0138937	0.024,0.0	0.077,0.097	-0.075	Ppp1r12a|2960|RI
2982	ENSMUSG00000019951	Uhrf1bp1l	chr10	+	89808517	89809778	89808517	89808660	89809627	89809778	0,0	72,57	0,27	39,77	278	139	5.85784e-06	0.000786814	0.0,0.0	0.0,0.149	-0.074	Uhrf1bp1l|2982|RI
2986	ENSMUSG00000042831	Alkbh6	chr7	+	30309480	30310054	30309480	30309559	30310027	30310054	69,61	5,3	116,49	0,0	278	139	0.00181986	0.0376063	0.873,0.91	1.0,1.0	-0.109	Alkbh6|2986|RI
3025	ENSMUSG00000085385	Snhg17	chr2	-	158359181	158360599	158359181	158359432	158360458	158360599	4,11	1,3	6,28	0,1	278	139	0.00236161	0.0454309	0.667,0.647	1.0,0.933	-0.309	Snhg17|3025|RI
3188	ENSMUSG00000028059	Arhgef2	chr3	+	88632912	88633367	88632912	88633042	88633257	88633367	0,3	178,112	7,46	257,134	278	139	4.49727e-06	0.00063283	0.0,0.013	0.013,0.146	-0.073	Arhgef2|3188|RI
3212	ENSMUSG00000030871	Ears2	chr7	-	122044301	122044666	122044301	122044432	122044512	122044666	1,3	56,83	17,31	162,203	219	139	0.000500584	0.0164358	0.011,0.022	0.062,0.088	-0.058	Ears2|3212|RI
3219	ENSMUSG00000030703	Gdpd3	chr7	+	126770987	126771213	126770987	126771047	126771161	126771213	6,0	2,5	6,10	2,0	253	139	0.00251186	0.0475804	0.622,0.0	0.622,1.0	-0.5	Gdpd3|3219|RI
3223	ENSMUSG00000068206	Pick1	chr15	+	79247264	79248296	79247264	79247315	79248151	79248296	4,4	109,116	7,21	98,49	278	139	0.000292066	0.0109591	0.018,0.017	0.034,0.176	-0.087	Pick1|3223|RI
3229	ENSMUSG00000030815	Phkg2	chr7	+	127577534	127578029	127577534	127577646	127577974	127578029	52,53	23,18	80,68	10,5	278	139	4.15181e-05	0.00306715	0.531,0.596	0.8,0.872	-0.273	Phkg2|3229|RI
3230	ENSMUSG00000030815	Phkg2	chr7	+	127577534	127578029	127577534	127577688	127577974	127578029	26,23	3,5	34,30	0,1	278	139	0.000225654	0.00889918	0.812,0.697	1.0,0.938	-0.215	Phkg2|3230|RI
3231	ENSMUSG00000030815	Phkg2	chr7	+	127577534	127578029	127577534	127577710	127577974	127578029	4,3	162,109	11,25	127,81	278	139	8.95187e-06	0.00105811	0.012,0.014	0.042,0.134	-0.075	Phkg2|3231|RI
3251	ENSMUSG00000097471	5830432E09Rik	chr7	-	135651789	135652283	135651789	135651886	135652011	135652283	0,2	2,4	2,4	0,2	264	139	0.00236763	0.0454309	0.0,0.208	1.0,0.513	-0.652	5830432E09Rik|3251|RI
3285	ENSMUSG00000025507	Pidd1	chr7	-	141441611	141442564	141441611	141441784	141442150	141442564	4,2	1,0	1,2	5,1	278	139	0.000272592	0.0104612	0.667,1.0	0.091,0.5	0.538	Pidd1|3285|RI
3362	ENSMUSG00000112023	Lilr4b	chr10	+	51482868	51483878	51482868	51482904	51483761	51483878	5,6	174,52	0,62	58,138	278	139	0.000924402	0.0235484	0.014,0.055	0.0,0.183	-0.057	Lilr4b|3362|RI
3422	ENSMUSG00000020362	Cnot6	chr11	-	49685086	49685352	49685086	49685155	49685262	49685352	0,3	49,28	1,28	17,129	246	139	0.00104024	0.0256158	0.0,0.057	0.032,0.109	-0.042	Cnot6|3422|RI
3424	ENSMUSG00000020263	Appl2	chr10	-	83610977	83611199	83610977	83611066	83611142	83611199	7,6	91,99	12,39	77,109	215	139	9.54958e-05	0.00516232	0.047,0.038	0.092,0.188	-0.098	Appl2|3424|RI
3494	ENSMUSG00000005506	Celf1	chr2	+	91013237	91019497	91013237	91013402	91013490	91019497	0,1	15,11	0,24	11,27	227	139	0.000610371	0.018788	0.0,0.053	0.0,0.352	-0.149	Celf1|3494|RI
3504	ENSMUSG00000002825	Qtrt1	chr9	+	21412232	21412531	21412232	21412301	21412392	21412531	7,11	60,43	1,2	91,44	230	139	0.000199152	0.0083235	0.066,0.134	0.007,0.027	0.083	Qtrt1|3504|RI
3531	ENSMUSG00000000759	Tubgcp3	chr8	-	12637666	12639715	12637666	12637802	12639525	12639715	1,2	78,75	2,15	58,62	278	139	0.00179568	0.0373679	0.006,0.013	0.017,0.108	-0.053	Tubgcp3|3531|RI
3532	ENSMUSG00000000759	Tubgcp3	chr8	-	12648620	12649822	12648620	12648787	12649689	12649822	0,0	71,51	0,28	75,82	278	139	4.68831e-05	0.00329856	0.0,0.0	0.0,0.146	-0.073	Tubgcp3|3532|RI
3542	ENSMUSG00000031543	Ank1	chr8	+	23132096	23132634	23132096	23132471	23132561	23132634	16,11	4,3	21,8	0,0	229	139	6.47756e-05	0.00416113	0.708,0.69	1.0,1.0	-0.301	Ank1|3542|RI
3558	ENSMUSG00000031939	Taf1d	chr9	+	15313989	15314264	15313989	15314032	15314230	15314264	3,7	57,66	6,51	43,87	278	139	0.000169962	0.0074961	0.026,0.05	0.065,0.227	-0.108	Taf1d|3558|RI
3559	ENSMUSG00000031939	Taf1d	chr9	+	15313989	15315131	15313989	15314264	15315101	15315131	0,4	46,58	0,38	44,80	278	139	0.000624774	0.0190331	0.0,0.033	0.0,0.192	-0.08	Taf1d|3559|RI
3561	ENSMUSG00000031939	Taf1d	chr9	+	15315382	15316978	15315382	15315440	15316888	15316978	0,3	16,21	1,41	14,37	278	139	0.00224058	0.0444356	0.0,0.067	0.034,0.357	-0.162	Taf1d|3561|RI
3592	ENSMUSG00000031805	Jak3	chr8	+	71679558	71680557	71679558	71679844	71680434	71680557	1,1	61,19	7,15	35,8	278	139	1.18779e-05	0.00129997	0.008,0.026	0.091,0.484	-0.27	Jak3|3592|RI
3610	ENSMUSG00000001909	Trmt1	chr8	+	84690516	84690947	84690516	84690572	84690810	84690947	13,12	223,113	22,41	195,71	278	139	0.000654072	0.0193278	0.028,0.05	0.053,0.224	-0.1	Trmt1|3610|RI
3613	ENSMUSG00000001909	Trmt1	chr8	+	84699340	84699786	84699340	84699470	84699602	84699786	17,6	172,219	31,5	139,46	271	139	0.00127906	0.0297608	0.048,0.014	0.103,0.053	-0.047	Trmt1|3613|RI
3653	ENSMUSG00000033106	Slc7a6os	chr8	-	106202230	106204540	106202230	106202351	106204330	106204540	0,4	144,170	0,24	79,100	278	139	0.000336979	0.0122935	0.0,0.012	0.0,0.107	-0.048	Slc7a6os|3653|RI
3656	ENSMUSG00000031729	Ist1	chr8	-	109675375	109676850	109675375	109675424	109676757	109676850	17,29	226,250	37,105	253,325	278	139	0.000159972	0.0071624	0.036,0.055	0.068,0.139	-0.058	Ist1|3656|RI
3659	ENSMUSG00000018442	Derl2	chr11	-	71013442	71015800	71013442	71013638	71015726	71015800	17,6	0,0	4,21	0,6	278	139	0.00226644	0.044649	1.0,1.0	1.0,0.636	0.182	Derl2|3659|RI
3704	ENSMUSG00000025484	Bet1l	chr7	-	140854764	140855165	140854764	140854937	140855073	140855165	14,21	6,7	16,13	2,0	275	139	0.00163545	0.0351356	0.541,0.603	0.802,1.0	-0.329	Bet1l|3704|RI
3749	ENSMUSG00000037907	Ankrd13b	chr11	-	77473010	77473411	77473010	77473200	77473280	77473411	0,3	6,1	7,3	1,0	219	139	6.84991e-05	0.00421697	0.0,0.656	0.816,1.0	-0.58	Ankrd13b|3749|RI
3815	ENSMUSG00000046111	Cep295	chr9	-	15317458	15317767	15317458	15317593	15317673	15317767	0,1	5,9	2,6	2,19	219	139	0.00220061	0.0439378	0.0,0.066	0.388,0.167	-0.245	Cep295|3815|RI
3833	ENSMUSG00000004933	Matk	chr10	+	81261630	81262534	81261630	81262156	81262447	81262534	6,9	11,14	25,5	5,0	278	139	8.49258e-05	0.00482607	0.214,0.243	0.714,1.0	-0.629	Matk|3833|RI
3848	ENSMUSG00000041130	Zfp598	chr17	+	24677834	24678713	24677834	24678052	24678595	24678713	0,0	64,73	2,20	122,39	278	139	0.000564877	0.017979	0.0,0.0	0.008,0.204	-0.106	Zfp598|3848|RI
3859	ENSMUSG00000040482	Dxo	chr17	+	34838812	34839137	34838812	34838907	34838986	34839137	1,7	204,160	6,14	154,29	218	139	0.00159338	0.0348774	0.003,0.027	0.024,0.235	-0.115	Dxo|3859|RI
3904	ENSMUSG00000090626	Tex9	chr9	-	72491738	72491956	72491738	72491818	72491925	72491956	0,0	5,5	2,24	0,10	246	139	4.17867e-08	2.46959e-05	0.0,0.0	1.0,0.576	-0.788	Tex9|3904|RI
3929	ENSMUSG00000002948	Map2k7	chr8	+	4245694	4247897	4245694	4245825	4247656	4247897	163,220	11,6	236,131	2,0	278	139	0.000412431	0.0141713	0.881,0.948	0.983,1.0	-0.077	Map2k7|3929|RI
3940	ENSMUSG00000023249	Parp3	chr9	-	106473432	106473833	106473432	106473519	106473680	106473833	14,22	347,428	9,68	212,216	278	139	0.000120305	0.00612932	0.02,0.025	0.021,0.136	-0.056	Parp3|3940|RI
3964	ENSMUSG00000030512	Snrpa1	chr7	+	66069423	66070665	66069423	66069526	66070589	66070665	0,7	25,21	7,32	9,11	278	139	3.5021e-05	0.00265351	0.0,0.143	0.28,0.593	-0.365	Snrpa1|3964|RI
3982	ENSMUSG00000024190	Dusp1	chr17	-	26506984	26507719	26506984	26507204	26507573	26507719	17,25	487,329	30,38	363,139	278	139	0.00106289	0.0259574	0.017,0.037	0.04,0.12	-0.053	Dusp1|3982|RI
3985	ENSMUSG00000026047	Poglut2	chr1	-	44112644	44113175	44112644	44112882	44113002	44113175	3,18	182,244	2,55	73,246	259	139	0.000646803	0.0193061	0.009,0.038	0.014,0.107	-0.037	Poglut2|3985|RI
4035	ENSMUSG00000040746	Rnf167	chr11	+	70649674	70650017	70649674	70649765	70649911	70650017	1,9	189,179	5,30	243,75	278	139	0.00217955	0.0438841	0.003,0.025	0.01,0.167	-0.075	Rnf167|4035|RI
4154	ENSMUSG00000056962	Jmjd6	chr11	-	116839837	116840545	116839837	116839931	116840409	116840545	0,4	16,32	2,25	16,19	278	139	0.00200184	0.0410794	0.0,0.059	0.059,0.397	-0.199	Jmjd6|4154|RI
4191	ENSMUSG00000054517	Trim65	chr11	-	116127437	116127931	116127437	116127615	116127697	116127931	2,0	13,19	7,8	14,11	221	139	7.68618e-05	0.00463524	0.088,0.0	0.239,0.314	-0.232	Trim65|4191|RI
4213	ENSMUSG00000021488	Nsd1	chr13	+	55213203	55214150	55213203	55213317	55214060	55214150	1,0	17,19	3,24	28,52	278	139	8.42684e-05	0.00482607	0.029,0.0	0.051,0.188	-0.105	Nsd1|4213|RI
4219	ENSMUSG00000021500	Ddx46	chr13	+	55659019	55660799	55659019	55659098	55660716	55660799	0,5	66,40	1,41	35,118	278	139	0.000500314	0.0164358	0.0,0.059	0.014,0.148	-0.052	Ddx46|4219|RI

## Sheet: SE
ID	GeneID	geneSymbol	chr	strand	exonStart_0base	exonEnd	upstreamES	upstreamEE	downstreamES	downstreamEE	IJC_SAMPLE_1	SJC_SAMPLE_1	IJC_SAMPLE_2	SJC_SAMPLE_2	IncFormLen	SkipFormLen	PValue	FDR	IncLevel1	IncLevel2	IncLevelDifference	ASevents
41	ENSMUSG00000024976	Shoc2	chr19	+	53949818	53949943	53944884	53945013	53987453	53987642	0,0	4,4	0,11	7,21	264	139	0.000249642	0.0259129	0.0,0.0	0.0,0.216	-0.108	Shoc2|41|SE
114	ENSMUSG00000025220	Oga	chr19	-	45762184	45762270	45761103	45761208	45765449	45765624	178,118	1,0	121,176	0,20	225	139	0.0001091	0.0150805	0.991,1.0	1.0,0.845	0.073	Oga|114|SE
1072	ENSMUSG00000073599	Ecscr	chr18	-	35713640	35713737	35713085	35713434	35715178	35715215	345,537	9,24	257,698	4,3	236	139	0.000321936	0.0306419	0.958,0.929	0.974,0.993	-0.04	Ecscr|1072|SE
1158	ENSMUSG00000024384	Iws1	chr18	+	32093538	32093697	32093117	32093229	32097149	32097519	2,6	75,90	10,26	39,55	278	139	2.05136e-07	0.000102594	0.013,0.032	0.114,0.191	-0.13	Iws1|1158|SE
1250	ENSMUSG00000041225	Arhgap12	chr18	-	6057516	6057591	6052861	6052923	6061846	6061972	36,22	5,2	10,61	11,31	214	139	0.000177212	0.0208315	0.824,0.877	0.371,0.561	0.385	Arhgap12|1250|SE
1284	ENSMUSG00000063087	Gm10125	chr18	-	5583712	5583796	5583011	5583133	5592159	5592190	2,1	0,1	0,0	3,5	223	139	0.000419474	0.0372209	1.0,0.384	0.0,0.0	0.692	Gm10125|1284|SE
1327	ENSMUSG00000075289	Carns1	chr19	-	4175004	4175031	4172862	4173220	4175393	4175454	6,6	0,1	5,3	2,7	166	139	0.00018637	0.0213604	1.0,0.834	0.677,0.264	0.447	Carns1|1327|SE
1677	ENSMUSG00000024044	Epb41l3	chr17	+	69274703	69274895	69270610	69270664	69284538	69284916	148,99	6,6	90,179	0,0	278	139	0.000480115	0.0411419	0.925,0.892	1.0,1.0	-0.091	Epb41l3|1677|SE
1689	ENSMUSG00000033278	Ptprm	chr17	-	66810368	66810380	66809465	66809653	66814270	66814297	2,4	0,0	0,1	4,3	151	139	5.86231e-12	1.46595e-08	1.0,1.0	0.0,0.235	0.883	Ptprm|1689|SE
1693	ENSMUSG00000033278	Ptprm	chr17	-	66814270	66814297	66810368	66810380	66814466	66814541	2,2	0,0	0,0	1,1	166	139	6.84347e-09	5.37838e-06	1.0,1.0	0.0,0.0	1	Ptprm|1693|SE
1846	ENSMUSG00000064043	Trerf1	chr17	+	47319351	47319618	47317770	47317921	47323277	47323662	5,13	0,1	5,1	3,7	278	139	2.66929e-06	0.00085377	1.0,0.867	0.455,0.067	0.672	Trerf1|1846|SE
1847	ENSMUSG00000064043	Trerf1	chr17	+	47319351	47319678	47317767	47317921	47323277	47323662	8,9	0,1	4,1	3,7	278	139	1.38389e-06	0.000514414	1.0,0.818	0.4,0.067	0.675	Trerf1|1847|SE
2138	ENSMUSG00000061613	U2af1	chr17	-	31652501	31652568	31648844	31648894	31654978	31655066	148,121	0,2	134,158	2,16	206	139	0.000514182	0.0433092	1.0,0.976	0.978,0.87	0.064	U2af1|2138|SE
2197	ENSMUSG00000024018	Ccdc167	chr17	-	29705270	29705320	29704254	29704469	29705488	29705583	41,64	0,0	58,73	5,9	189	139	3.1855e-05	0.00568984	1.0,1.0	0.895,0.856	0.125	Ccdc167|2197|SE
2381	ENSMUSG00000024163	Mapk8ip3	chr17	-	24920471	24920495	24917994	24918139	24923815	24923868	17,6	26,21	5,3	62,31	163	139	0.000266837	0.026792	0.358,0.196	0.064,0.076	0.207	Mapk8ip3|2381|SE
2535	ENSMUSG00000073468	Sft2d1	chr17	+	8320599	8320681	8311121	8311285	8323276	8323335	28,41	2,8	19,20	0,0	221	139	7.27817e-05	0.0111844	0.898,0.763	1.0,1.0	-0.169	Sft2d1|2535|SE
2926	ENSMUSG00000022801	Lrch3	chr16	+	32995805	32995913	32994947	32994996	32997381	32997488	18,21	7,1	40,56	0,0	247	139	0.000114338	0.0155697	0.591,0.922	1.0,1.0	-0.244	Lrch3|2926|SE
3096	ENSMUSG00000013539	Tango2	chr16	-	18319743	18319787	18316645	18316734	18324356	18324450	7,5	402,241	26,16	404,154	183	139	0.000554277	0.0453764	0.013,0.016	0.047,0.073	-0.045	Tango2|3096|SE
3138	ENSMUSG00000012114	Med15	chr16	-	17706398	17706483	17702629	17702955	17722755	17722900	3,5	0,0	3,1	1,4	224	139	2.53184e-05	0.00483634	1.0,1.0	0.651,0.134	0.607	Med15|3138|SE
3272	ENSMUSG00000039473	Ubn1	chr16	+	5053727	5053841	5050067	5050781	5055076	5055364	0,0	13,5	8,3	14,27	253	139	0.000202764	0.022765	0.0,0.0	0.239,0.058	-0.148	Ubn1|3272|SE
3425	ENSMUSG00000087579	Hectd2os	chr19	-	36645683	36645765	36625222	36625345	36689238	36689479	5,6	0,0	7,38	0,10	221	139	9.68987e-05	0.0140445	1.0,1.0	1.0,0.705	0.147	Hectd2os|3425|SE
3428	ENSMUSG00000087579	Hectd2os	chr19	-	36685526	36685667	36625222	36625345	36689238	36689273	10,10	0,0	29,105	0,10	278	139	0.000541068	0.0446941	1.0,1.0	1.0,0.84	0.08	Hectd2os|3428|SE
3554	ENSMUSG00000062906	Hdac10	chr15	-	89127149	89127218	89126868	89126995	89127385	89127490	36,38	4,8	62,38	1,0	208	139	2.77288e-05	0.00518337	0.857,0.76	0.976,1.0	-0.179	Hdac10|3554|SE
3615	ENSMUSG00000094806	Cyp2d10	chr15	-	82404427	82404604	82404102	82404244	82405234	82405395	2,0	2,1	1,5	1,0	278	139	0.000485248	0.0414525	0.333,0.0	0.333,1.0	-0.5	Cyp2d10|3615|SE
3684	ENSMUSG00000047888	Tnrc6b	chr15	+	80918510	80918606	80917950	80918097	80923457	80923682	10,19	8,4	22,40	0,0	235	139	8.5211e-08	5.09543e-05	0.425,0.738	1.0,1.0	-0.418	Tnrc6b|3684|SE
3785	ENSMUSG00000033565	Rbfox2	chr15	-	77231386	77231437	77132716	77132941	77306363	77306605	31,33	0,0	32,24	2,16	190	139	9.43445e-06	0.00223718	1.0,1.0	0.921,0.523	0.278	Rbfox2|3785|SE
3945	ENSMUSG00000022335	Zfat	chr15	-	68212613	68212844	68187050	68187236	68224766	68224943	19,8	4,2	25,11	0,0	278	139	0.000142782	0.0180161	0.704,0.667	1.0,1.0	-0.315	Zfat|3945|SE
4032	ENSMUSG00000038679	Trps1	chr15	-	50765504	50765537	50664686	50664809	50822104	50822708	6,7	7,3	0,3	1,25	172	139	0.000145125	0.0182281	0.409,0.653	0.0,0.088	0.487	Trps1|4032|SE
4474	ENSMUSG00000021012	Zc3h14	chr12	+	98752777	98752892	98747006	98747522	98756184	98756225	163,141	1,2	142,471	12,23	254	139	0.000122624	0.0161388	0.989,0.975	0.866,0.918	0.09	Zc3h14|4474|SE
4542	ENSMUSG00000004789	Dlst	chr12	+	85111497	85111531	85110832	85110959	85118358	85118414	12,5	0,0	11,2	5,2	173	139	5.13371e-06	0.00140886	1.0,1.0	0.639,0.446	0.458	Dlst|4542|SE
4620	ENSMUSG00000015143	Actn1	chr12	-	80170182	80170248	80168857	80169016	80170685	80170766	284,265	1008,880	454,153	591,158	205	139	1.9984e-15	9.16167e-12	0.16,0.17	0.342,0.396	-0.204	Actn1|4620|SE
4623	ENSMUSG00000015143	Actn1	chr12	-	80170685	80170766	80170182	80170248	80171728	80171875	701,667	636,678	500,129	1211,380	220	139	1.22125e-15	6.71856e-12	0.411,0.383	0.207,0.177	0.205	Actn1|4623|SE
4657	ENSMUSG00000059436	Max	chr12	-	76961262	76961289	76953168	76953276	76961784	76961921	8,10	5,5	5,13	0,0	166	139	2.98593e-06	0.000912598	0.573,0.626	1.0,1.0	-0.401	Max|4657|SE
4696	ENSMUSG00000044712	Slc38a6	chr12	+	73293698	73293799	73292159	73292233	73310144	73310197	0,0	19,12	4,11	8,33	240	139	1.23747e-05	0.0027674	0.0,0.0	0.225,0.162	-0.194	Slc38a6|4696|SE
4728	ENSMUSG00000034574	Daam1	chr12	+	71958746	71958773	71952451	71952559	71959805	71959912	0,0	32,4	4,9	32,62	166	139	0.000506791	0.0430256	0.0,0.0	0.095,0.108	-0.102	Daam1|4728|SE
5182	ENSMUSG00000025217	Btrc	chr19	+	45406544	45406586	45364086	45364274	45423132	45423240	3,2	0,0	5,4	3,2	181	139	0.000197735	0.0224756	1.0,1.0	0.561,0.606	0.416	Btrc|5182|SE
5201	ENSMUSG00000015536	Mocs2	chr13	+	114819335	114819457	114818235	114818323	114820801	114820946	449,391	70,49	193,432	67,108	261	139	0.000100984	0.0143184	0.774,0.81	0.605,0.681	0.149	Mocs2|5201|SE
5310	ENSMUSG00000069089	Cdk7	chr13	-	100717571	100717682	100711496	100711596	100722679	100722713	2,4	0,0	2,1	2,2	250	139	1.78089e-05	0.00359506	1.0,1.0	0.357,0.218	0.713	Cdk7|5310|SE
5404	ENSMUSG00000021706	Zfyve16	chr13	-	92516530	92516692	92513786	92513929	92519466	92519563	32,18	0,0	22,114	5,6	278	139	0.000209864	0.0232771	1.0,1.0	0.688,0.905	0.204	Zfyve16|5404|SE
5481	ENSMUSG00000113204	Gm46430	chr13	-	74611263	74611387	74610199	74610326	74612723	74612948	0,1	4,1	5,21	0,11	263	139	0.000127594	0.0162488	0.0,0.346	1.0,0.502	-0.578	Gm46430|5481|SE
5583	ENSMUSG00000054226	Tprkb	chr6	+	85919916	85920024	85915737	85915790	85921422	85921511	11,10	79,60	3,1	59,150	247	139	0.000126794	0.0162488	0.073,0.086	0.028,0.004	0.063	Tprkb|5583|SE
5659	ENSMUSG00000029761	Cald1	chr6	+	34747885	34747969	34745980	34746639	34753442	34753588	164,40	236,106	213,559	175,245	223	139	7.58372e-06	0.00193153	0.302,0.19	0.431,0.587	-0.263	Cald1|5659|SE
5660	ENSMUSG00000029761	Cald1	chr6	+	34747885	34747969	34746006	34746015	34753442	34753588	135,33	868,368	162,440	530,1450	223	139	5.76015e-08	3.8645e-05	0.088,0.053	0.16,0.159	-0.089	Cald1|5660|SE
5661	ENSMUSG00000029761	Cald1	chr6	+	34747891	34747969	34745618	34746015	34753442	34753588	87,19	868,368	104,287	530,1450	217	139	1.26223e-06	0.00047562	0.06,0.032	0.112,0.113	-0.067	Cald1|5661|SE
5662	ENSMUSG00000029761	Cald1	chr6	+	34747891	34747969	34745618	34746639	34753442	34753588	87,19	236,106	104,290	175,245	217	139	2.23437e-05	0.00436703	0.191,0.103	0.276,0.431	-0.207	Cald1|5662|SE
5794	ENSMUSG00000032511	Scn5a	chr9	-	119515902	119516061	119512980	119513101	119517347	119517791	69,19	52,21	282,40	102,15	278	139	0.000532715	0.0441367	0.399,0.311	0.58,0.571	-0.22	Scn5a|5794|SE
5992	ENSMUSG00000052142	Rasal3	chr17	-	32402435	32402507	32399289	32399429	32403055	32403399	2,9	6,4	0,0	2,3	211	139	3.56845e-06	0.00104423	0.18,0.597	0.0,0.0	0.388	Rasal3|5992|SE
6024	ENSMUSG00000040987	Mill2	chr7	+	18841469	18841514	18839965	18840091	18855939	18856203	2,0	15,16	2,18	8,20	184	139	0.000156286	0.0190013	0.092,0.0	0.159,0.405	-0.236	Mill2|6024|SE
6198	ENSMUSG00000027620	Rbm39	chr2	-	156177632	156177906	156177360	156177385	156178879	156178952	21,21	29,22	2,4	11,117	278	139	1.03928e-12	3.17639e-09	0.266,0.323	0.083,0.017	0.244	Rbm39|6198|SE
6331	ENSMUSG00000039218	Srrm2	chr17	+	23811816	23812077	23811671	23811731	23812427	23812600	0,0	35,2	2,16	54,41	278	139	0.000609353	0.0478899	0.0,0.0	0.018,0.163	-0.09	Srrm2|6331|SE
6456	ENSMUSG00000087380	2210408F21Rik	chr6	+	31285002	31285120	31277847	31277955	31328288	31328300	74,126	0,6	56,74	14,11	257	139	1.60296e-05	0.00335702	1.0,0.919	0.684,0.784	0.226	2210408F21Rik|6456|SE
6541	ENSMUSG00000029390	Tmed2	chr5	+	124543486	124543507	124543079	124543164	124546895	124547003	109,171	1600,2496	265,256	1367,2699	160	139	2.98627e-05	0.00536885	0.056,0.056	0.144,0.076	-0.054	Tmed2|6541|SE
6602	ENSMUSG00000029471	Camkk2	chr5	-	122736987	122737030	122731169	122734245	122737432	122737533	3,8	25,39	16,20	27,24	182	139	0.000213182	0.0235097	0.084,0.135	0.312,0.389	-0.241	Camkk2|6602|SE
6758	ENSMUSG00000032525	Nktr	chr9	+	121729996	121730024	121729397	121729680	121731477	121731565	1,0	8,2	2,19	6,6	167	139	0.000206275	0.023065	0.094,0.0	0.217,0.725	-0.424	Nktr|6758|SE
6813	ENSMUSG00000116953	9030025P20Rik	chr17	+	14985773	14985910	14984817	14984915	14986717	14986832	12,35	0,9	21,36	0,0	276	139	0.000302099	0.0292015	1.0,0.662	1.0,1.0	-0.169	9030025P20Rik|6813|SE
6832	ENSMUSG00000057230	Aak1	chr6	+	86959031	86959274	86956258	86956572	86963992	86964225	12,4	0,0	14,29	9,9	278	139	2.4553e-06	0.000812576	1.0,1.0	0.437,0.617	0.473	Aak1|6832|SE
7041	ENSMUSG00000049606	Zfp644	chr5	-	106695642	106695699	106619539	106619642	106696531	106696826	2,3	0,1	1,0	3,7	196	139	7.82543e-07	0.00033116	1.0,0.68	0.191,0.0	0.745	Zfp644|7041|SE
7057	ENSMUSG00000034842	Art3	chr5	+	92412164	92412194	92411141	92411195	92414241	92414622	232,284	85,49	351,579	47,47	169	139	0.000146946	0.0183528	0.692,0.827	0.86,0.91	-0.126	Art3|7057|SE
7109	ENSMUSG00000062980	Cped1	chr6	+	22051292	22051399	22016902	22017086	22059876	22059952	29,25	1,0	31,101	4,13	246	139	0.000280756	0.0276801	0.942,1.0	0.814,0.814	0.157	Cped1|7109|SE
7285	ENSMUSG00000024989	Cep55	chr19	+	38057409	38057566	38055041	38055317	38057788	38057983	5,1	4,1	4,22	0,0	278	139	2.94879e-06	0.000912598	0.385,0.333	1.0,1.0	-0.641	Cep55|7285|SE
7391	ENSMUSG00000031078	Cttn	chr7	-	144450977	144451088	144449559	144449615	144452026	144452137	654,601	239,167	856,831	127,64	250	139	3.80934e-11	8.06027e-08	0.603,0.667	0.789,0.878	-0.199	Cttn|7391|SE
7579	ENSMUSG00000022378	Fam49b	chr15	-	63956599	63956682	63950005	63950127	63970929	63970968	46,40	10,5	33,183	0,5	222	139	7.38803e-05	0.0112901	0.742,0.834	1.0,0.958	-0.191	Fam49b|7579|SE
7680	ENSMUSG00000020459	Mtif2	chr11	+	29526692	29526843	29526435	29526565	29529928	29530154	27,9	0,0	15,85	0,15	278	139	9.75209e-05	0.0140445	1.0,1.0	1.0,0.739	0.131	Mtif2|7680|SE
7684	ENSMUSG00000020459	Mtif2	chr11	+	29533831	29533992	29533225	29533397	29535089	29535266	79,31	0,0	52,199	0,15	278	139	0.000444345	0.0386995	1.0,1.0	1.0,0.869	0.066	Mtif2|7684|SE
7729	ENSMUSG00000073147	5031425E22Rik	chr5	-	23423223	23423343	23422403	23422902	23433209	23433309	0,3	7,3	4,2	0,0	259	139	3.20055e-12	8.80376e-09	0.0,0.349	1.0,1.0	-0.826	5031425E22Rik|7729|SE
7926	ENSMUSG00000040563	Plppr2	chr9	+	21940759	21940873	21939298	21939378	21941001	21941137	24,15	4,2	46,7	0,0	253	139	0.00060221	0.0476006	0.767,0.805	1.0,1.0	-0.214	Plppr2|7926|SE
7970	ENSMUSG00000058498	Rnf207	chr4	-	152313878	152313915	152313363	152313432	152314035	152314108	4,7	3,2	9,2	0,0	176	139	0.000574774	0.046229	0.513,0.734	1.0,1.0	-0.377	Rnf207|7970|SE
8281	ENSMUSG00000057530	Ece1	chr4	+	137905069	137905155	137862236	137862381	137913767	137913854	3,2	37,17	30,10	62,31	225	139	0.000289286	0.0283925	0.048,0.068	0.23,0.166	-0.14	Ece1|8281|SE
8434	ENSMUSG00000021820	Camk2g	chr14	-	20745791	20745860	20744603	20744648	20747818	20747851	43,31	8,7	30,44	25,30	208	139	8.57981e-05	0.0126884	0.782,0.747	0.445,0.495	0.294	Camk2g|8434|SE
8592	ENSMUSG00000028649	Macf1	chr4	-	123354478	123354580	123351821	123351951	123355055	123355267	6,4	238,346	19,35	151,352	241	139	1.69188e-06	0.000604398	0.014,0.007	0.068,0.054	-0.05	Macf1|8592|SE
8593	ENSMUSG00000028649	Macf1	chr4	-	123364056	123364074	123360909	123361027	123365272	123365347	102,93	78,133	139,138	29,75	157	139	0.000616438	0.0483087	0.537,0.382	0.809,0.62	-0.255	Macf1|8593|SE
8665	ENSMUSG00000063524	Eno1	chr4	+	150242121	150242180	150241766	150241825	150244004	150244074	2866,1570	333,180	3670,1772	746,301	198	139	0.000364866	0.033233	0.858,0.86	0.775,0.805	0.069	Eno1|8665|SE
8766	ENSMUSG00000035953	Pip4p1	chr14	-	50929005	50929058	50926067	50928037	50929583	50929690	17,16	0,0	18,7	2,5	192	139	0.000149141	0.0184793	1.0,1.0	0.867,0.503	0.315	Pip4p1|8766|SE
8921	ENSMUSG00000105168	Gm30735	chr3	+	53727179	53727330	53725606	53725667	53729954	53730045	12,3	0,0	27,26	5,9	278	139	9.35369e-06	0.00223718	1.0,1.0	0.73,0.591	0.34	Gm30735|8921|SE
8963	ENSMUSG00000062627	Mysm1	chr4	-	94961702	94961833	94960327	94960431	94965128	94965871	20,16	0,0	8,70	3,6	270	139	0.000117946	0.0158261	1.0,1.0	0.579,0.857	0.282	Mysm1|8963|SE
9626	ENSMUSG00000052751	Repin1	chr6	+	48594861	48594976	48593899	48594052	48596292	48599081	13,8	4,5	39,7	1,1	254	139	0.000302484	0.0292015	0.64,0.467	0.955,0.793	-0.321	Repin1|9626|SE
9636	ENSMUSG00000037773	Pced1a	chr2	-	130419629	130419890	130417682	130419333	130421889	130422136	83,89	5,12	86,97	1,2	278	139	0.000547216	0.0449321	0.892,0.788	0.977,0.96	-0.128	Pced1a|9636|SE
9683	ENSMUSG00000026335	Pam	chr1	-	97864202	97864520	97853102	97853232	97884125	97884197	1352,1165	191,205	4090,3789	275,326	278	139	6.51265e-08	4.16613e-05	0.78,0.74	0.881,0.853	-0.107	Pam|9683|SE
9920	ENSMUSG00000007610	Gtpbp3	chr8	+	71491065	71491209	71490334	71490537	71491424	71491590	199,200	10,8	179,119	0,1	278	139	0.000201128	0.022682	0.909,0.926	1.0,0.983	-0.074	Gtpbp3|9920|SE
9967	ENSMUSG00000038975	Rabggtb	chr3	-	153909348	153909459	153908789	153908915	153909545	153909598	1390,1186	36,35	623,1354	37,89	250	139	0.000154343	0.0188689	0.955,0.95	0.903,0.894	0.054	Rabggtb|9967|SE
10083	ENSMUSG00000039367	Sec24c	chr14	+	20685211	20685280	20683884	20684021	20686508	20686610	22,10	110,78	111,17	121,53	208	139	0.000266878	0.026792	0.118,0.079	0.38,0.177	-0.18	Sec24c|10083|SE
10171	ENSMUSG00000078578	Ube2d3	chr3	+	135463720	135463770	135462949	135463043	135465194	135466675	48,62	1169,1755	80,199	989,2148	189	139	8.44849e-05	0.0126884	0.029,0.025	0.056,0.064	-0.033	Ube2d3|10171|SE
10228	ENSMUSG00000029108	Pcdh7	chr5	+	57942166	57942262	57913155	57913348	58128974	58129454	0,0	13,11	4,13	15,35	235	139	2.80901e-05	0.00518337	0.0,0.0	0.136,0.18	-0.158	Pcdh7|10228|SE
10379	ENSMUSG00000032355	Mlip	chr9	-	77216976	77217048	77190671	77190737	77347694	77347801	23,31	0,0	51,69	3,18	211	139	1.65971e-05	0.00343261	1.0,1.0	0.918,0.716	0.183	Mlip|10379|SE
10388	ENSMUSG00000032355	Mlip	chr9	-	77229484	77231029	77190671	77190737	77347694	77347863	22,2	0,0	14,4	3,18	278	139	4.50423e-08	3.09745e-05	1.0,1.0	0.7,0.1	0.6	Mlip|10388|SE
10390	ENSMUSG00000032355	Mlip	chr9	-	77229484	77231029	77216976	77217048	77347694	77347863	53,45	0,0	64,57	16,18	278	139	5.20475e-11	1.02262e-07	1.0,1.0	0.667,0.613	0.36	Mlip|10390|SE
10392	ENSMUSG00000032355	Mlip	chr9	-	77239391	77239784	77190671	77190737	77347694	77347793	177,116	0,0	126,348	3,18	278	139	5.03443e-05	0.00825744	1.0,1.0	0.955,0.906	0.07	Mlip|10392|SE
10393	ENSMUSG00000032355	Mlip	chr9	-	77239391	77239784	77216976	77217048	77347694	77347793	145,75	0,0	113,309	16,18	278	139	1.11849e-07	6.28938e-05	1.0,1.0	0.779,0.896	0.162	Mlip|10393|SE
10518	ENSMUSG00000026670	Uap1	chr1	-	170147995	170148046	170143396	170143463	170149270	170149459	249,451	68,96	125,364	20,34	190	139	0.000358868	0.0329046	0.728,0.775	0.821,0.887	-0.102	Uap1|10518|SE
10750	ENSMUSG00000074282	Zfp94	chr7	-	24311464	24311503	24308870	24309197	24312381	24312495	0,0	11,6	5,4	10,9	178	139	2.75752e-05	0.00518337	0.0,0.0	0.281,0.258	-0.27	Zfp94|10750|SE
11652	ENSMUSG00000025766	D3Ertd751e	chr3	+	41753588	41753640	41748582	41748733	41756048	41756331	0,0	2,4	1,9	2,1	191	139	1.42176e-05	0.00308361	0.0,0.0	0.267,0.868	-0.568	D3Ertd751e|11652|SE
11827	ENSMUSG00000053702	Nebl	chr2	-	17370458	17370551	17350754	17350811	17374184	17374356	25,1	11,3	45,131	0,8	232	139	0.000107644	0.0149543	0.577,0.166	1.0,0.908	-0.583	Nebl|11827|SE
11833	ENSMUSG00000053702	Nebl	chr2	-	17417892	17417997	17413682	17413787	17424520	17424634	1,2	47,18	11,56	62,258	244	139	0.000587966	0.0467433	0.012,0.06	0.092,0.11	-0.065	Nebl|11833|SE
12046	ENSMUSG00000038776	Ephx1	chr1	-	180999722	180999903	180994627	180994757	181017426	181017569	2,2	0,0	2,2	4,1	278	139	1.64605e-06	0.000595761	1.0,1.0	0.2,0.5	0.65	Ephx1|12046|SE
12077	ENSMUSG00000049680	Urgcp	chr11	-	5726830	5726857	5713416	5718263	5761880	5762371	0,0	3,5	5,3	2,0	166	139	4.72287e-10	6.10858e-07	0.0,0.0	0.677,1.0	-0.839	Urgcp|12077|SE
12327	ENSMUSG00000025283	Sat1	chrX	-	155215120	155215230	155214032	155214134	155215600	155215684	158,204	905,1353	103,116	1210,1951	249	139	1.6172e-06	0.000593124	0.089,0.078	0.045,0.032	0.045	Sat1|12327|SE
12452	ENSMUSG00000027680	Fxr1	chr3	+	34064973	34065054	34064118	34064319	34068160	34068252	281,195	175,116	239,851	46,259	220	139	5.118e-07	0.000223462	0.504,0.515	0.767,0.675	-0.212	Fxr1|12452|SE
12551	ENSMUSG00000037369	Kdm6a	chrX	+	18247566	18247722	18246974	18247109	18248269	18248359	0,0	12,1	4,15	5,28	278	139	1.86003e-05	0.00368086	0.0,0.0	0.286,0.211	-0.248	Kdm6a|12551|SE
12616	ENSMUSG00000032599	Ip6k2	chr9	+	108796540	108796572	108796063	108796396	108798109	108798178	2,3	3,3	0,0	1,2	171	139	0.000371032	0.0335723	0.351,0.448	0.0,0.0	0.399	Ip6k2|12616|SE
12739	ENSMUSG00000015090	Ptgds	chr2	-	25467286	25467345	25466708	25466831	25467817	25467919	625,352	36,33	626,299	13,9	198	139	0.0001953	0.022291	0.924,0.882	0.971,0.959	-0.062	Ptgds|12739|SE
12933	ENSMUSG00000042626	Shc1	chr3	+	89424189	89424243	89423696	89423816	89424554	89424606	496,494	34,16	630,552	9,5	193	139	5.02178e-05	0.00825744	0.913,0.957	0.981,0.988	-0.049	Shc1|12933|SE
13035	ENSMUSG00000026113	Inpp4a	chr1	+	37374271	37374289	37372310	37372419	37377577	37377761	0,0	6,11	5,9	5,20	157	139	2.11328e-06	0.000717653	0.0,0.0	0.47,0.285	-0.377	Inpp4a|13035|SE
13278	ENSMUSG00000029863	Casp2	chr6	+	42276869	42276930	42276486	42276785	42279776	42279926	1,0	28,19	5,12	40,47	200	139	0.000325091	0.0308354	0.024,0.0	0.08,0.151	-0.103	Casp2|13278|SE
13354	ENSMUSG00000056342	Usp34	chr11	+	23362576	23362612	23361586	23361716	23363057	23363188	0,0	3,1	0,18	1,24	175	139	1.7053e-05	0.00350057	0.0,0.0	0.0,0.373	-0.186	Usp34|13354|SE
13401	ENSMUSG00000023942	Slc29a1	chr17	-	45593331	45593432	45590256	45590338	45599472	45599604	4,6	6,13	11,5	1,0	240	139	1.4021e-07	7.56226e-05	0.279,0.211	0.864,1.0	-0.687	Slc29a1|13401|SE
13513	ENSMUSG00000031568	Rwdd4a	chr8	+	47537278	47537359	47533663	47533943	47542691	47542801	128,148	4,14	132,292	0,0	220	139	6.30505e-06	0.00165174	0.953,0.87	1.0,1.0	-0.089	Rwdd4a|13513|SE
14149	ENSMUSG00000062729	Ppox	chr1	-	171279868	171280001	171279429	171279574	171280139	171280255	235,147	10,16	258,137	2,1	272	139	6.22547e-06	0.00165174	0.923,0.824	0.985,0.986	-0.112	Ppox|14149|SE
14311	ENSMUSG00000029034	Ints11	chr4	+	155872849	155872923	155869545	155869720	155885097	155885196	1,0	2,4	1,2	1,0	213	139	0.000341396	0.031713	0.246,0.0	0.395,1.0	-0.575	Ints11|14311|SE
14434	ENSMUSG00000029815	Malsu1	chr6	+	49075085	49075264	49073794	49074103	49082844	49082926	257,393	74,92	345,374	46,44	278	139	8.56399e-05	0.0126884	0.635,0.681	0.789,0.81	-0.142	Malsu1|14434|SE
14493	ENSMUSG00000090841	Myl6	chr10	-	128492938	128493045	128492601	128492709	128493333	128493353	3,14	0,0	4,10	3,3	246	139	1.50865e-05	0.00324207	1.0,1.0	0.43,0.653	0.459	Myl6|14493|SE
14549	ENSMUSG00000045438	Cox19	chr5	-	139338739	139338842	139338139	139338375	139339181	139339385	0,0	3,7	2,3	1,2	242	139	0.000117507	0.0158261	0.0,0.0	0.535,0.463	-0.499	Cox19|14549|SE
14600	ENSMUSG00000026708	Cenpl	chr1	+	161079867	161080010	161078228	161078480	161082907	161083450	8,14	8,13	1,8	7,36	278	139	0.000573053	0.0462257	0.333,0.35	0.067,0.1	0.258	Cenpl|14600|SE
14616	ENSMUSG00000053332	Gas5	chr1	+	161036207	161036244	161035982	161036014	161036548	161036579	3200,3736	148,138	1685,5215	21,102	176	139	0.00011954	0.0159621	0.945,0.955	0.984,0.976	-0.03	Gas5|14616|SE
14740	ENSMUSG00000032534	Cep63	chr9	-	102590327	102590533	102588707	102588987	102594507	102594594	3,2	0,0	0,2	1,2	278	139	0.00013003	0.0164826	1.0,1.0	0.0,0.333	0.834	Cep63|14740|SE
14854	ENSMUSG00000050705	2310061I04Rik	chr17	-	35896259	35896445	35895919	35896072	35897044	35897103	5,4	4,0	0,0	3,2	278	139	8.04086e-06	0.0020207	0.385,1.0	0.0,0.0	0.693	2310061I04Rik|14854|SE
15005	ENSMUSG00000027605	Acss2	chr2	+	155551189	155551228	155550354	155550469	155555853	155555991	27,27	264,153	103,21	205,51	178	139	2.26483e-09	2.00964e-06	0.074,0.121	0.282,0.243	-0.165	Acss2|15005|SE
15143	ENSMUSG00000026131	Dst	chr1	+	34296741	34296759	34295461	34295536	34299720	34299838	95,79	7,13	105,124	1,4	157	139	0.000565259	0.0460017	0.923,0.843	0.989,0.965	-0.094	Dst|15143|SE
15167	ENSMUSG00000041757	Plekha6	chr1	+	133275811	133275865	133273857	133274374	133281782	133281811	0,0	3,3	13,3	31,14	193	139	0.000237431	0.0251192	0.0,0.0	0.232,0.134	-0.183	Plekha6|15167|SE
15206	ENSMUSG00000097571	Jpx	chrX	+	103496437	103496530	103493557	103493700	103524866	103524996	2,14	11,3	6,13	0,0	232	139	2.12443e-07	0.000104351	0.098,0.737	1.0,1.0	-0.583	Jpx|15206|SE
15297	ENSMUSG00000036817	Sun1	chr5	+	139230772	139230838	139226705	139226885	139233470	139233569	12,16	0,1	7,6	12,1	205	139	9.70661e-05	0.0140445	1.0,0.916	0.283,0.803	0.415	Sun1|15297|SE
15639	ENSMUSG00000025915	Sgk3	chr1	+	9827012	9827119	9798142	9798246	9865130	9865348	0,0	4,3	1,14	5,22	246	139	7.55381e-05	0.0114797	0.0,0.0	0.102,0.264	-0.183	Sgk3|15639|SE
15758	ENSMUSG00000003680	Taf6l	chr19	-	8785632	8785827	8785121	8785178	8786267	8786417	13,4	2,0	0,0	2,2	278	139	1.31276e-09	1.3994e-06	0.765,1.0	0.0,0.0	0.883	Taf6l|15758|SE
15764	ENSMUSG00000028246	Faxc	chr4	+	21948691	21948888	21936632	21936768	21982385	21982502	4,5	0,0	4,10	1,9	278	139	5.92822e-08	3.88256e-05	1.0,1.0	0.667,0.357	0.488	Faxc|15764|SE
15956	ENSMUSG00000025558	Dock9	chr14	-	121591310	121591354	121586226	121586342	121591811	121592000	0,0	3,7	1,8	2,6	183	139	2.57873e-07	0.000122298	0.0,0.0	0.275,0.503	-0.389	Dock9|15956|SE
15960	ENSMUSG00000078515	Ddi2	chr4	-	141689269	141689331	141677548	141685631	141692254	141692444	62,41	0,0	42,62	8,5	201	139	1.60315e-05	0.00335702	1.0,1.0	0.784,0.896	0.16	Ddi2|15960|SE
16011	ENSMUSG00000052605	Isoc2b	chr7	-	4851023	4851233	4850754	4850825	4851392	4851533	18,23	0,0	3,26	2,4	278	139	0.000405625	0.0362257	1.0,1.0	0.429,0.765	0.403	Isoc2b|16011|SE
16147	ENSMUSG00000028964	Park7	chr4	-	150907039	150907141	150901007	150901094	150914319	150914437	8,8	3,2	8,5	0,0	241	139	0.000379278	0.0340941	0.606,0.698	1.0,1.0	-0.348	Park7|16147|SE
16271	ENSMUSG00000034575	Tent4a	chr13	-	69502190	69502349	69500472	69500637	69502905	69503078	207,143	3,0	225,70	11,10	278	139	2.78932e-05	0.00518337	0.972,1.0	0.911,0.778	0.141	Tent4a|16271|SE
16463	ENSMUSG00000028086	Fbxw7	chr3	+	84864136	84864200	84863963	84864011	84903500	84904079	2,5	4,2	10,8	0,0	203	139	4.63541e-06	0.00130108	0.255,0.631	1.0,1.0	-0.557	Fbxw7|16463|SE
16497	ENSMUSG00000038914	Dido1	chr2	-	180690521	180690633	180688823	180689655	180691863	180692048	0,0	18,12	10,2	22,33	251	139	0.00039537	0.0354249	0.0,0.0	0.201,0.032	-0.117	Dido1|16497|SE
16518	ENSMUSG00000027455	Nsfl1c	chr2	+	151502454	151502460	151500714	151500789	151503013	151503179	781,718	115,62	786,851	40,51	145	139	0.000224112	0.0242702	0.867,0.917	0.95,0.941	-0.053	Nsfl1c|16518|SE
16549	ENSMUSG00000024045	Akap8	chr17	-	32317845	32317878	32316217	32316667	32318770	32318804	8,4	0,0	6,11	2,4	172	139	0.000271251	0.0269361	1.0,1.0	0.708,0.69	0.301	Akap8|16549|SE
16577	ENSMUSG00000056268	Dennd1b	chr1	+	139059066	139059126	139054540	139054621	139060274	139060328	0,0	3,2	6,3	12,11	199	139	0.000185966	0.0213604	0.0,0.0	0.259,0.16	-0.21	Dennd1b|16577|SE
16599	ENSMUSG00000016487	Ppfibp1	chr6	+	146999661	146999694	146998166	146998281	147000940	147001002	46,24	147,90	74,291	63,173	172	139	2.55351e-15	1.00342e-11	0.202,0.177	0.487,0.576	-0.342	Ppfibp1|16599|SE
16601	ENSMUSG00000016487	Ppfibp1	chr6	+	147016860	147016893	147016221	147016393	147019033	147019181	109,75	89,49	70,298	28,109	172	139	0.000449216	0.0389798	0.497,0.553	0.669,0.688	-0.153	Ppfibp1|16601|SE
16634	ENSMUSG00000040003	Magi2	chr5	+	20543584	20543626	20534336	20534526	20550206	20550298	2,1	0,0	0,2	2,2	181	139	1.61096e-05	0.00335702	1.0,1.0	0.0,0.434	0.783	Magi2|16634|SE
16682	ENSMUSG00000030960	Eef1akmt2	chr7	-	132831359	132831576	132827456	132827882	132837099	132837207	140,202	16,8	136,286	2,2	278	139	2.84223e-05	0.00518337	0.814,0.927	0.971,0.986	-0.108	Eef1akmt2|16682|SE
16731	ENSMUSG00000035640	Cbarp	chr10	-	80136704	80136743	80136349	80136494	80136873	80136938	2,1	5,9	13,1	4,0	178	139	0.000152309	0.0187035	0.238,0.08	0.717,1.0	-0.7	Cbarp|16731|SE
16733	ENSMUSG00000040612	Ildr2	chr1	+	166291415	166291472	166270498	166270618	166294590	166294737	0,0	5,1	2,3	2,2	196	139	0.000182544	0.0212765	0.0,0.0	0.415,0.515	-0.465	Ildr2|16733|SE
16830	ENSMUSG00000026767	Mindy3	chr2	-	12400022	12400137	12397492	12397566	12405859	12405920	50,74	25,15	28,173	4,9	254	139	0.000208311	0.0231984	0.523,0.73	0.793,0.913	-0.226	Mindy3|16830|SE
16836	ENSMUSG00000026767	Mindy3	chr2	-	12403997	12404168	12397492	12397566	12405859	12405920	82,39	25,15	58,87	4,9	278	139	9.83157e-05	0.0140853	0.621,0.565	0.879,0.829	-0.261	Mindy3|16836|SE
17028	ENSMUSG00000039219	Arid4b	chr13	+	14191948	14192101	14191176	14191256	14193365	14193581	0,0	23,14	4,19	22,72	278	139	4.74093e-05	0.00795175	0.0,0.0	0.083,0.117	-0.1	Arid4b|17028|SE
17196	ENSMUSG00000058046	4933430I17Rik	chr4	+	62536510	62536568	62532515	62532660	62538862	62538963	1,2	0,0	1,3	2,2	197	139	0.000337821	0.031713	1.0,1.0	0.261,0.514	0.613	4933430I17Rik|17196|SE
17202	ENSMUSG00000034055	Phka1	chrX	-	102557095	102557272	102555525	102555617	102559564	102559734	16,4	0,0	36,55	23,3	278	139	1.59247e-05	0.00335702	1.0,1.0	0.439,0.902	0.33	Phka1|17202|SE
17277	ENSMUSG00000026277	Stk25	chr1	-	93626050	93627133	93621901	93622526	93629033	93629264	7,1	0,0	0,5	7,3	278	139	1.16986e-10	2.14529e-07	1.0,1.0	0.0,0.455	0.772	Stk25|17277|SE
17340	ENSMUSG00000026888	Grb14	chr2	-	64914715	64914809	64912475	64912853	64916828	64916916	664,766	23,39	628,310	91,20	233	139	0.000100789	0.0143184	0.945,0.921	0.805,0.902	0.08	Grb14|17340|SE
17358	ENSMUSG00000027200	Sema6d	chr2	+	124662203	124662359	124660704	124660761	124664020	124665957	21,19	0,0	13,19	2,4	278	139	0.000246479	0.025779	1.0,1.0	0.765,0.704	0.266	Sema6d|17358|SE
17540	ENSMUSG00000023393	Slc17a9	chr2	+	180737591	180737679	180737006	180737103	180738408	180738443	3,18	0,0	15,6	9,1	227	139	8.78697e-07	0.000365625	1.0,1.0	0.505,0.786	0.355	Slc17a9|17540|SE
17741	ENSMUSG00000040998	Npnt	chr3	-	132931581	132931632	132917460	132917553	132948046	132948147	4,2	1,0	6,3	10,13	190	139	6.10263e-05	0.0095923	0.745,1.0	0.305,0.144	0.648	Npnt|17741|SE
17773	ENSMUSG00000026683	Nuf2	chr1	-	169528735	169528811	169525311	169525449	169531321	169531411	72,52	17,15	21,144	0,10	215	139	0.000120637	0.0159658	0.732,0.691	1.0,0.903	-0.24	Nuf2|17773|SE
17951	ENSMUSG00000053580	Tanc2	chr11	+	105758921	105759032	105713381	105713564	105776805	105776897	1,2	0,0	0,2	5,1	250	139	2.87114e-08	2.07833e-05	1.0,1.0	0.0,0.527	0.736	Tanc2|17951|SE
18028	ENSMUSG00000031872	Bean1	chr8	+	104182010	104182119	104170512	104171004	104210917	104211169	0,0	7,3	5,3	8,13	248	139	0.000428593	0.0378055	0.0,0.0	0.259,0.115	-0.187	Bean1|18028|SE
18151	ENSMUSG00000026701	Prdx6	chr1	-	161249358	161249469	161244195	161244342	161250756	161251166	2,4	1,2	0,0	2,2	250	139	4.35723e-05	0.00744437	0.527,0.527	0.0,0.0	0.527	Prdx6|18151|SE
18158	ENSMUSG00000027405	Nop56	chr2	+	130277031	130277314	130276596	130276653	130277475	130277624	20,35	16,6	19,42	0,2	278	139	7.04996e-05	0.0108946	0.385,0.745	1.0,0.913	-0.392	Nop56|18158|SE
18236	ENSMUSG00000086629	2810403D21Rik	chrX	+	108871471	108871598	108836228	108836355	108901463	108901555	8,8	1,5	13,33	0,1	266	139	0.000185459	0.0213604	0.807,0.455	1.0,0.945	-0.341	2810403D21Rik|18236|SE
18421	ENSMUSG00000039199	Zdhhc1	chr8	-	105473205	105473299	105472990	105473069	105473483	105473566	115,152	10,15	127,95	1,2	233	139	5.11005e-05	0.00831729	0.873,0.858	0.987,0.966	-0.111	Zdhhc1|18421|SE
18750	ENSMUSG00000028751	Pla2g2e	chr4	+	138880350	138880489	138879359	138879496	138880669	138880776	54,102	6,11	70,17	0,0	278	139	8.24942e-06	0.00202604	0.818,0.823	1.0,1.0	-0.179	Pla2g2e|18750|SE
18869	ENSMUSG00000026842	Abl1	chr2	+	31690554	31690759	31689610	31689942	31778333	31778507	8,2	13,7	1,1	41,37	278	139	4.33136e-05	0.00744437	0.235,0.125	0.012,0.013	0.167	Abl1|18869|SE
18976	ENSMUSG00000028032	Papss1	chr3	+	131565591	131565643	131564898	131564983	131565947	131566060	1,1	0,0	0,0	1,1	191	139	2.21043e-08	1.64331e-05	1.0,1.0	0.0,0.0	1	Papss1|18976|SE
19017	ENSMUSG00000027940	Tpm3	chr3	+	90088400	90088476	90087673	90087744	90089047	90089123	907,799	27,27	885,645	64,51	215	139	0.000152197	0.0187035	0.956,0.95	0.899,0.891	0.058	Tpm3|19017|SE
19179	ENSMUSG00000031133	Arhgef6	chrX	-	57243389	57243515	57241805	57241826	57244604	57244750	106,60	1,2	123,235	5,30	265	139	0.000513639	0.0433092	0.982,0.94	0.928,0.804	0.095	Arhgef6|19179|SE
19333	ENSMUSG00000002944	Cd36	chr5	-	17835617	17835671	17829455	17829549	17849656	17849729	384,71	27,6	176,655	46,213	193	139	2.62638e-11	6.02031e-08	0.911,0.895	0.734,0.689	0.192	Cd36|19333|SE
19334	ENSMUSG00000002944	Cd36	chr5	-	17835617	17835671	17829455	17829549	17888710	17888747	357,52	5,4	156,491	6,70	193	139	3.93437e-05	0.00684955	0.981,0.904	0.949,0.835	0.051	Cd36|19334|SE
19557	ENSMUSG00000049439	Cyp20a1	chr1	+	60352908	60353075	60352120	60352170	60354513	60354656	218,272	0,0	229,315	5,18	278	139	8.42043e-06	0.00204974	1.0,1.0	0.958,0.897	0.073	Cyp20a1|19557|SE
19568	ENSMUSG00000034164	Emid1	chr11	-	5109543	5109634	5106264	5106969	5116879	5116924	4,2	6,9	3,3	1,0	230	139	0.000105625	0.0148098	0.287,0.118	0.645,1.0	-0.62	Emid1|19568|SE
19801	ENSMUSG00000026970	Rbms1	chr2	-	60759758	60759806	60758803	60758854	60762052	60762146	1038,780	81046,61111	46,130	171,328	187	139	0	0	0.009,0.009	0.167,0.228	-0.189	Rbms1|19801|SE
19919	ENSMUSG00000057738	Sptan1	chr2	+	30028643	30028706	30027630	30027648	30029619	30029674	209,122	889,788	279,125	730,416	202	139	0.000157309	0.0190013	0.139,0.096	0.208,0.171	-0.072	Sptan1|19919|SE
20004	ENSMUSG00000040687	Madd	chr2	-	91155012	91155075	91154644	91154765	91155545	91155648	0,0	5,7	12,2	16,5	202	139	6.48511e-06	0.00168289	0.0,0.0	0.34,0.216	-0.278	Madd|20004|SE
20208	ENSMUSG00000004018	Fancl	chr11	+	26397745	26397804	26386134	26387310	26422407	26422460	29,29	0,0	12,46	6,6	198	139	5.17304e-06	0.00140886	1.0,1.0	0.584,0.843	0.286	Fancl|20208|SE
20270	ENSMUSG00000028273	Pdlim5	chr3	-	142304704	142304722	142304296	142304469	142312122	142312214	143,199	220,187	405,1489	178,554	157	139	1.37361e-09	1.3994e-06	0.365,0.485	0.668,0.704	-0.261	Pdlim5|20270|SE
20274	ENSMUSG00000028273	Pdlim5	chr3	-	142306283	142306298	142304704	142304722	142312122	142312214	462,430	88,156	626,1398	325,1324	154	139	2.84542e-05	0.00518337	0.826,0.713	0.635,0.488	0.208	Pdlim5|20274|SE
20278	ENSMUSG00000035919	Bbs9	chr9	+	22476569	22476625	22475721	22476055	22490817	22490940	5,12	2,7	4,5	7,27	195	139	0.000592576	0.0469741	0.641,0.55	0.289,0.117	0.393	Bbs9|20278|SE
20442	ENSMUSG00000054715	Zscan22	chr7	+	12903600	12904085	12897840	12897877	12906233	12907537	6,8	0,0	9,12	2,7	278	139	1.99095e-07	0.000101417	1.0,1.0	0.692,0.462	0.423	Zscan22|20442|SE
20508	ENSMUSG00000025278	Flnb	chr14	+	7922674	7922746	7919109	7919357	7923454	7923557	71,29	209,56	286,36	59,6	211	139	0	0	0.183,0.254	0.762,0.798	-0.561	Flnb|20508|SE
20535	ENSMUSG00000108801	Gm39090	chr7	+	127693700	127693802	127691934	127692029	127697081	127697196	4,6	0,0	0,14	5,10	241	139	2.48041e-09	2.13215e-06	1.0,1.0	0.0,0.447	0.776	Gm39090|20535|SE
20766	ENSMUSG00000031367	Ap1s2	chrX	+	163920905	163921000	163917705	163917843	163926902	163929546	0,1	20,31	10,5	19,54	234	139	0.000444579	0.0386995	0.0,0.019	0.238,0.052	-0.135	Ap1s2|20766|SE
20903	ENSMUSG00000022199	Slc22a17	chr14	-	54907831	54908103	54907518	54907630	54908260	54908366	129,129	2,1	161,23	12,5	278	139	0.000120729	0.0159658	0.97,0.985	0.87,0.697	0.194	Slc22a17|20903|SE
20904	ENSMUSG00000022199	Slc22a17	chr14	-	54907885	54908103	54907518	54907630	54908260	54908366	250,246	2,1	312,57	12,5	278	139	0.00030545	0.0293777	0.984,0.992	0.929,0.851	0.098	Slc22a17|20904|SE
20942	ENSMUSG00000079014	Serpina3i	chr12	+	104266444	104266718	104265093	104265712	104267655	104267806	266,555	20,54	447,1251	22,30	278	139	1.36537e-05	0.00300458	0.869,0.837	0.91,0.954	-0.079	Serpina3i|20942|SE
20975	ENSMUSG00000032657	Fam189b	chr3	+	89184054	89184208	89183579	89183948	89184412	89184523	36,25	1,8	65,11	1,0	278	139	0.000516429	0.0433092	0.947,0.61	0.97,1.0	-0.207	Fam189b|20975|SE
21107	ENSMUSG00000033213	AA467197	chr2	+	122638256	122638342	122637914	122638133	122639215	122639276	6,10	2,6	3,17	0,0	225	139	1.32874e-07	7.30996e-05	0.65,0.507	1.0,1.0	-0.421	AA467197|21107|SE
21262	ENSMUSG00000037514	Pank2	chr2	+	131282591	131282768	131274184	131274263	131293398	131293524	1,0	12,14	8,4	5,5	278	139	2.31474e-06	0.000776483	0.04,0.0	0.444,0.286	-0.345	Pank2|21262|SE
21307	ENSMUSG00000037885	Stk35	chr2	+	129810487	129811237	129801403	129802004	129827773	129828974	19,12	34,16	30,34	17,9	278	139	0.000346956	0.0319188	0.218,0.273	0.469,0.654	-0.316	Stk35|21307|SE
21389	ENSMUSG00000027346	Gpcpd1	chr2	-	132558606	132558682	132556934	132556976	132564626	132564711	69,47	0,2	33,109	9,18	215	139	1.74481e-06	0.000615315	1.0,0.938	0.703,0.797	0.219	Gpcpd1|21389|SE
21620	ENSMUSG00000030556	Lrrc28	chr7	-	67579689	67579750	67545365	67545468	67617992	67618130	3,6	8,1	0,0	9,22	200	139	4.12107e-05	0.00712945	0.207,0.807	0.0,0.0	0.507	Lrrc28|21620|SE
21649	ENSMUSG00000032966	Fkbp1a	chr2	+	151544012	151544140	151542817	151542865	151545424	151545515	1,10	1,0	0,7	5,7	267	139	0.000428812	0.0378055	0.342,1.0	0.0,0.342	0.5	Fkbp1a|21649|SE
21743	ENSMUSG00000045503	Sys1	chr2	+	164467147	164467327	164463300	164463368	164472137	164472322	11,29	0,1	20,18	5,2	278	139	0.000572957	0.0462257	1.0,0.935	0.667,0.818	0.225	Sys1|21743|SE
21745	ENSMUSG00000027478	Dnmt3b	chr2	+	153670848	153670908	153670302	153670447	153672215	153672335	0,0	2,3	1,4	0,0	199	139	3.25432e-10	4.47582e-07	0.0,0.0	1.0,1.0	-1	Dnmt3b|21745|SE
21797	ENSMUSG00000037108	Zcwpw1	chr5	+	137816892	137816976	137812001	137812100	137817457	137817524	3,22	0,0	3,13	2,5	223	139	2.48142e-06	0.000812576	1.0,1.0	0.483,0.618	0.45	Zcwpw1|21797|SE
21950	ENSMUSG00000027281	Slx4ip	chr2	+	136892283	136892361	136891607	136891661	136905542	136905600	3,1	0,0	0,6	1,5	217	139	8.16538e-06	0.00202347	1.0,1.0	0.0,0.435	0.782	Slx4ip|21950|SE
21953	ENSMUSG00000027281	Slx4ip	chr2	+	137004933	137005054	137000183	137000273	137043999	137044077	7,2	0,0	1,27	2,7	260	139	1.2268e-05	0.00276603	1.0,1.0	0.211,0.673	0.558	Slx4ip|21953|SE
22023	ENSMUSG00000028126	Pip5k1a	chr3	-	95064330	95064474	95063654	95063784	95065420	95065505	441,571	27,11	509,265	1,4	278	139	5.83085e-05	0.00921777	0.891,0.963	0.996,0.971	-0.056	Pip5k1a|22023|SE
22035	ENSMUSG00000107476	Zfp862-ps	chr6	+	48514151	48514326	48511814	48512512	48527444	48527549	6,3	1,0	3,2	2,13	278	139	1.79054e-05	0.00359506	0.75,1.0	0.429,0.071	0.625	Zfp862-ps|22035|SE
22040	ENSMUSG00000017307	Acot8	chr2	-	164802996	164803133	164799557	164799945	164804689	164804822	246,176	72,44	202,84	12,4	276	139	2.03186e-09	1.92726e-06	0.632,0.668	0.894,0.914	-0.254	Acot8|22040|SE
22275	ENSMUSG00000031433	Rbm41	chrX	-	139991515	139991587	139968195	139968599	139993297	139993502	0,0	2,5	2,15	4,30	211	139	8.49353e-05	0.0126884	0.0,0.0	0.248,0.248	-0.248	Rbm41|22275|SE
22418	ENSMUSG00000038225	Primpol	chr8	-	46607803	46607901	46605084	46605214	46610439	46610625	13,14	0,0	11,64	0,9	237	139	0.000375938	0.0339046	1.0,1.0	1.0,0.807	0.097	Primpol|22418|SE
22457	ENSMUSG00000090077	Lime1	chr2	+	181382798	181383160	181382485	181382703	181383257	181383313	20,87	7,5	41,64	1,0	278	139	0.000126749	0.0162488	0.588,0.897	0.953,1.0	-0.234	Lime1|22457|SE
22533	ENSMUSG00000004565	Pnpla6	chr8	+	3516509	3516568	3515383	3515556	3516680	3516749	3,0	30,8	13,10	20,17	198	139	3.65321e-05	0.00644159	0.066,0.0	0.313,0.292	-0.269	Pnpla6|22533|SE
22682	ENSMUSG00000034757	Tmub2	chr11	+	102285663	102285718	102284930	102285088	102285979	102286116	41,27	0,0	87,19	14,0	194	139	0.000125212	0.0162463	1.0,1.0	0.817,1.0	0.092	Tmub2|22682|SE
23106	ENSMUSG00000022139	Mbnl2	chr14	+	120395711	120395765	120388899	120389163	120396450	120396604	20,14	39,19	3,9	20,130	193	139	1.12037e-07	6.28938e-05	0.27,0.347	0.097,0.047	0.236	Mbnl2|23106|SE
23108	ENSMUSG00000022139	Mbnl2	chr14	+	120404637	120404732	120396450	120396604	120428934	120429626	151,98	66,50	51,259	48,273	234	139	1.78552e-05	0.00359506	0.576,0.538	0.387,0.36	0.183	Mbnl2|23108|SE
23260	ENSMUSG00000029392	Rilpl1	chr5	-	124496182	124496270	124493663	124493844	124501839	124501932	35,51	268,297	67,62	193,128	227	139	1.10164e-06	0.000422481	0.074,0.095	0.175,0.229	-0.118	Rilpl1|23260|SE
23274	ENSMUSG00000035776	Cd99l2	chrX	-	71449938	71450007	71441073	71441145	71450610	71450673	147,122	27,14	254,248	87,83	208	139	0.000231518	0.0248764	0.784,0.853	0.661,0.666	0.155	Cd99l2|23274|SE
23420	ENSMUSG00000029534	St7	chr6	+	17850356	17850425	17848003	17848079	17852257	17852412	11,38	73,73	39,64	42,57	208	139	6.96802e-05	0.0108288	0.091,0.258	0.383,0.429	-0.232	St7|23420|SE
23522	ENSMUSG00000055632	Hmcn2	chr2	+	31459080	31459207	31454804	31454927	31460049	31460724	20,29	2,0	15,4	5,6	266	139	4.70007e-05	0.00793158	0.839,1.0	0.611,0.258	0.485	Hmcn2|23522|SE
23729	ENSMUSG00000001995	Sipa1l2	chr8	-	125423192	125423246	125422578	125422702	125433177	125433309	3,1	153,225	29,4	253,77	193	139	1.11333e-05	0.00259315	0.014,0.003	0.076,0.036	-0.047	Sipa1l2|23729|SE
23814	ENSMUSG00000026289	Atg16l1	chr1	+	87775080	87775128	87774144	87774231	87775756	87775859	5,0	35,38	22,5	41,29	187	139	0.000636057	0.0494162	0.096,0.0	0.285,0.114	-0.151	Atg16l1|23814|SE
23823	ENSMUSG00000030509	Asb7	chr7	-	66678156	66678245	66659649	66660255	66679079	66679341	12,10	0,0	24,12	4,7	228	139	1.94302e-06	0.000669798	1.0,1.0	0.785,0.511	0.352	Asb7|23823|SE
23893	ENSMUSG00000043940	Wdfy3	chr5	-	101878005	101878059	101875840	101876009	101882422	101882650	25,5	1,0	29,19	9,3	193	139	0.000302557	0.0292015	0.947,1.0	0.699,0.82	0.214	Wdfy3|23893|SE
23906	ENSMUSG00000033295	Ptprf	chr4	-	118218011	118218044	118217091	118217189	118220492	118220608	5,0	111,108	59,5	195,66	172	139	1.55047e-07	8.2017e-05	0.035,0.0	0.196,0.058	-0.11	Ptprf|23906|SE
23923	ENSMUSG00000036564	Ndrg4	chr8	+	95712324	95712363	95711092	95711144	95713177	95713918	183,143	219,202	262,155	112,112	178	139	2.43932e-05	0.00469219	0.395,0.356	0.646,0.519	-0.207	Ndrg4|23923|SE
24211	ENSMUSG00000018068	Ints2	chr11	-	86256421	86256497	86256025	86256329	86257203	86257518	0,0	4,5	2,6	3,6	215	139	6.26764e-06	0.00165174	0.0,0.0	0.301,0.393	-0.347	Ints2|24211|SE
24511	ENSMUSG00000033416	Gucd1	chr10	-	75509591	75509704	75508964	75508969	75510031	75510123	95,86	2,6	99,76	20,10	252	139	0.000544468	0.0448404	0.963,0.888	0.732,0.807	0.156	Gucd1|24511|SE
24513	ENSMUSG00000033416	Gucd1	chr10	-	75509591	75509833	75506282	75508969	75510031	75510123	207,158	2,6	171,161	20,10	278	139	0.000345497	0.0318912	0.981,0.929	0.81,0.89	0.105	Gucd1|24513|SE
24553	ENSMUSG00000026781	Acbd5	chr2	+	23075545	23075610	23069450	23069619	23078143	23078216	13,5	0,0	12,64	1,12	204	139	0.000113343	0.015511	1.0,1.0	0.891,0.784	0.162	Acbd5|24553|SE
24567	ENSMUSG00000059921	Unc5c	chr3	+	141786856	141786913	141771017	141771182	141788870	141789062	1,3	0,0	0,0	1,4	196	139	5.65809e-10	6.76683e-07	1.0,1.0	0.0,0.0	1	Unc5c|24567|SE
24713	ENSMUSG00000020926	Adam11	chr11	+	102776987	102777078	102776788	102776903	102777630	102777648	6,15	8,1	19,18	0,0	230	139	0.000244161	0.0256341	0.312,0.901	1.0,1.0	-0.393	Adam11|24713|SE
24846	ENSMUSG00000019961	Tmpo	chr10	-	91152627	91152738	91151708	91151797	91158747	91158845	166,130	4,4	124,187	20,16	250	139	0.000124204	0.0161918	0.958,0.948	0.775,0.867	0.132	Tmpo|24846|SE
24857	ENSMUSG00000030276	Ttll3	chr6	+	113401301	113401497	113399663	113399771	113405298	113405447	3,4	2,0	0,1	1,2	278	139	0.000261444	0.026606	0.429,1.0	0.0,0.2	0.615	Ttll3|24857|SE
24904	ENSMUSG00000030314	Atg7	chr6	+	114671101	114671252	114643111	114643150	114672790	114672843	15,1	25,27	57,16	20,14	278	139	5.62005e-05	0.00898784	0.231,0.018	0.588,0.364	-0.351	Atg7|24904|SE
24981	ENSMUSG00000048497	Mmgt2	chr11	+	62660163	62660369	62648816	62648856	62664669	62664789	13,18	8,11	7,8	19,30	278	139	5.19616e-05	0.0084077	0.448,0.45	0.156,0.118	0.312	Mmgt2|24981|SE
24982	ENSMUSG00000042079	Hnrnpf	chr6	+	117907148	117907208	117906789	117906839	117917469	117917598	76,92	162,135	53,122	194,429	199	139	0.000168165	0.0199384	0.247,0.322	0.16,0.166	0.121	Hnrnpf|24982|SE
25328	ENSMUSG00000029650	Slc46a3	chr5	-	147894480	147894596	147893880	147894045	147894708	147894815	1,5	7,7	6,5	0,1	255	139	3.7347e-06	0.00108137	0.072,0.28	1.0,0.732	-0.69	Slc46a3|25328|SE
25357	ENSMUSG00000026463	Atp2b4	chr1	-	133711641	133711822	133706310	133706996	133715053	133715230	1,2	8,14	9,10	12,10	278	139	0.000629388	0.0490441	0.059,0.067	0.273,0.333	-0.24	Atp2b4|25357|SE
25574	ENSMUSG00000040187	Arntl2	chr6	+	146825166	146825228	146823093	146823244	146828098	146828159	2,0	1,7	2,6	0,1	201	139	1.4237e-05	0.00308361	0.58,0.0	1.0,0.806	-0.613	Arntl2|25574|SE
25585	ENSMUSG00000027763	Mbnl1	chr3	+	60621422	60621458	60615619	60615773	60622145	60622240	31,19	32,17	7,36	22,101	175	139	0.000294043	0.0286817	0.435,0.47	0.202,0.221	0.241	Mbnl1|25585|SE
25586	ENSMUSG00000027763	Mbnl1	chr3	+	60621422	60621458	60615619	60615773	60625123	60625198	18,7	8,6	4,34	15,118	175	139	2.89965e-05	0.00524742	0.641,0.481	0.175,0.186	0.38	Mbnl1|25586|SE
25587	ENSMUSG00000027763	Mbnl1	chr3	+	60622145	60622240	60615619	60615773	60625123	60625198	67,35	8,6	30,189	15,118	234	139	6.17234e-07	0.000265285	0.833,0.776	0.543,0.488	0.289	Mbnl1|25587|SE
25894	ENSMUSG00000068101	Cenpm	chr15	-	82239292	82239384	82233778	82234509	82239878	82239958	102,111	7,15	100,85	1,2	231	139	0.000164176	0.0197205	0.898,0.817	0.984,0.962	-0.116	Cenpm|25894|SE
25963	ENSMUSG00000032479	Map4	chr9	+	110072612	110072705	110068692	110068985	110081420	110081610	49,18	8,4	78,17	1,0	232	139	1.1469e-05	0.00262899	0.786,0.729	0.979,1.0	-0.232	Map4|25963|SE
26276	ENSMUSG00000029516	Cit	chr5	+	115987687	115987732	115986893	115987063	115988155	115988236	2,3	2,3	4,2	0,0	184	139	2.58853e-05	0.00491052	0.43,0.43	1.0,1.0	-0.57	Cit|26276|SE
26362	ENSMUSG00000002602	Axl	chr7	-	25773098	25773125	25770632	25770765	25774514	25774725	172,143	57,65	161,142	173,128	166	139	8.4797e-08	5.09543e-05	0.716,0.648	0.438,0.482	0.222	Axl|26362|SE
26378	ENSMUSG00000024891	Slc29a2	chr19	+	5024510	5024592	5023859	5024277	5026027	5026188	66,32	4,6	94,12	0,0	221	139	0.000103807	0.0146431	0.912,0.77	1.0,1.0	-0.159	Slc29a2|26378|SE
26435	ENSMUSG00000052852	Reep1	chr6	+	71805342	71805494	71795146	71795324	71807790	71810246	11,17	38,35	31,33	12,4	278	139	4.31254e-08	3.04167e-05	0.126,0.195	0.564,0.805	-0.524	Reep1|26435|SE
26502	ENSMUSG00000021798	Ldb3	chr14	-	34572989	34573012	34571717	34571921	34578594	34578670	0,0	8,1	9,8	4,5	162	139	9.02294e-08	5.28073e-05	0.0,0.0	0.659,0.579	-0.619	Ldb3|26502|SE
26637	ENSMUSG00000031105	Slc25a14	chrX	+	48625595	48625640	48623961	48624197	48629251	48629345	1,4	0,1	0,2	4,2	184	139	4.89927e-05	0.00816753	1.0,0.751	0.0,0.43	0.66	Slc25a14|26637|SE
26709	ENSMUSG00000021969	Zdhhc20	chr14	-	57839550	57839595	57839160	57839205	57840828	57840918	16,16	64,95	0,10	59,284	184	139	5.00792e-07	0.000222182	0.159,0.113	0.0,0.026	0.123	Zdhhc20|26709|SE
26736	ENSMUSG00000059475	Zfp426	chr9	-	20474906	20475075	20473104	20473108	20476395	20476478	23,11	0,0	8,55	1,7	278	139	0.000233503	0.0249921	1.0,1.0	0.8,0.797	0.202	Zfp426|26736|SE
26737	ENSMUSG00000059475	Zfp426	chr9	-	20474910	20475033	20473027	20473108	20476395	20476478	5,9	0,0	6,59	1,7	262	139	0.000515349	0.0433092	1.0,1.0	0.761,0.817	0.211	Zfp426|26737|SE
26849	ENSMUSG00000005087	Cd44	chr2	-	102831329	102831536	102828541	102828610	102853014	102853236	34,6	161,160	8,6	184,336	278	139	0.000234762	0.0250294	0.096,0.018	0.021,0.009	0.042	Cd44|26849|SE
27400	ENSMUSG00000097697	4833412C05Rik	chr7	-	67786398	67786594	67784537	67785292	67803364	67803496	7,19	0,0	29,101	3,8	278	139	0.000569376	0.0462	1.0,1.0	0.829,0.863	0.154	4833412C05Rik|27400|SE
27402	ENSMUSG00000097697	4833412C05Rik	chr7	-	67788453	67788548	67784950	67785292	67803364	67803496	6,6	0,0	12,44	3,8	234	139	0.000127223	0.0162488	1.0,1.0	0.704,0.766	0.265	4833412C05Rik|27402|SE
27406	ENSMUSG00000015937	Macroh2a1	chr13	-	56088251	56088342	56084195	56084285	56089757	56090058	78,105	93,135	93,105	48,66	230	139	5.738e-05	0.00912341	0.336,0.32	0.539,0.49	-0.186	Macroh2a1|27406|SE
27754	ENSMUSG00000031540	Kat6a	chr8	+	22861516	22861602	22859548	22859632	22861887	22862801	6,0	5,1	2,8	0,1	225	139	0.000262123	0.026606	0.426,0.0	1.0,0.832	-0.703	Kat6a|27754|SE
28053	ENSMUSG00000087174	5530601H04Rik	chrX	-	105042603	105042817	105038816	105039812	105043129	105043304	1,1	8,2	3,7	0,0	278	139	1.66422e-13	5.72223e-10	0.059,0.2	1.0,1.0	-0.871	5530601H04Rik|28053|SE
28055	ENSMUSG00000087174	5530601H04Rik	chrX	-	105043129	105043304	105038816	105039812	105044001	105044111	8,3	16,17	0,1	3,29	278	139	0.000527467	0.043834	0.2,0.081	0.0,0.017	0.132	5530601H04Rik|28055|SE
28094	ENSMUSG00000040363	Bcor	chrX	-	12137384	12137470	12134323	12134869	12160288	12160346	0,0	8,16	5,4	7,4	225	139	3.31232e-06	0.00100062	0.0,0.0	0.306,0.382	-0.344	Bcor|28094|SE
28182	ENSMUSG00000008575	Nfib	chr4	-	82310302	82310391	82290172	82296811	82320473	82320556	0,6	8,10	5,22	2,10	228	139	0.000520538	0.0435211	0.0,0.268	0.604,0.573	-0.455	Nfib|28182|SE
28413	ENSMUSG00000073856	Iqck	chr7	+	118872820	118872885	118855774	118855961	118876241	118876371	2,2	1,0	2,0	5,2	204	139	9.3828e-05	0.0137283	0.577,1.0	0.214,0.0	0.681	Iqck|28413|SE
28414	ENSMUSG00000073856	Iqck	chr7	+	118872820	118872894	118855774	118855961	118876241	118876371	3,7	1,0	7,1	5,2	213	139	0.000468527	0.0402743	0.662,1.0	0.477,0.246	0.469	Iqck|28414|SE
28488	ENSMUSG00000034951	Cog7	chr7	-	121941169	121941235	121936953	121937140	121943777	121943894	110,73	13,3	78,64	1,0	205	139	0.000147452	0.0183528	0.852,0.943	0.981,1.0	-0.093	Cog7|28488|SE
28587	ENSMUSG00000032637	Atxn2l	chr7	-	126492443	126492608	126491785	126492215	126492757	126493001	4,5	4,2	4,1	0,0	278	139	1.00573e-06	0.000406832	0.333,0.556	1.0,1.0	-0.555	Atxn2l|28587|SE
28691	ENSMUSG00000021514	Zfp369	chr13	+	65295599	65295726	65294395	65294484	65296062	65297795	6,11	0,0	11,38	0,9	266	139	0.000247728	0.0258116	1.0,1.0	1.0,0.688	0.156	Zfp369|28691|SE
28848	ENSMUSG00000059119	Nap1l4	chr7	-	143546128	143546180	143541747	143541778	143548746	143548803	7,8	9,10	0,2	7,11	191	139	0.000451726	0.0390743	0.361,0.368	0.0,0.117	0.306	Nap1l4|28848|SE
29437	ENSMUSG00000019889	Ptprk	chr10	+	28570173	28570191	28569896	28569973	28573367	28573404	20,14	57,70	1,5	70,36	157	139	0.000227367	0.0245262	0.237,0.15	0.012,0.11	0.133	Ptprk|29437|SE
29530	ENSMUSG00000087177	E130307A14Rik	chr10	-	39640275	39640511	39621411	39622727	39681472	39681549	3,10	6,18	14,17	3,5	278	139	5.49349e-05	0.00883681	0.2,0.217	0.7,0.63	-0.457	E130307A14Rik|29530|SE
29531	ENSMUSG00000087177	E130307A14Rik	chr10	-	39640275	39640511	39621411	39622727	39731737	39732007	0,0	3,1	10,5	4,1	278	139	2.74187e-07	0.000127832	0.0,0.0	0.556,0.714	-0.635	E130307A14Rik|29531|SE
29533	ENSMUSG00000087177	E130307A14Rik	chr10	-	39640379	39640511	39622624	39622727	39681472	39681549	3,10	6,18	12,15	3,5	271	139	0.000214525	0.0235097	0.204,0.222	0.672,0.606	-0.426	E130307A14Rik|29533|SE
29534	ENSMUSG00000087177	E130307A14Rik	chr10	-	39640379	39640511	39622624	39622727	39731737	39731776	0,0	3,1	8,4	4,1	271	139	2.54606e-07	0.000122298	0.0,0.0	0.506,0.672	-0.589	E130307A14Rik|29534|SE
29539	ENSMUSG00000087177	E130307A14Rik	chr10	-	39645555	39645808	39640379	39640511	39731737	39731982	2,11	0,0	5,5	7,4	278	139	2.13854e-09	1.96083e-06	1.0,1.0	0.263,0.385	0.676	E130307A14Rik|29539|SE
29544	ENSMUSG00000087177	E130307A14Rik	chr10	-	39681472	39681549	39640275	39640511	39731737	39731814	25,22	0,0	16,34	7,4	216	139	5.23602e-06	0.00141203	1.0,1.0	0.595,0.845	0.28	E130307A14Rik|29544|SE
29555	ENSMUSG00000038481	Cdk19	chr10	+	40394324	40394400	40349307	40349721	40434303	40434414	24,25	4,8	8,57	0,2	215	139	0.000342413	0.031713	0.795,0.669	1.0,0.949	-0.242	Cdk19|29555|SE
29694	ENSMUSG00000019891	Dcbld1	chr10	+	52261726	52261939	52233618	52233835	52284102	52284237	22,13	1,0	11,13	4,3	278	139	0.000185467	0.0213604	0.917,1.0	0.579,0.684	0.327	Dcbld1|29694|SE
29766	ENSMUSG00000038010	Ccdc138	chr10	+	58509504	58509632	58507520	58507641	58513078	58513257	7,0	1,4	2,18	0,0	267	139	0.000123922	0.0161918	0.785,0.0	1.0,1.0	-0.607	Ccdc138|29766|SE
29825	ENSMUSG00000020083	Fam241b	chr10	-	62110235	62110314	62109883	62110012	62110958	62111050	12,4	0,0	12,8	4,4	218	139	4.84241e-06	0.00134546	1.0,1.0	0.657,0.56	0.391	Fam241b|29825|SE
29865	ENSMUSG00000020064	Herc4	chr10	+	63303844	63303868	63299119	63299239	63306347	63306446	1,1	38,47	4,20	54,126	163	139	0.000639552	0.0494162	0.022,0.018	0.059,0.119	-0.069	Herc4|29865|SE
29883	ENSMUSG00000034729	Mrps10	chr17	+	47372575	47372645	47372426	47372491	47374972	47375109	344,392	33,26	376,428	7,14	209	139	0.000157498	0.0190013	0.874,0.909	0.973,0.953	-0.072	Mrps10|29883|SE
29918	ENSMUSG00000069601	Ank3	chr10	+	69953439	69953472	69950951	69951058	69955925	69956150	0,0	10,5	14,3	23,22	172	139	5.04326e-05	0.00825744	0.0,0.0	0.33,0.099	-0.215	Ank3|29918|SE
30225	ENSMUSG00000021244	Ylpm1	chr12	+	85041822	85041915	85040572	85040993	85042121	85042311	46,54	5,4	81,30	0,0	232	139	0.000461107	0.0397607	0.846,0.89	1.0,1.0	-0.132	Ylpm1|30225|SE
30458	ENSMUSG00000046949	Nqo2	chr13	+	33966044	33966126	33964750	33964800	33968189	33968277	14,18	90,121	37,47	67,148	221	139	0.000339795	0.031713	0.089,0.086	0.258,0.166	-0.125	Nqo2|30458|SE
30496	ENSMUSG00000058192	Zfp846	chr9	+	20589456	20589558	20588508	20588635	20590812	20590884	0,0	11,9	0,10	8,24	241	139	0.000581586	0.0464439	0.0,0.0	0.0,0.194	-0.097	Zfp846|30496|SE
30598	ENSMUSG00000021832	Psmc6	chr14	+	45330365	45330521	45329846	45330103	45330829	45330909	2,4	0,0	0,7	4,6	278	139	1.25781e-10	2.16242e-07	1.0,1.0	0.0,0.368	0.816	Psmc6|30598|SE
30611	ENSMUSG00000029769	Ccdc136	chr6	+	29412901	29413087	29411247	29411385	29426624	29426857	2,2	0,0	2,0	2,2	278	139	1.10585e-06	0.000422481	1.0,1.0	0.333,0.0	0.834	Ccdc136|30611|SE
30650	ENSMUSG00000020169	Best3	chr10	+	117003884	117003962	117002519	117002674	117004380	117004533	0,1	5,1	5,1	2,0	217	139	0.000170402	0.0201169	0.0,0.39	0.616,1.0	-0.613	Best3|30650|SE
30737	ENSMUSG00000020102	Slc16a7	chr10	-	125377474	125377578	125341780	125341850	125389286	125389368	0,1	2,1	14,18	6,4	243	139	0.000367733	0.0333836	0.0,0.364	0.572,0.72	-0.464	Slc16a7|30737|SE
30763	ENSMUSG00000040415	Dtx3	chr10	-	127191335	127191553	127190377	127191039	127193729	127193803	163,219	19,23	157,74	4,1	278	139	3.88161e-05	0.00680074	0.811,0.826	0.952,0.974	-0.144	Dtx3|30763|SE
30764	ENSMUSG00000040415	Dtx3	chr10	-	127192608	127193338	127190377	127191039	127193729	127193803	17,21	19,23	44,19	4,1	278	139	4.88562e-10	6.10858e-07	0.309,0.313	0.846,0.905	-0.565	Dtx3|30764|SE
30766	ENSMUSG00000040415	Dtx3	chr10	-	127192608	127193357	127190377	127191039	127193729	127193803	254,172	19,23	382,169	4,1	278	139	1.34287e-09	1.3994e-06	0.87,0.789	0.979,0.988	-0.154	Dtx3|30766|SE
31040	ENSMUSG00000019899	Lama2	chr10	-	27021460	27021472	27018406	27018527	27023271	27023410	98,113	25,40	122,54	12,4	151	139	4.4417e-05	0.00754184	0.783,0.722	0.903,0.926	-0.162	Lama2|31040|SE
31334	ENSMUSG00000031586	Rbpms	chr8	-	33796873	33797003	33795081	33795150	33806716	33806799	21,20	1038,1112	63,27	826,258	269	139	3.87567e-06	0.0011105	0.01,0.009	0.038,0.051	-0.035	Rbpms|31334|SE
31336	ENSMUSG00000031586	Rbpms	chr8	-	33806716	33806850	33795081	33795150	33834303	33834454	3029,3139	27,31	2535,746	60,34	273	139	2.24936e-05	0.00436703	0.983,0.981	0.956,0.918	0.045	Rbpms|31336|SE
31473	ENSMUSG00000097039	Pvt1	chr15	+	62149238	62149352	62107147	62107465	62175466	62175548	5,3	16,22	9,30	7,19	253	139	4.60393e-06	0.00130108	0.147,0.07	0.414,0.465	-0.331	Pvt1|31473|SE
31520	ENSMUSG00000097910	5033428I22Rik	chr8	+	57338882	57338947	57332442	57332633	57339828	57340682	7,6	1,0	13,23	10,12	204	139	0.000117855	0.0158261	0.827,1.0	0.47,0.566	0.395	5033428I22Rik|31520|SE
31541	ENSMUSG00000038005	Hpf1	chr8	+	60895460	60895650	60893700	60893860	60896737	60896836	196,177	37,25	91,434	8,26	278	139	0.000342168	0.031713	0.726,0.78	0.85,0.893	-0.118	Hpf1|31541|SE
31569	ENSMUSG00000063849	Ppcdc	chr9	-	57415085	57415472	57398822	57398845	57420162	57420291	0,2	5,6	9,7	7,0	278	139	0.000252531	0.0260615	0.0,0.143	0.391,1.0	-0.624	Ppcdc|31569|SE
31755	ENSMUSG00000031813	Mvb12a	chr8	+	71546972	71547034	71545749	71545856	71547577	71547634	744,745	37,15	688,380	7,1	201	139	0.00025363	0.0260615	0.933,0.972	0.986,0.996	-0.038	Mvb12a|31755|SE
31877	ENSMUSG00000013033	Adgrl1	chr8	+	83924205	83924355	83922998	83923108	83929463	83930052	0,0	3,2	3,6	15,6	278	139	0.000242406	0.0255473	0.0,0.0	0.091,0.333	-0.212	Adgrl1|31877|SE
31978	ENSMUSG00000070031	Sp140	chr1	+	85628177	85628258	85626099	85626165	85630459	85630539	1,1	0,0	0,11	4,6	220	139	6.405e-09	5.33886e-06	1.0,1.0	0.0,0.537	0.732	Sp140|31978|SE
32070	ENSMUSG00000055707	Klhl26	chr8	-	70455465	70455648	70450267	70453019	70476849	70476905	64,27	1,0	70,48	7,7	278	139	6.62355e-05	0.0103519	0.97,1.0	0.833,0.774	0.181	Klhl26|32070|SE
32208	ENSMUSG00000003849	Nqo1	chr8	-	107392121	107392235	107388224	107389124	107403065	107403206	0,0	1,2	3,2	0,0	253	139	1.89371e-09	1.86036e-06	0.0,0.0	1.0,1.0	-1	Nqo1|32208|SE
32351	ENSMUSG00000014444	Piezo1	chr8	-	122489554	122489616	122489098	122489199	122490062	122490163	42,31	28,15	56,8	107,13	201	139	3.48939e-05	0.00619243	0.509,0.588	0.266,0.299	0.266	Piezo1|32351|SE
32352	ENSMUSG00000014444	Piezo1	chr8	-	122489554	122489626	122489098	122489199	122490062	122490163	132,108	28,15	180,20	107,13	211	139	1.69662e-07	8.80546e-05	0.756,0.826	0.526,0.503	0.276	Piezo1|32352|SE
32390	ENSMUSG00000001482	Def8	chr8	+	123446097	123446184	123442985	123443051	123447316	123447363	4,4	0,0	2,0	4,1	226	139	6.76963e-08	4.2321e-05	1.0,1.0	0.235,0.0	0.883	Def8|32390|SE
32392	ENSMUSG00000001482	Def8	chr8	+	123446122	123446184	123443007	123443051	123447316	123447363	2,2	0,0	3,0	4,1	201	139	3.34667e-06	0.00100062	1.0,1.0	0.342,0.0	0.829	Def8|32392|SE
32463	ENSMUSG00000025812	Pard3	chr8	+	127410728	127410773	127409555	127409704	127415569	127415797	0,3	1,6	1,4	1,0	184	139	0.00043374	0.0381179	0.0,0.274	0.43,1.0	-0.578	Pard3|32463|SE
32472	ENSMUSG00000025809	Itgb1	chr8	+	128726982	128727063	128726019	128726186	128732022	128732389	369,417	2052,2721	590,1571	1392,4933	220	139	2.27396e-10	3.43779e-07	0.102,0.088	0.211,0.168	-0.095	Itgb1|32472|SE
32660	ENSMUSG00000097577	6230400D17Rik	chr14	-	20688764	20688839	20687235	20688613	20702911	20703012	1,0	4,1	7,10	1,9	214	139	0.000214524	0.0235097	0.14,0.0	0.82,0.419	-0.549	6230400D17Rik|32660|SE
32672	ENSMUSG00000021824	Ap3m1	chr14	-	21044652	21044824	21040952	21041090	21045487	21045763	223,149	2,0	126,877	2,33	278	139	0.000582511	0.0464439	0.982,1.0	0.969,0.93	0.041	Ap3m1|32672|SE
32736	ENSMUSG00000021870	Slmap	chr14	-	26416202	26416292	26413167	26414988	26418112	26418247	173,158	45,38	113,563	78,419	229	139	9.69264e-10	1.1109e-06	0.7,0.716	0.468,0.449	0.249	Slmap|32736|SE
32741	ENSMUSG00000021870	Slmap	chr14	-	26429787	26429910	26428241	26428316	26438678	26438738	99,99	57,39	98,582	104,847	262	139	3.1444e-07	0.000144155	0.48,0.574	0.333,0.267	0.227	Slmap|32741|SE
32745	ENSMUSG00000021870	Slmap	chr14	-	26453537	26453600	26442574	26442634	26459903	26459954	9,11	1,0	9,12	3,6	202	139	0.000270183	0.0269273	0.861,1.0	0.674,0.579	0.304	Slmap|32745|SE
33034	ENSMUSG00000037697	Ddhd1	chr14	-	45622840	45622942	45620711	45620840	45629579	45629753	2,9	6,10	1,1	11,17	241	139	0.000648658	0.0498397	0.161,0.342	0.05,0.033	0.21	Ddhd1|33034|SE
33055	ENSMUSG00000062014	Gmfb	chr14	-	46817385	46817482	46814243	46814317	46822100	46822242	97,49	4,12	42,168	1,2	236	139	0.000363423	0.0332115	0.935,0.706	0.961,0.98	-0.15	Gmfb|33055|SE
33199	ENSMUSG00000004562	Arhgef40	chr14	+	52003972	52004116	52003653	52003758	52004611	52004742	469,792	78,92	572,149	24,11	278	139	2.97179e-06	0.000912598	0.75,0.811	0.923,0.871	-0.117	Arhgef40|33199|SE
33389	ENSMUSG00000062077	Trim54	chr5	+	31134049	31134145	31131987	31132159	31136042	31136276	411,254	15,9	382,137	0,0	235	139	0.000167785	0.0199384	0.942,0.943	1.0,1.0	-0.058	Trim54|33389|SE
33482	ENSMUSG00000021493	Pdlim7	chr13	-	55507863	55507880	55507487	55507624	55508207	55508326	66,56	391,333	173,73	480,178	156	139	2.5274e-06	0.000817896	0.131,0.13	0.243,0.268	-0.125	Pdlim7|33482|SE
33483	ENSMUSG00000021493	Pdlim7	chr13	-	55507863	55507880	55507487	55507624	55508779	55508810	463,307	45,32	1691,605	50,37	156	139	0.000111327	0.0153114	0.902,0.895	0.968,0.936	-0.053	Pdlim7|33483|SE
33487	ENSMUSG00000021493	Pdlim7	chr13	-	55508207	55508326	55507863	55507880	55508779	55508810	728,539	422,281	965,415	1578,570	258	139	1.11022e-16	7.63473e-13	0.482,0.508	0.248,0.282	0.23	Pdlim7|33487|SE
33629	ENSMUSG00000001419	Mef2d	chr3	+	88158220	88158355	88156321	88156525	88159121	88159332	33,11	21,4	91,21	8,0	274	139	9.66307e-06	0.00227181	0.444,0.582	0.852,1.0	-0.413	Mef2d|33629|SE
33630	ENSMUSG00000001419	Mef2d	chr3	+	88161780	88161801	88161190	88161381	88162957	88163087	14,19	130,106	71,19	154,35	160	139	8.90569e-07	0.000365625	0.086,0.135	0.286,0.32	-0.193	Mef2d|33630|SE
33631	ENSMUSG00000001419	Mef2d	chr3	+	88168037	88168344	88167514	88167734	88168631	88168655	450,406	43,24	615,158	12,4	278	139	8.08074e-06	0.0020207	0.84,0.894	0.962,0.952	-0.09	Mef2d|33631|SE
33820	ENSMUSG00000045095	Magi1	chr6	-	93815705	93815825	93785444	93785646	93943203	93943320	20,12	0,0	11,18	2,4	259	139	0.000254864	0.0260615	1.0,1.0	0.747,0.707	0.273	Magi1|33820|SE
33873	ENSMUSG00000033429	Mcee	chr7	+	64400168	64400344	64392774	64392843	64411834	64412121	357,428	56,50	294,292	86,89	278	139	7.03553e-06	0.00180866	0.761,0.811	0.631,0.621	0.16	Mcee|33873|SE
33874	ENSMUSG00000033429	Mcee	chr7	+	64400168	64400506	64392644	64392843	64411834	64412125	491,583	56,50	454,454	86,89	278	139	0.00017998	0.0210669	0.814,0.854	0.725,0.718	0.112	Mcee|33874|SE
34088	ENSMUSG00000022677	Fopnl	chr16	-	14311046	14311131	14304453	14304587	14317293	14317347	174,180	71,93	109,227	125,218	224	139	1.08984e-06	0.000422481	0.603,0.546	0.351,0.393	0.203	Fopnl|34088|SE
34090	ENSMUSG00000022677	Fopnl	chr16	-	14313815	14314013	14304453	14304587	14317293	14317347	217,176	71,93	110,282	125,218	278	139	0.000254368	0.0260615	0.604,0.486	0.306,0.393	0.195	Fopnl|34090|SE
34103	ENSMUSG00000032294	Pkm	chr9	+	59663039	59663156	59658242	59658549	59665199	59665366	35,6	0,0	38,10	13,0	256	139	8.8712e-05	0.0130492	1.0,1.0	0.613,1.0	0.194	Pkm|34103|SE
34177	ENSMUSG00000025602	Zfp202	chr9	+	40210440	40210560	40209766	40209896	40210895	40213189	13,6	0,1	13,16	4,6	259	139	0.00050128	0.0426895	1.0,0.763	0.636,0.589	0.269	Zfp202|34177|SE
34233	ENSMUSG00000032123	Dpagt1	chr9	+	44327551	44327672	44326550	44327205	44327952	44328166	330,365	23,13	277,242	1,5	260	139	0.000290046	0.0283925	0.885,0.938	0.993,0.963	-0.067	Dpagt1|34233|SE
34263	ENSMUSG00000063382	Bcl9l	chr9	+	44499447	44499549	44489654	44489711	44500744	44500800	29,15	2,0	48,15	15,4	241	139	0.000223117	0.024258	0.893,1.0	0.649,0.684	0.28	Bcl9l|34263|SE
34264	ENSMUSG00000030431	Tmem238	chr7	-	4785474	4785538	4785171	4785279	4789004	4789073	8,7	39,12	1,1	33,20	203	139	0.000319873	0.0305512	0.123,0.285	0.02,0.033	0.177	Tmem238|34264|SE
34267	ENSMUSG00000048537	Phldb1	chr9	-	44698826	44698871	44697925	44698220	44699346	44699449	19,18	167,122	96,26	263,81	184	139	1.83889e-05	0.0036654	0.079,0.1	0.216,0.195	-0.116	Phldb1|34267|SE
34330	ENSMUSG00000032267	Usp28	chr9	+	49032508	49032688	49032213	49032353	49033576	49033672	60,48	10,1	162,129	0,3	278	139	0.000645688	0.0497505	0.75,0.96	1.0,0.956	-0.123	Usp28|34330|SE
34347	ENSMUSG00000039542	Ncam1	chr9	-	49550539	49550569	49546157	49546308	49557095	49557238	87,40	376,194	234,31	368,80	169	139	1.32116e-05	0.00293073	0.16,0.145	0.343,0.242	-0.14	Ncam1|34347|SE
34352	ENSMUSG00000032064	Dixdc1	chr9	-	50682536	50682626	50682032	50682200	50683724	50683796	10,10	0,0	18,27	4,3	229	139	0.000333914	0.0315634	1.0,1.0	0.732,0.845	0.212	Dixdc1|34352|SE
34363	ENSMUSG00000032735	Ablim3	chr18	-	61816921	61816969	61814197	61814332	61819790	61819917	30,28	3,7	128,51	0,0	187	139	9.14317e-06	0.00220615	0.881,0.748	1.0,1.0	-0.185	Ablim3|34363|SE
34399	ENSMUSG00000032301	Psma4	chr9	+	54951343	54951428	54950814	54950903	54952081	54952108	156,207	745,932	200,436	406,1290	224	139	2.2544e-05	0.00436703	0.115,0.121	0.234,0.173	-0.086	Psma4|34399|SE
34475	ENSMUSG00000097121	D130020L05Rik	chr12	+	101086187	101086352	101084283	101084499	101088041	101088179	0,0	9,9	3,3	4,2	278	139	0.000308256	0.0295443	0.0,0.0	0.273,0.429	-0.351	D130020L05Rik|34475|SE
34637	ENSMUSG00000020807	4933427D14Rik	chr11	-	72191277	72191344	72189547	72189758	72191418	72191634	2,3	1,0	2,0	10,9	206	139	3.48904e-06	0.00103197	0.574,1.0	0.119,0.0	0.727	4933427D14Rik|34637|SE
34679	ENSMUSG00000031626	Sorbs2	chr8	+	45645760	45645852	45627738	45628272	45658802	45658941	2,2	1,0	9,10	23,47	231	139	0.000556083	0.0453892	0.546,1.0	0.191,0.113	0.621	Sorbs2|34679|SE
34681	ENSMUSG00000031626	Sorbs2	chr8	+	45694557	45694613	45688336	45688447	45736152	45736202	0,0	2,1	6,5	2,9	195	139	1.94801e-06	0.000669798	0.0,0.0	0.681,0.284	-0.483	Sorbs2|34681|SE
34706	ENSMUSG00000034075	Zdhhc5	chr2	-	84710317	84711472	84702332	84702454	84714982	84715180	198,108	0,1	168,190	8,10	278	139	8.16874e-05	0.012346	1.0,0.982	0.913,0.905	0.082	Zdhhc5|34706|SE
34891	ENSMUSG00000032374	Plod2	chr9	+	92601984	92602047	92600740	92600882	92602947	92603061	425,377	17,17	307,1342	3,7	202	139	1.21633e-05	0.00276508	0.945,0.938	0.986,0.992	-0.047	Plod2|34891|SE
35116	ENSMUSG00000042210	Abhd14a	chr9	-	106445525	106445834	106444089	106444306	106447530	106447563	0,1	2,2	3,1	0,0	278	139	1.59966e-08	1.22227e-05	0.0,0.2	1.0,1.0	-0.9	Abhd14a|35116|SE
35164	ENSMUSG00000057969	Sema3b	chr9	-	107607033	107607092	107605446	107605587	107609120	107609199	0,1	2,1	4,2	0,0	198	139	1.12184e-05	0.00259315	0.0,0.412	1.0,1.0	-0.794	Sema3b|35164|SE
35245	ENSMUSG00000038132	Rbm24	chr13	+	46422275	46422388	46421821	46421905	46428953	46429193	11,7	238,189	48,57	125,101	252	139	0	0	0.025,0.02	0.175,0.237	-0.183	Rbm24|35245|SE
35255	ENSMUSG00000044791	Setd2	chr9	+	110577121	110577289	110573611	110574274	110590387	110590436	1,0	51,39	5,10	30,56	278	139	0.000606287	0.0477855	0.01,0.0	0.077,0.082	-0.074	Setd2|35255|SE
35278	ENSMUSG00000074039	4930520O04Rik	chr9	+	114368843	114368899	114368302	114368484	114368988	114369063	0,1	1,3	2,8	3,0	195	139	0.000278629	0.0275692	0.0,0.192	0.322,1.0	-0.565	4930520O04Rik|35278|SE
35531	ENSMUSG00000020173	Cobl	chr11	-	12306957	12307128	12266855	12267144	12309613	12309752	4,1	0,0	1,0	7,4	278	139	2.37459e-10	3.43779e-07	1.0,1.0	0.067,0.0	0.967	Cobl|35531|SE
35582	ENSMUSG00000060510	Zfp266	chr9	-	20506727	20506882	20505976	20506065	20508018	20508185	28,12	0,0	17,136	1,10	278	139	0.000577648	0.0463247	1.0,1.0	0.895,0.872	0.117	Zfp266|35582|SE
35920	ENSMUSG00000005417	Mprip	chr11	+	59772151	59772217	59771616	59771702	59775515	59776223	804,1747	108,192	1136,916	53,29	205	139	2.30746e-10	3.43779e-07	0.835,0.861	0.936,0.955	-0.098	Mprip|35920|SE
36236	ENSMUSG00000020847	Rph3al	chr11	-	75878948	75879035	75854303	75854478	75906517	75906647	32,7	0,1	17,4	6,1	226	139	0.000237417	0.0251192	1.0,0.812	0.635,0.711	0.233	Rph3al|36236|SE
36409	ENSMUSG00000026782	Abi2	chr1	+	60447259	60447406	60443984	60444082	60448077	60448202	39,21	1,0	18,49	1,8	278	139	0.000623451	0.0487195	0.951,1.0	0.9,0.754	0.149	Abi2|36409|SE
36461	ENSMUSG00000039205	Ciz1	chr2	+	32365802	32365874	32364218	32364334	32367302	32367528	129,96	13,8	140,56	2,1	211	139	0.000269461	0.0269273	0.867,0.888	0.979,0.974	-0.099	Ciz1|36461|SE
36618	ENSMUSG00000049807	Arhgap23	chr11	+	97491643	97491666	97491133	97491230	97493050	97493082	20,18	94,108	71,17	138,38	162	139	0.000106065	0.0148098	0.154,0.125	0.306,0.277	-0.152	Arhgap23|36618|SE
36624	ENSMUSG00000114053	Gm35330	chr13	-	5623384	5623414	5611459	5612071	5638844	5638945	9,6	0,1	0,11	11,10	169	139	1.02413e-06	0.000408272	1.0,0.832	0.0,0.475	0.678	Gm35330|36624|SE
36628	ENSMUSG00000018537	Pcgf2	chr11	-	97699205	97699300	97693415	97693568	97699535	97699581	19,8	54,49	31,11	35,12	234	139	0.000222691	0.024258	0.173,0.088	0.345,0.353	-0.218	Pcgf2|36628|SE
36906	ENSMUSG00000041654	Slc39a11	chr11	-	113562005	113562124	113523465	113523624	113591781	113591932	3,5	0,0	10,1	3,2	258	139	0.000166292	0.0198878	1.0,1.0	0.642,0.212	0.573	Slc39a11|36906|SE
37008	ENSMUSG00000020776	Fbf1	chr11	-	116157291	116157498	116155957	116156035	116157688	116157827	0,0	26,17	6,5	23,20	278	139	0.000418302	0.0372209	0.0,0.0	0.115,0.111	-0.113	Fbf1|37008|SE
37038	ENSMUSG00000090266	Mettl23	chr11	+	116845818	116845945	116843674	116843774	116848253	116848355	69,113	74,79	60,89	145,131	266	139	0.000442688	0.0386995	0.328,0.428	0.178,0.262	0.158	Mettl23|37038|SE
37082	ENSMUSG00000013483	Card14	chr11	+	119340990	119341164	119339574	119339686	119343894	119344010	16,21	4,3	36,8	1,0	278	139	0.000335581	0.0316124	0.667,0.778	0.947,1.0	-0.251	Card14|37082|SE
37127	ENSMUSG00000025137	Pcyt2	chr11	-	120612845	120613083	120612204	120612601	120613378	120613423	75,80	270,188	156,73	270,59	278	139	0.000637914	0.0494162	0.122,0.175	0.224,0.382	-0.154	Pcyt2|37127|SE
37128	ENSMUSG00000025137	Pcyt2	chr11	-	120613029	120613083	120612462	120612601	120613378	120613423	182,140	270,188	366,101	270,59	193	139	2.88489e-06	0.000912122	0.327,0.349	0.494,0.552	-0.185	Pcyt2|37128|SE
37134	ENSMUSG00000042988	Notum	chr11	-	120656559	120656751	120656331	120656432	120657492	120657595	7,2	0,0	16,0	6,1	278	139	0.0002012	0.022682	1.0,1.0	0.571,0.0	0.715	Notum|37134|SE
37237	ENSMUSG00000021302	Ggps1	chr13	-	14058923	14059211	14057795	14057888	14059318	14059462	15,4	12,18	0,4	4,50	278	139	0.000522158	0.0435243	0.385,0.1	0.0,0.038	0.224	Ggps1|37237|SE
37256	ENSMUSG00000059474	Mbtd1	chr11	+	93891338	93891388	93887021	93887073	93905158	93905343	0,0	5,2	5,3	0,10	189	139	0.000263285	0.0266256	0.0,0.0	1.0,0.181	-0.591	Mbtd1|37256|SE
37288	ENSMUSG00000021277	Traf3	chr12	+	111166998	111167107	111166485	111166602	111219810	111219921	3,7	0,0	2,9	9,6	248	139	6.72284e-09	5.37838e-06	1.0,1.0	0.111,0.457	0.716	Traf3|37288|SE
37692	ENSMUSG00000101304	Plet1os	chr9	-	50498925	50499170	50488798	50489487	50507701	50507823	0,0	4,4	6,2	2,0	278	139	3.26041e-07	0.000147023	0.0,0.0	0.6,1.0	-0.8	Plet1os|37692|SE
