# Supplementary material for: RBMS1 orchestrates cardiac hypertrophy by facilitating CTTN splice-switching and sarcomere dynamics
Source: EMBO Mol Med. 2025 Nov 10;17(12):3555–85. doi: 10.1038/s44321-025-00334-z (PMC12686484; doi:10.1038/s44321-025-00334-z)
Supplement: Supplementary file 7 — Source data Fig. 4 [file 44321_2025_334_MOESM7_ESM.zip › Figure 4/4H/4H-quantification.xlsx]

## Sheet: Sheet1
	Sarcomere length (um)
	pcDNA3.1	RBMS1	pcDNA3.1+Ang II	RBMS1+Ang II			pcDNA3.1		RBMS1		pcDNA3.1+Ang II		RBMS1+Ang II
	3.461	3.755	2.596	1.135			Angle	Length	Angle	Length	Angle	Length	Angle	Length
	3.269	3.59	2.23	2.044			147.974	44.8569	107.128	33.8632	41.594	28.1397	1.38784	13.0519
	2.788	3.304	2.15	1.231			142.599	42.1108	102.298	26.8738	44.5924	31.1353	4.53979	11.2833
	1.925	2.91	1.442	1.158			148.598	43.12	108.887	30.8632	45.2975	35.14	6.2499	10.4023
	3.269	3.224	2.1	1.429			144.588	43.8569	101.488	27.7638	48.2949	37.2298	8.23878	19.3914
	3.751	3.685	1.741	1.837			142.598	46.8146	109.833	25.575	40.2947	34.1345	3.52979	18.2969
	4.232	3.173	2.076	1.654			148.598	44.7659	101.23	28.7136	56.2989	30.0399	12.5973	15.3869
	2.404	2.379	2.312	1.52			152.488	41.9449	108.887	29.765	59.2979	29.0522	14.6874	13.2867
	3.179	2.859	2.169	2.078			151.598	41.1	112.429	33.8747	52.1984	31.1293	18.3746	9.39693
	2.981	3.452	2.795	2.451			154.699	44.2144	114.663	34.856	54.8499	32.1397	19.4473	21.0538
	2.308	3.528	2.432	1.637			155.297	47.7568	118.838	25.5748	56.2989	32.5911	162.429	19.402
	2.885	3.072	2.624	2.31			157.434	38.211	119.228	28.765	52.1984	35.2293	168.429	15.3013
	3.275	4.05	2.279	2.251			159.508	36.815	110.303	29.865	67.2178	37.3404	160.429	16.2419
	4.232	3.619	1.98	1.768			151.598	34.7966	116.373	32.855	66.1989	33.1404	173.428	19.377
	3.461	3.132	3.096	0.624			159.508	38.7256	113.129	33.8738	69.1878	27.3304	172.397	10.2869
	3.365	3.535	2.15	1.247			155.297	42.802	114.663	35.9652	62.3319	29.5418	178.487	18.2916
	3.371	2.555	1.254	1.52			152.188	41.11	119.228	32.8736	215.587	31.1354	175.47	19.2969
	3.865	3.005	3.056	1.324			162.488	45.8066	116.373	36.6257	213.197	29.0983	177.186	12.2969
	3.225	2.795	2.935	1.41			167.228	44.8109	122.377	38.8557	215.488	32.13	31.4978	13.2323
	3.685	3.4	3.4	1.465			169.488	42.8021	124.598	37.8137	218.488	36.24	35.6878	11.0525
	3.131	2.22	1.982	2.58			162.068	37.756	129.487	27.7653	229.198	21.0312	37.1878	14.2899
	2.942	3.81	1.592	1.192			168.886	36.8156	120.42	23.7551	228.165	27.5218	39.4767	12.297
	3.131	3.15	2.214	2.808			160.323	37.016	309.429	28.7116	225.738	26.2001	38.4767	20.0539
	3.896	3.107	1.824	2.294			169.488	38.8569	301.487	27.7441	221.435	28.0758	41.5879	17.2969
	3.056	3.265	0.944	2.111			341.488	42.1	309.486	29.7739	220.087	24.6399	49.1875	18.2069
	2.169	3.072	2.109	1.521			344.599	44.8556	301.533	32.7337	225.554	29.0911	54.1985	16.3869
	2.92	2.04	1.592	0.935			346.188	44.1251	304.818	34.8637	228.165	28.0414	51.4299	13.2788
	3.4	2.212	1.814	1.765			348.219	46.8311	306.655	33.875	231.488	26.8654	59.1388	15.288
	3.289	2.339	1.98	1.336			340.497	41.047	300.986	30.8198	233.759	30.9654	56.3767	11.2804
	2.555	2.245	2.58	2.111			349.549	38.7209	314.578	29.765	235.588	34.1408	55.2929	16.1788
	3.289	2.245	2.214	0.25			343.588	36.757	311.275	27.4847	238.187	30.9762	203.539	20.4914
	2.828	2.91	1.442	1.465			351.599	42.7255	313.288	25.5139	230.84	29.9764	200.488	14.1988
	3.528	3.036	1.72	1.505			350.598	42.0379	315.574	35.856	108.429	27.9764	204.878	19.3809
	2.375	2.666	2.197	1.468			353.584	47.8556	317.475	24.8548	103.477	26.6422	218.487	21.2838
	3.196	2.715	1.187	0.86			354.878	39.936	318.465	26.7038	101.429	37.3304	219.488	13.1889
	2.404	2.465	1.482	0.935			357.187	47.0021	310.841	29.6967	109.847	30.1307	210.185	12.1688
	2.616	2.626	0.962	1.253			350.195	38.857	315.574	37.5239	100.385	27.9822	213.819	20.18
	2.465	3.054	0.62	1.154			358.849	37.756	318.465	27.7561	106.354	26.5272	216.838	19.3979
	3.107	2.589	1.136	1.036			350.598	35.757	311.275	26.765	112.429	32.1365	223.488	16.3013
	2.465	3.224	2.126	1.162			354.878	34.802	328.338	25.6237	113.588	26.0833	228.95	22.2779
	2.929	2.22	1.435	0.561			357.187	46.858	320.187	24.865	117.464	28.7333	226.388	14.2428
	4.094	2.555	1.09	1.075			1.39839	44.857	323.488	29.765	124.597	37.9734	220.02	12.2908
	3.857	2.679	1.747	0.396			7.1973	42.0456	325.583	29.7085	128.748	34.7623	73.4288	10.1823
	2.83	2.589	0.85	0.886			1.59793	41.5972	43.4862	28.7552	129.584	30.6824	72.4872	14.2419
	2.982	2.646	1.482	1.096			5.92878	44.1949	47.2975	26.755	120.438	36.9733	77.8277	19.3019
	2.8	2.666	1.565	0.947			9.78873	39.8468	48.4277	34.2588	122.165	28.9733	70.8277	13.2419
	2.768	2.708	1.229	1.553					47.2975	35.9488	261.487	34.0922	81.3187	12.3789
	3.535	2.472	1.747	1.339					59.3288	31.8747	269.423	33.7533	88.6377	14.3438
	2.589	2.869	1.005	1.429					58.1749	35.9648	267.332	35.7622	80.1849	18.3028
	3.358	1.961	1.479	1.29					55.8867	28.765	268.218	38.6326	84.2188	11.2825
	2.197	2.768	1.568	1.004					53.185	29.7347	262.314	29.8509	86.5188	19.2428
	2.929	1.824	2.375	0.827					50.1847	27.7541	278.343	28.7622	248.439	15.3971
	3.44	1.533	1.553	0.822					59.3288	24.856	271.477	28.5433	241.488	18.2919
	3.018	2.1	1.85	0.561					55.8867	29.8561	270.498	26.8633	247.839	20.2438
	2.494	1.935	1.643	0.907					50.1847	32.8738	287.187	29.8514	249.187	14.239
	2.755	1.796	1.72	0.673					247.187	26.7547	288.43	25.9404	240.185	12.2915
	3.15	2.624	1.98	0.49					249.185	24.866	284.53	29.8733	259.749	19.4014
	2.5	1.85	1.6	0.907					245.698	32.7738	285.774	35.7514	254.174	17.2339
	2.58	2.15	1.682	0.886					248.999	35.8167	280.388	26.9264	253.174	19.2438
	3.232	2.803	1.807	1.216					246.774	32.8579	281.412	27.9274	256.818	13.1338
	2.97	2.5	2.624	0.616					249.185	28.856	152.429	26.9515	108.477	14.2832
	2.982	2.465	2.064	1.635					246.774	27.8656	154.57	29.8633	109.363	12.2249
	3.101	2.494	1.635	0.693					247.187	28.8558	156.53	31.9514	101.419	16.3013
	1.916	2.555	1.768	0.793					251.586	35.9561	158.43	35.8399	106.583	19.4023
	2.539	3.139	2.907	0.732					250.988	27.7651	150.588	30.0329	107.185	11.1015
	2.881	2.679	2.001	0.43					256.827	25.9651	162.42	28.9733	112.419	19.3961
	2.982	2.929	1.377	0.577							164.239	30.9507	116.482	15.2249
	2.555	2.286	2.028	0.99							166.482	33.0345	119.419	13.1338
	3.68	2.968	1.935	0.7							169.875	25.8365	110.938	21.133
	2.841	2.58	2.161	0.775							164.239	33.8365	271.388	13.233
											169.875	33.7514	277.43	14.2329
											341.498	33.0399	274.464	11.2338
											349.488	38.8414	276.82	19.3123
											344.175	33.9912	288.463	22.1029
											340.195	36.1414	289.486	17.1249
											351.499	25.14	280.493	23.053
											359.184	27.04	131.487	12.2338
											350.198	34.1219	138.325	20.2339
											355.187	26.1014	130.487	13.1319
											354.583	30.0207	134.53	11.2338
											358.375	32.1345	138.475	14.2313
													141.43	18.2906
													147.427	20.2339
													149.584	15.2968
													318.539	16.3013
													311.583	19.2329
													327.429	13.2338
													328.43	10.102
													329.819	18.303
													320.939	21.2338
													324.739	12.856
													339.422	14.8561
													333.819	17.0661
													339.488	11.8738
													331.892	18.856
