# Supplementary material for: RBMS1 orchestrates cardiac hypertrophy by facilitating CTTN splice-switching and sarcomere dynamics
Source: EMBO Mol Med. 2025 Nov 10;17(12):3555–85. doi: 10.1038/s44321-025-00334-z (PMC12686484; doi:10.1038/s44321-025-00334-z)
Supplement: Supplementary file 7 — Source data Fig. 4 [file 44321_2025_334_MOESM7_ESM.zip › Figure 4/4I/4I-quantification.xlsx]

## Sheet: Sheet1
	Sarcomere length (um)
	Control	Ang II	Ang II+si-NC	Ang II+si-RBMS1			Control		Ang II		Ang II+si-NC		Ang II+si-RBMS1
	4.32	3.485	3.355	4.007			Angle	Length	Angle	Length	Angle	Length	Angle	Length
	3.172	2.694	2.803	3.694			126.329	37.295	64.2938	26.1691	63.4299	31.5378	352.498	36.6491
	3.829	1.896	3.041	3.018			122.184	40.2859	62.4387	27.2769	68.424	31.4207	358.499	32.6482
	3.484	2.64	3.139	2.694			124.739	45.1959	67.4398	27.4154	67.6329	29.4037	351.43	36.6526
	2.624	1.923	2.673	2.652			126.997	43.185	69.4859	27.2769	61.399	32.8164	355.588	35.6271
	3.154	1.98	0.885	2.587			129.918	45.286	60.9385	26.0667	73.9949	26.6124	350.14	36.7082
	3.443	2.347	2.375	2.539			120.195	49.3866	66.8484	24.2769	70.4639	23.8218	357.859	28.6473
	3.068	2.507	2.109	2.995			137.939	51.1949	73.1978	28.2177	76.6568	31.6774	1.49893	38.6483
	2.56	2.109	2.028	3.814			131.394	40.1861	78.4596	28.9156	73.825	33.6237	3.59839	38.7091
	4.04	2.294	3.082	3.682			133.729	43.7533	74.2388	25.3332	71.4298	24.8154	5.6844	40.6491
	2.672	2.457	2.943	3.264			135.184	40.713	79.4876	30.2368	73.8643	18.6664	7.58398	32.744
	2.931	2.197	2.109	3.77			138.194	36.762	75.5875	32.2783	81.7463	21.6374	4.19895	34.554
	2.859	2.672	2.881	3.387			130.02	41.7016	238.438	27.7751	83.4295	28.6147	8.58288	41.5271
	3.946	2.294	2.347	3.214			136.484	44.5023	231.42	25.1631	86.7739	19.2754	9.58393	42.4065
	2.733	2.41	3.101	4.271			133.729	35.8129	233.95	32.0332	89.2378	21.7263	5.6844	43.5312
	2.924	2.243	2.75	2.723			138.194	33.712	230.949	30.2141	80.1378	27.5374	9.58393	41.3615
	3.4	2.75	2.481	3.578			137.939	43.7016	249.488	32.1479	238.482	30.6262	4.19895	43.5316
	3.846	2.869	2.672	2.885			133.729	39.9969	247.194	26.1691	236.843	25.6675	192.44	40.6734
	3.577	2.56	1.807	3.905			141.392	36.7124	240.486	25.3777	233.848	22.6264	190.429	36.7091
	2.962	2.404	2.694	2.943			142.484	35.3916	244.122	26.2391	234.648	35.6432	193.488	35.559
	2.616	2.375	2.214	3.309			149.585	45.7903	242.798	22.1402	249.128	26.1963	191.332	31.1433
	2.41	3.12	2.135	3.338			142.43	41.6988	241.112	20.1493	244.575	28.322	198.303	37.9091
	3.254	2.058	1.254	3.309			140.975	38.4159	108.329	22.1577	249.549	24.3133	195.429	39.0049
	3.041	1.814	1.682	3.68			328.429	46.7016	103.187	21.1479	243.447	28.2284	193.43	39.8047
	3.699	1.654	1.847	3.068			320.195	38.7624	102.498	26.7029	240.438	24.3133	192.44	45.1092
	2.907	2.803	1.947	2.995			323.185	41.7015	107.299	27.515	241.24	30.0254	198.303	42.7687
	3.547	1.789	2.243	2.118			320.849	44.1764	100.939	29.4342	258.45	32.3129	195.429	35.9557
	3.096	1.904	2.269	1.947			328.655	37.813	112.482	27.2789	256.396	27.2323	201.429	35.0057
	3.661	1.765	1.635	2.316			326.574	34.7033	115.493	28.7869	255.23	28.2284	209.497	37.8787
	3.214	1.55	1.896	2.381			323.185	30.7128	114.949	23.9668	259.544	26.3185	207.185	42.7283
	3.269	1.773	1.121	3.154			331.573	32.489	117.929	22.2047	251.34	25.3184	202.482	40.7687
	3.365	1.632	1.867	1.982			330.948	35.9419	118.649	27.1498	113.429	28.3183	201.42	40.1037
	2.924	0.751	1.553	2.058			332.584	36.6989	110.194	25.8131	116.421	34.3175	206.119	35.9702
	3.843	0.7	1.42	2.08			335.576	34.6968	308.539	33.4368	113.421	32.2233	205.181	39.0092
	2.709	1.224	1.377	3.06			338.65	39.7025	303.488	26.2772	119.013	29.0311	122.488	44.1101
	3.12	1.442	1.29	1.635			333.184	41.7125	304.858	37.2369	122.321	36.2321	124.158	33.9739
	2.161	1.768	1.982	2.64			336.59	42.7025	301.553	21.3682	121.431	38.2233	128.496	31.0001
	2.672	1.701	1.765	2.616			332.584	33.7125	309.888	23.4732	124.421	22.3184	129.433	39.7678
	2.539	2.381	1.336	2.294			338.65	36.9969	313.13	29.1602	120.387	19.3176	120.92	35.0089
	3.694	1.442	2.08	2.64			331.573	33.7923	312.739	36.5272	128.323	22.3183	123.423	32.8047
	3.096	1.6	2.135	2.388			338.65	37.7116	315.887	20.1542	127.108	25.3175	127.847	39.0178
	2.808	1.387	2.028	3.282			341.459	31.7019	310.084	22.5252	281.33	27.2331	128.496	41.7279
	3.655	1.205	2.269	2.347			348.197	34.7115	318.64	26.3413	289.439	29.3221	120.92	38.7688
	3.201	1.712	1.387	2.885			349.187	41.7126	316.189	32.9781	280.54	22.3221	122.488	36.9091
	2.243	1.162	1.336	2.135					152.493	36.2242	291.399	32.2275	136.32	41.8047
	2.347	1.308	2.294	2.624					158.493	25.1479	290.43	25.3211	132.499	33.7687
	2.854	1.773	1.623	3.521					154.93	24.2332	293.587	28.4783	139.529	32.7607
	3.15	1.162	1.42	2.365					150.829	26.5281	298.109	32.2321	130.988	28.8147
	2.773	1.387	1.592	3.214					169.248	25.2691	295.104	24.3184	132.43	39.8183
	2.02	1.096	1.468	2.524					163.43	28.3824	294.109	25.3433	298.429	42.7688
	3.15	1.367	1.387	3.547					166.34	35.1692	153.499	27.2421	290.195	34.7687
	3.018	1.72	1.502	2.494					160.95	33.1588	158.497	21.2284	294.54	41.7692
	3.349	1.502	1.174	3.041					164.424	26.7858	163.408	34.2231	298.488	43.8047
	2.987	1.121	1.387	2.427					161.398	23.5396	169.488	23.2283	296.743	41.7687
	2.881	1.04	1.982	2.616					170.43	30.1861	162.499	27.2321	301.43	39.7607
	2.721	1.577	1.654	2.652					171.339	21.2242	160.509	25.3184	309.43	39.0028
	2.58	1.55	1.637	2.269					178.448	28.1479	172.408	32.3184	307.585	41.7282
	3.761	1.308	1.72	2.253					174.576	24.2793	172.5	34.2284	304.573	36.9047
	2.666	1.55	2.058	2.451					177.94	32.0888	179.498	32.2284	302.34	41.7679
	3.334	1.814	1.923	2.517					348.44	34.1483	170.598	25.2283	308.539	33.8047
	3.509	1.973	1.6	2.587					341.399	26.9237	172.5	28.2331	300.225	32.7687
	2.828	1.637	1.52	2.885					349.849	25.4795	179.498	28.4784	307.585	30.7687
	3.828	1.947	1.733	2.56					340.139	26.3682	339.473	31.2271	300.225	39.7291
	2.481	2.08	1.442	3.004					350.193	32.4879	331.409	28.2283	302.34	35.7638
	2.985	1.909	1.789	2.75					351.488	34.9891	337.588	32.2283
	3.316	2.001	1.85	2.808					353.989	27.0337	341.498	34.2321
	2.56	1.837	2.135	2.044					355.775	31.2372	344.598	33.2265
	2.269	2.001	1.712	2.773					359.832	23.3312	345.698	28.9302
	3.231	2.161	2.673	3.289					357.105	25.1791	348.403	31.3184
	3.649	2.135	1.701	3.101					1.39794	29.2433	340.409	30.2315
									4.59839	28.1292	351.496	21.2314
									8.43989	25.5739	354.208	24.3184
									218.429	22.0432	353.598	28.2311
									219.483	32.0342	359.109	21.2248
									216.584	24.2789	357.195	24.232
											356.105	25.6627
