# Supplementary material for: RBMS1 orchestrates cardiac hypertrophy by facilitating CTTN splice-switching and sarcomere dynamics
Source: EMBO Mol Med. 2025 Nov 10;17(12):3555–85. doi: 10.1038/s44321-025-00334-z (PMC12686484; doi:10.1038/s44321-025-00334-z)
Supplement: Supplementary file 8 — Source data Fig. 5 [file 44321_2025_334_MOESM8_ESM.zip]

Archive with 25 entries (15 files):
- Figure 5/
- Figure 5/5C/
- Figure 5/5C/5C-quantification.xlsx
- Figure 5/5C/5C.jpg
- Figure 5/5E/
- Figure 5/5E/5E-quantification.xlsx
- Figure 5/5E/5E.jpg
- Figure 5/5F/
- Figure 5/5F/5F-quantification.xlsx
- Figure 5/5F/5F.jpg
- Figure 5/5G/
- Figure 5/5G/5G-quantification.xlsx
- Figure 5/5G/5G.jpg
- Figure 5/5H/
- Figure 5/5H/5H-quantification.xlsx
- Figure 5/5I/
- Figure 5/5I/5I.jpg
- Figure 5/5J/
- Figure 5/5J/5J.jpg
- Figure 5/5K/
- Figure 5/5K/5K-quantification.xlsx
- Figure 5/5K/5K.jpg
- Figure 5/5L/
- Figure 5/5L/5L-quantification.xlsx
- Figure 5/5L/5L.jpg
