# Supplementary material for: RBMS1 orchestrates cardiac hypertrophy by facilitating CTTN splice-switching and sarcomere dynamics
Source: EMBO Mol Med. 2025 Nov 10;17(12):3555–85. doi: 10.1038/s44321-025-00334-z (PMC12686484; doi:10.1038/s44321-025-00334-z)
Supplement: Supplementary file 8 — Source data Fig. 5 [file 44321_2025_334_MOESM8_ESM.zip › Figure 5/5C/5C-quantification.xlsx]

## Sheet: Sheet1
	Δe11/ (Cttn+Δe11)
	Ad-NC	Ad-Rbms1
	49.4603	65.4918
	35.8918	71.0617
	38.5918	76.5902
	42.6811	86.4918
	30.5926	80.1712
