# Supplementary material for: RBMS1 orchestrates cardiac hypertrophy by facilitating CTTN splice-switching and sarcomere dynamics
Source: EMBO Mol Med. 2025 Nov 10;17(12):3555–85. doi: 10.1038/s44321-025-00334-z (PMC12686484; doi:10.1038/s44321-025-00334-z)
Supplement: Supplementary file 8 — Source data Fig. 5 [file 44321_2025_334_MOESM8_ESM.zip › Figure 5/5E/5E-quantification.xlsx]

## Sheet: Sheet1
	Δe11/ (Cttn+Δe11)
	Sham	TAC
	28.5917	75.4974
	21.6818	61.5128
	30.8483	84.6693
