# Supplementary material for: RBMS1 orchestrates cardiac hypertrophy by facilitating CTTN splice-switching and sarcomere dynamics
Source: EMBO Mol Med. 2025 Nov 10;17(12):3555–85. doi: 10.1038/s44321-025-00334-z (PMC12686484; doi:10.1038/s44321-025-00334-z)
Supplement: Supplementary file 8 — Source data Fig. 5 [file 44321_2025_334_MOESM8_ESM.zip › Figure 5/5G/5G-quantification.xlsx]

## Sheet: Sheet1
	Δe11/ (Cttn+Δe11)
	Control	DCM
	16.2918	42.0289
	26.3928	47.1928
	22.2937	41.1028
	19.2817	35.1028
	20.1938	50.2948
