# Supplementary material for: RBMS1 orchestrates cardiac hypertrophy by facilitating CTTN splice-switching and sarcomere dynamics
Source: EMBO Mol Med. 2025 Nov 10;17(12):3555–85. doi: 10.1038/s44321-025-00334-z (PMC12686484; doi:10.1038/s44321-025-00334-z)
Supplement: Supplementary file 8 — Source data Fig. 5 [file 44321_2025_334_MOESM8_ESM.zip › Figure 5/5H/5H-quantification.xlsx]

## Sheet: Sheet1
	Pearson correlation analysis
	CTTN-Δe11	RBMS1
	42.0289	2.77466
	47.1928	3.24486
	41.1028	3.08459
	35.1028	2.56715
	50.2948	3.38728
