# Supplementary material for: RBMS1 orchestrates cardiac hypertrophy by facilitating CTTN splice-switching and sarcomere dynamics
Source: EMBO Mol Med. 2025 Nov 10;17(12):3555–85. doi: 10.1038/s44321-025-00334-z (PMC12686484; doi:10.1038/s44321-025-00334-z)
Supplement: Supplementary file 8 — Source data Fig. 5 [file 44321_2025_334_MOESM8_ESM.zip › Figure 5/5K/5K-quantification.xlsx]

## Sheet: Sheet1
	Δe11/ (Cttn+Δe11)
	si-Cttn+Ad-NC	si-Cttn+Ad-Rbms1	si-Cttn+Ad-NC+minigene	si-Cttn+Ad-Rbms1+minigene
	88.5973	89.4727	27.4627	58.5294
	80.1917	96.6318	25.0283	49.4512
	95.1966	77.7619	35.4484	55.1163
