# Supplementary material for: RBMS1 orchestrates cardiac hypertrophy by facilitating CTTN splice-switching and sarcomere dynamics
Source: EMBO Mol Med. 2025 Nov 10;17(12):3555–85. doi: 10.1038/s44321-025-00334-z (PMC12686484; doi:10.1038/s44321-025-00334-z)
Supplement: Supplementary file 8 — Source data Fig. 5 [file 44321_2025_334_MOESM8_ESM.zip › Figure 5/5L/5L-quantification.xlsx]

## Sheet: Sheet1
	Δe11/ (Cttn+Δe11)
	si-Cttn+Ad-NC	si-Cttn+Ad-Rbms1	si-Cttn+Ad-NC+minigene(mut)	si-Cttn+Ad-Rbms1+minigene(mut)
	75.6994	72.4874	23.3583	39.4802
	85.1471	79.6874	28.4986	32.1994
	79.1503	88.8455	35.1874	22.6485
