# Supplementary material for: RBMS1 orchestrates cardiac hypertrophy by facilitating CTTN splice-switching and sarcomere dynamics
Source: EMBO Mol Med. 2025 Nov 10;17(12):3555–85. doi: 10.1038/s44321-025-00334-z (PMC12686484; doi:10.1038/s44321-025-00334-z)
Supplement: Supplementary file 9 — Source data Fig. 6 [file 44321_2025_334_MOESM9_ESM.zip]

Archive with 81 entries (62 files):
- Figure 6/
- Figure 6/6B/
- Figure 6/6B/B Mode/
- Figure 6/6B/B Mode/sh-Vector+Sham.tif
- Figure 6/6B/B Mode/sh-Vector+TAC.tif
- Figure 6/6B/B Mode/sh-Δe11+Sham.tif
- Figure 6/6B/B Mode/sh-Δe11+TAC.tif
- Figure 6/6B/M Mode/
- Figure 6/6B/M Mode/sh-Vector+Sham.tif
- Figure 6/6B/M Mode/sh-Vector+TAC.tif
- Figure 6/6B/M Mode/sh-Δe11+Sham.tif
- Figure 6/6B/M Mode/sh-Δe11+TAC.tif
- Figure 6/6C/
- Figure 6/6C/6C-quantification.xlsx
- Figure 6/6D/
- Figure 6/6D/Cross/
- Figure 6/6D/Cross/sh-Vector+Sham.tif
- Figure 6/6D/Cross/sh-Vector+TAC.tif
- Figure 6/6D/Cross/sh-Δe11+Sham.tif
- Figure 6/6D/Cross/sh-Δe11+TAC.tif
- Figure 6/6D/Heart size/
- Figure 6/6D/Heart size/6D-1.jpg
- Figure 6/6D/Heart size/6D.tif
- Figure 6/6D/Interstital/
- Figure 6/6D/Interstital/sh-Vector+Sham.tif
- Figure 6/6D/Interstital/sh-Vector+TAC.tif
- Figure 6/6D/Interstital/sh-Δe11+Sham.tif
- Figure 6/6D/Interstital/sh-Δe11+TAC.tif
- Figure 6/6D/Perivascular/
- Figure 6/6D/Perivascular/sh-Vector+Sham.tif
- Figure 6/6D/Perivascular/sh-Vector+TAC.tif
- Figure 6/6D/Perivascular/sh-Δe11+Sham.tif
- Figure 6/6D/Perivascular/sh-Δe11+TAC.tif
- Figure 6/6D/WGA/
- Figure 6/6D/WGA/sh-Vector+Sham.tif
- Figure 6/6D/WGA/sh-Vector+TAC.tif
- Figure 6/6D/WGA/sh-Δe11+Sham.tif
- Figure 6/6D/WGA/sh-Δe11+TAC.tif
- Figure 6/6E/
- Figure 6/6E/6E-quantification.xlsx
- Figure 6/6F/
- Figure 6/6F/6F-quantification.xlsx
- Figure 6/6G/
- Figure 6/6G/6G-quantification.xlsx
- Figure 6/6H/
- Figure 6/6H/6H.jpg
- Figure 6/6I/
- Figure 6/6I/6I-quantification.xlsx
- Figure 6/6J/
- Figure 6/6J/sh-Vector+Sham-1.JPG
- Figure 6/6J/sh-Vector+Sham-2.JPG
- Figure 6/6J/sh-Vector+TAC-1.JPG
- Figure 6/6J/sh-Vector+TAC-2.JPG
- Figure 6/6J/sh-Δe11+Sham-1.JPG
- Figure 6/6J/sh-Δe11+Sham-2.JPG
- Figure 6/6J/sh-Δe11+TAC-1.JPG
- Figure 6/6J/sh-Δe11+TAC-2.JPG
- Figure 6/6K/
- Figure 6/6K/sh-Vector+Sham-ACTN2.jpeg
- Figure 6/6K/sh-Vector+Sham-DAPI.jpeg
- Figure 6/6K/sh-Vector+Sham-Merge.jpg
- Figure 6/6K/sh-Vector+Sham-α-ACTININ.jpeg
- Figure 6/6K/sh-Vector+TAC-ACTN2.jpeg
- Figure 6/6K/sh-Vector+TAC-DAPI.jpeg
- Figure 6/6K/sh-Vector+TAC-Merge.jpg
- Figure 6/6K/sh-Vector+TAC-α-ACTININ.jpeg
- Figure 6/6K/sh-Δe11+Sham-ACTN2.jpeg
- Figure 6/6K/sh-Δe11+Sham-DAPI.jpeg
- Figure 6/6K/sh-Δe11+Sham-Merge.jpg
- Figure 6/6K/sh-Δe11+Sham-α-ACTININ.jpeg
- Figure 6/6K/sh-Δe11+TAC-ACTN2.jpeg
- Figure 6/6K/sh-Δe11+TAC-DAPI.jpeg
- Figure 6/6K/sh-Δe11+TAC-Merge.jpg
- Figure 6/6K/sh-Δe11+TAC-α-ACTININ.jpeg
- Figure 6/6L/
- Figure 6/6L/6L-quantification.xlsx
- Figure 6/6L/Ang II+si-NC.tif
- Figure 6/6L/Ang II+si-Δe11-1.tif
- Figure 6/6L/Ang II+si-Δe11-3.tif
- Figure 6/6L/Ang II.tif
- Figure 6/6L/Control.tif
