# Supplementary material for: RBMS1 orchestrates cardiac hypertrophy by facilitating CTTN splice-switching and sarcomere dynamics
Source: EMBO Mol Med. 2025 Nov 10;17(12):3555–85. doi: 10.1038/s44321-025-00334-z (PMC12686484; doi:10.1038/s44321-025-00334-z)
Supplement: Supplementary file 9 — Source data Fig. 6 [file 44321_2025_334_MOESM9_ESM.zip › Figure 6/6C/6C-quantification.xlsx]

## Sheet: Sheet1
	LVEF (%)
	sh-Vector+Sham	sh-Δe11+Sham	sh-Vector+TAC	sh-Δe11+TAC
	80.2305	71.3214	34.3093	63.9107
	81.8469	71.6672	35.5373	65.4352
	70.4705	78.6918	32.5334	68.3322
	71.6148	77.7266	46.4714	69.1791
	71.5535	76.0483	47.2151	63.0983
	74.5446	78.4567	42.7176	65.1078
	74.5446	76.8325	38.4141	65.5539
	87.8788	75.7043	43.1111	67.638
	77.8167	73.0072	48.6722	67.6784
	71.2158	72.7182	46.7057	71.7809
