# Supplementary material for: RBMS1 orchestrates cardiac hypertrophy by facilitating CTTN splice-switching and sarcomere dynamics
Source: EMBO Mol Med. 2025 Nov 10;17(12):3555–85. doi: 10.1038/s44321-025-00334-z (PMC12686484; doi:10.1038/s44321-025-00334-z)
Supplement: Supplementary file 9 — Source data Fig. 6 [file 44321_2025_334_MOESM9_ESM.zip › Figure 6/6E/6E-quantification.xlsx]

## Sheet: Sheet1
	HW/ BW (mg/g)						HW/ TL (mg/mm)
	sh-Vector+Sham	sh-Δe11+Sham	sh-Vector+TAC	sh-Δe11+TAC			sh-Vector+Sham	sh-Δe11+Sham	sh-Vector+TAC	sh-Δe11+TAC
	4.17	4.15686	6.7006	4.88306			5.78621	6.42424	9.5871	6.92
	4.48663	4.32129	7.50495	4.94902			6.51613	6.32941	9.0375	7.01111
	4.66346	4.59746	6.38942	4.98578			6.46667	6.09375	9.72258	6.96216
	4.34498	4.2753	7.08586	4.61638			6	6.2	9.65	7.10323
	4.47368	4.37443	6.29893	4.96316			6.53333	6.4	9.78065	6.90968
	4.53081	4.41004	7.08458	5.03891			6.16774	6.18065	9.35333	7.11351
	4.24215	4.41453	6.32787	4.68182			6.52414	6.22667	9.23871	7.19444
	4.45833	4.38667	6.65385	5.00386			6.42	6.07647	9.83333	6.80625
	4.04938	4.28241	6.96833	4.89818			6.15	5.83333	9.65	7.06286
	4.13537	4.18932	7.53804	5			5.73939	6.16667	9.33333	7.00541
