# Supplementary material for: RBMS1 orchestrates cardiac hypertrophy by facilitating CTTN splice-switching and sarcomere dynamics
Source: EMBO Mol Med. 2025 Nov 10;17(12):3555–85. doi: 10.1038/s44321-025-00334-z (PMC12686484; doi:10.1038/s44321-025-00334-z)
Supplement: Supplementary file 9 — Source data Fig. 6 [file 44321_2025_334_MOESM9_ESM.zip › Figure 6/6F/6F-quantification.xlsx]

## Sheet: Sheet1
	Perivascular fibrotic area
	sh-Vector+Sham	sh-Δe11+Sham	sh-Vector+TAC	sh-Δe11+TAC
	5.425	6.584	27.235	12.369
	4.527	4.387	19.887	11.339
	5.585	5.303	21.353	8.982
	6.441	4.569	18.768	11.949
	5.107	3.606	20.784	13.736
	3.693	5.739	18.728	9.883
