# Supplementary material for: RBMS1 orchestrates cardiac hypertrophy by facilitating CTTN splice-switching and sarcomere dynamics
Source: EMBO Mol Med. 2025 Nov 10;17(12):3555–85. doi: 10.1038/s44321-025-00334-z (PMC12686484; doi:10.1038/s44321-025-00334-z)
Supplement: Supplementary file 9 — Source data Fig. 6 [file 44321_2025_334_MOESM9_ESM.zip › Figure 6/6L/6L-quantification.xlsx]

## Sheet: Sheet1
	Relative Cell Surface Area
	Control	Ang II	Ang II+si-NC	Ang II+si-Δe11-1	Ang II+si-Δe11-3
	1.11872	2.79702	2.70441	1.34668	1.14417
	0.967571	3.07542	3.24999	1.34699	1.47019
	0.929046	2.75149	2.71787	1.16712	1.49066
	0.917216	2.85882	2.5117	1.59939	1.39034
	0.906942	2.78013	3.01938	1.63317	1.28986
	1.16051	3.21535	2.28195	1.49619	1.49424
