# Supplementary material for: RBMS1 orchestrates cardiac hypertrophy by facilitating CTTN splice-switching and sarcomere dynamics
Source: EMBO Mol Med. 2025 Nov 10;17(12):3555–85. doi: 10.1038/s44321-025-00334-z (PMC12686484; doi:10.1038/s44321-025-00334-z)
Supplement: Supplementary file 10 — Source data Fig. 7 [file 44321_2025_334_MOESM10_ESM.zip]

Archive with 73 entries (55 files):
- Figure 7/
- Figure 7/7B/
- Figure 7/7B/B Mode/
- Figure 7/7B/B Mode/TAC+AAV9-sh-Vector+AAV9-RBMS1.tif
- Figure 7/7B/B Mode/TAC+AAV9-sh-Vector+AAV9-Vector.tif
- Figure 7/7B/B Mode/TAC+AAV9-sh-Δe11+AAV9-RBMS1.tif
- Figure 7/7B/B Mode/TAC+AAV9-sh-Δe11+AAV9-Vector.tif
- Figure 7/7B/M Mode/
- Figure 7/7B/M Mode/TAC+AAV9-sh-Vector+AAV9-RBMS1.tif
- Figure 7/7B/M Mode/TAC+AAV9-sh-Vector+AAV9-Vector.tif
- Figure 7/7B/M Mode/TAC+AAV9-sh-Δe11+AAV9-RBMS1.tif
- Figure 7/7B/M Mode/TAC+AAV9-sh-Δe11+AAV9-Vector.tif
- Figure 7/7C/
- Figure 7/7C/7C-quantification.xlsx
- Figure 7/7D/
- Figure 7/7D/Cross/
- Figure 7/7D/Cross/TAC+AAV9-sh-Vector+AAV9-RBMS1.tif
- Figure 7/7D/Cross/TAC+AAV9-sh-Vector+AAV9-Vector.tif
- Figure 7/7D/Cross/TAC+AAV9-sh-Δe11+AAV9-RBMS1.tif
- Figure 7/7D/Cross/TAC+AAV9-sh-Δe11+AAV9-Vector.tif
- Figure 7/7D/Heart size/
- Figure 7/7D/Heart size/7D.png
- Figure 7/7D/Interstital/
- Figure 7/7D/Interstital/TAC+AAV9-sh-Vector+AAV9-RBMS1.tif
- Figure 7/7D/Interstital/TAC+AAV9-sh-Vector+AAV9-Vector.tif
- Figure 7/7D/Interstital/TAC+AAV9-sh-Δe11+AAV9-RBMS1.tif
- Figure 7/7D/Interstital/TAC+AAV9-sh-Δe11+AAV9-Vector.tif
- Figure 7/7D/Perivascular/
- Figure 7/7D/Perivascular/TAC+AAV9-sh-Vector+AAV9-RBMS1.tif
- Figure 7/7D/Perivascular/TAC+AAV9-sh-Vector+AAV9-Vector.tif
- Figure 7/7D/Perivascular/TAC+AAV9-sh-Δe11+AAV9-RBMS1.tif
- Figure 7/7D/Perivascular/TAC+AAV9-sh-Δe11+AAV9-Vector.tif
- Figure 7/7D/WGA/
- Figure 7/7D/WGA/TAC+AAV9-sh-Vector+AAV9-RBMS1.tif
- Figure 7/7D/WGA/TAC+AAV9-sh-Vector+AAV9-Vector.tif
- Figure 7/7D/WGA/TAC+AAV9-sh-Δe11+AAV9-RBMS1.tif
- Figure 7/7D/WGA/TAC+AAV9-sh-Δe11+AAV9-Vector.tif
- Figure 7/7E/
- Figure 7/7E/7E-quantification.xlsx
- Figure 7/7F/
- Figure 7/7F/7F-quantification.xlsx
- Figure 7/7G/
- Figure 7/7G/7G-quantification.xlsx
- Figure 7/7H/
- Figure 7/7H/7H.jpg
- Figure 7/7I/
- Figure 7/7I/7I-quantification.xlsx
- Figure 7/7J/
- Figure 7/7J/TAC+AAV9-sh-Vector+AAV9-RBMS1-1.JPG
- Figure 7/7J/TAC+AAV9-sh-Vector+AAV9-RBMS1-2.JPG
- Figure 7/7J/TAC+AAV9-sh-Vector+AAV9-Vector-1.JPG
- Figure 7/7J/TAC+AAV9-sh-Vector+AAV9-Vector-2.JPG
- Figure 7/7J/TAC+AAV9-sh-Δe11+AAV9-RBMS1-1.JPG
- Figure 7/7J/TAC+AAV9-sh-Δe11+AAV9-RBMS1-2.JPG
- Figure 7/7J/TAC+AAV9-sh-Δe11+AAV9-Vector-1.JPG
- Figure 7/7J/TAC+AAV9-sh-Δe11+AAV9-Vector-2.JPG
- Figure 7/7K/
- Figure 7/7K/TAC+AAV9-sh-Vector+AAV9-RBMS1-ACTN2.jpeg
- Figure 7/7K/TAC+AAV9-sh-Vector+AAV9-RBMS1-DAPI.jpeg
- Figure 7/7K/TAC+AAV9-sh-Vector+AAV9-RBMS1-Merge.jpg
- Figure 7/7K/TAC+AAV9-sh-Vector+AAV9-RBMS1-α-ACTININ.jpeg
- Figure 7/7K/TAC+AAV9-sh-Vector+AAV9-Vector-ACTN2.tiff
- Figure 7/7K/TAC+AAV9-sh-Vector+AAV9-Vector-DAPI.tiff
- Figure 7/7K/TAC+AAV9-sh-Vector+AAV9-Vector-Merge.jpg
- Figure 7/7K/TAC+AAV9-sh-Vector+AAV9-Vector-α-ACTININ.tiff
- Figure 7/7K/TAC+AAV9-sh-Δe11+AAV9-RBMS1-ACTN2.jpeg
- Figure 7/7K/TAC+AAV9-sh-Δe11+AAV9-RBMS1-DAPI.jpeg
- Figure 7/7K/TAC+AAV9-sh-Δe11+AAV9-RBMS1-Merge.jpg
- Figure 7/7K/TAC+AAV9-sh-Δe11+AAV9-RBMS1-α-ACTININ.jpeg
- Figure 7/7K/TAC+AAV9-sh-Δe11+AAV9-Vector-ACTN2.jpeg
- Figure 7/7K/TAC+AAV9-sh-Δe11+AAV9-Vector-DAPI.jpeg
- Figure 7/7K/TAC+AAV9-sh-Δe11+AAV9-Vector-Merge.jpg
- Figure 7/7K/TAC+AAV9-sh-Δe11+AAV9-Vector-α-ACTININ.jpeg
