# Supplementary material for: RBMS1 orchestrates cardiac hypertrophy by facilitating CTTN splice-switching and sarcomere dynamics
Source: EMBO Mol Med. 2025 Nov 10;17(12):3555–85. doi: 10.1038/s44321-025-00334-z (PMC12686484; doi:10.1038/s44321-025-00334-z)
Supplement: Supplementary file 10 — Source data Fig. 7 [file 44321_2025_334_MOESM10_ESM.zip › Figure 7/7C/7C-quantification.xlsx]

## Sheet: Sheet1
	LVEF (%)
	TAC+AAV9-sh-Vector+AAV9-Vector	TAC+AAV9-sh-Vector+AAV9-Rbms1	TAC+AAV9-sh-Δe11+AAV9-Vector	TAC+AAV9-sh-Δe11+AAV9-Rbms1
	51.8266	20.9381	59.2375	52.1879
	43.9813	26.4961	55.2644	49.632
	46.2657	21.8605	58.4021	53.8149
	28.6872	22.7044	63.0409	46.4039
	33.097	26.8047	65.5328	47.2264
	55.3017	28.7775	58.7194	51.5659
	31.2222	28.6274	59.6865	44.8295
	42.6977	29.4219	63.2488	52.1879
	37.7347	35.5324	60.032	57.3053
	48.3625	33.9326	60.0397	46.6801
	31.5538	36.5164	59.0137	53.6961
	45.4265	27.8077	53.8664	52.6094
