# Supplementary material for: RBMS1 orchestrates cardiac hypertrophy by facilitating CTTN splice-switching and sarcomere dynamics
Source: EMBO Mol Med. 2025 Nov 10;17(12):3555–85. doi: 10.1038/s44321-025-00334-z (PMC12686484; doi:10.1038/s44321-025-00334-z)
Supplement: Supplementary file 10 — Source data Fig. 7 [file 44321_2025_334_MOESM10_ESM.zip › Figure 7/7E/7E-quantification.xlsx]

## Sheet: Sheet1
	HW/ BW (mg/g)						HW/ TL (mg/mm)
	TAC+AAV9-sh-Vector+AAV9-Vector	TAC+AAV9-sh-Vector+AAV9-Rbms1	TAC+AAV9-sh-Δe11+AAV9-Vector	TAC+AAV9-sh-Δe11+AAV9-Rbms1			TAC+AAV9-sh-Vector+AAV9-Vector	TAC+AAV9-sh-Vector+AAV9-Rbms1	TAC+AAV9-sh-Δe11+AAV9-Vector	TAC+AAV9-sh-Δe11+AAV9-Rbms1
	6.46531	7.7439	4.97967	6.20524			9.37278	9.81818	7.85256	9.8
	5.8566	6.87903	5.63485	5.67949			9.02326	9.9186	7.45806	8.86
	5.64143	7.43726	4.91915	6.53125			8.3787	11.574	7.98113	7.64634
	6.27984	7.16129	5.59677	5.54508			8.87209	11.1636	7.98864	9.27632
	6.10569	6.94922	4.98134	5.82008			8.68208	11.2722	8.24074	7.52349
	6.249	6.66288	5.47303	6.35135			8.94253	10.7914	8.62092	9.08054
	5.82879	7.75519	4.72941	5.61864			9.24691	10.68	7.44444	8.74843
	6.51394	6.88031	4.85714	5.35443			9.73214	10.5057	7.97024	9.19048
	5.7218	6.77907	4.99145	5.671			8.13143	10.3491	7.94643	8.55484
	7.21277	7.30588	5.4115	5.81739			8.79769	10.4199	7.53548	8.80263
	6.88583	7.51394	5.51373	5.84519			9.82584	11.0765	8.09934	8.57055
	6.31801	7.18702	5.58577	6.03125			9.7574	10.0909	8.42442	8.8125
