# Supplementary material for: RBMS1 orchestrates cardiac hypertrophy by facilitating CTTN splice-switching and sarcomere dynamics
Source: EMBO Mol Med. 2025 Nov 10;17(12):3555–85. doi: 10.1038/s44321-025-00334-z (PMC12686484; doi:10.1038/s44321-025-00334-z)
Supplement: Supplementary file 10 — Source data Fig. 7 [file 44321_2025_334_MOESM10_ESM.zip › Figure 7/7F/7F-quantification.xlsx]

## Sheet: Sheet1
	Perivascular fibrotic area
	TAC+AAV9-sh-Vector+AAV9-Vector	TAC+AAV9-sh-Vector+AAV9-Rbms1	TAC+AAV9-sh-Δe11+AAV9-Vector	TAC+AAV9-sh-Δe11+AAV9-Rbms1
	11.073	23.656	7.639	10.816
	14.672	22.579	8.624	11.622
	15.709	24.219	6.069	12.137
	12.88	24.649	7.052	10.565
	13.577	20.713	7.732	9.627
	14.458	26.405	6.252	8.292
