# Supplementary material for: RBMS1 orchestrates cardiac hypertrophy by facilitating CTTN splice-switching and sarcomere dynamics
Source: EMBO Mol Med. 2025 Nov 10;17(12):3555–85. doi: 10.1038/s44321-025-00334-z (PMC12686484; doi:10.1038/s44321-025-00334-z)
Supplement: Supplementary file 10 — Source data Fig. 7 [file 44321_2025_334_MOESM10_ESM.zip › Figure 7/7G/7G-quantification.xlsx]

## Sheet: Sheet1
	Cross-sectional area (x 100 um2)
	TAC+AAV9-sh-Vector+AAV9-Vector	TAC+AAV9-sh-Vector+AAV9-Rbms1	TAC+AAV9-sh-Δe11+AAV9-Vector	TAC+AAV9-sh-Δe11+AAV9-Rbms1
	7.29333	12.04	6.77333	8.13333
	7.73333	7.86667	5.05333	6.01333
	9.37333	8.13333	5.24	6.8
	7.09333	7.06667	4.37333	7.08
	7.86667	7.38667	4.78667	6.81333
	5.98667	8.81333	4.78667	6.29333
	6.01333	6.46667	5.25333	9.10667
	7.06667	12.1333	5.25333	7.06667
	4.6	9.37333	5.98667	7.86667
	7.64	9.77333	4.2	9.73333
	7.29333	8.53333	4.6	6.8
	11	11.68	3.57333	9.04
	8.81333	9.04	5.30667	7.86667
	5.98667	8.50667	5.09333	7.36
	5.8	10.1733	4.84	6.81333
	4.85333	9.10667	5.81333	9
	6.26667	11.9867	6.26667	8.17333
	7.16	12.0667	3.53333	6.26667
	6.58667	9.13333	3.57333	5.25333
	7.8	9.04	4.65333	6.26667
	7.64	8.45333	4.37333	6.29333
	7.36	8.22667	5.81333	7.09333
	5.97333	11.7733	6.26667	6.81333
	6.26667	10.0133	6.8	5.54667
	9.73333	10.76	5.54667	6.58667
	7.38667	11.24	6.56	6.81333
	8.66667	7.64	7.64	7.86667
	8.81333	9.77333	5.49333	7.54667
	8.08	10.7067	5.98667	6.56
	6.96	10.3333	5.25333	7.38667
	8.01333	12.1067	4.84	7.06667
	6.70667	9.13333	5.81333	7.22667
	7.29333	9.69333	5.25333	8.22667
	6.13333	9.70667	6.29333	7.54667
	9.73333	12.1067	6.77333	6.22667
	7.97333	12.04	5.25333	8.53333
	8.77333	13.2267	7.05333	8.17333
	7.54667	11.3733	5.98667	7.09333
	9	10.76	7.05333	7.05333
	9.10667	10.2533	5.66667	4.85333
	5.54667	10.5867	6.56	6.01333
	7.64	9.33333	5.24	6.01333
	8.50667	10.7067	5.08	6.53333
	7.22667	9.96	8.50667	7.05333
	9.16	10.7067	6.01333	7.90667
	8.01333	9.73333	6.13333	6.8
	7.46667	10.6533	5.54667	7.86667
	8.57333	9.10667	6.29333	6.53333
	7.16	12.72	6.01333	6.56
	8.24	12.1067	5.25333	6.01333
	8.74667	10.7333	7.64	5.81333
	9.33333	10.3333	5.97333	6.26667
	8.13333	14.3467	5.05333	7.09333
	7.38667	11.32	5.49333	6.81333
	9.81333	11	6.56	6.56
	8.53333	10.9467	6.29333	6.29333
	8.22667	9.77333	6.8	6.01333
	11.3733	13.0133	5.81333	6.53333
	8.74667	8.53333	7.09333	6.26667
	10.2533	12.28	6.81333	6.46667
	9.08	11.0533	5.8	5.98667
	8.66667	13.7467	6.46667	5.54667
	8.17333	12.0667	7.05333	8.29333
	8.38667	10.1733	6.56	7.90667
	9.25333	11.1867	5.97333	5.89333
	8.81333	13.56	5.8	7.8
	7.54667	9.69333	6.70667	7.54667
	6.29333	10.7067	7.05333	6.26667
	8.50667	10.1733	6.53333	6.62667
	7.90667	9.93333	8.38667	7.38667
