# Supplementary material for: RBMS1 orchestrates cardiac hypertrophy by facilitating CTTN splice-switching and sarcomere dynamics
Source: EMBO Mol Med. 2025 Nov 10;17(12):3555–85. doi: 10.1038/s44321-025-00334-z (PMC12686484; doi:10.1038/s44321-025-00334-z)
Supplement: Supplementary file 11 — Source data Fig. 8 [file 44321_2025_334_MOESM11_ESM.zip]

Archive with 39 entries (29 files):
- Figure 8/
- Figure 8/8A/
- Figure 8/8A/8A.xlsx
- Figure 8/8B/
- Figure 8/8B/8B.xlsx
- Figure 8/8C/
- Figure 8/8C/8C.xlsx
- Figure 8/8D/
- Figure 8/8D/8D-quantification.xlsx
- Figure 8/8D/8D.jpg
- Figure 8/8E/
- Figure 8/8E/8E-quantification.xlsx
- Figure 8/8E/8E.jpg
- Figure 8/8G/
- Figure 8/8G/8G-quantification.xlsx
- Figure 8/8G/8G.jpg
- Figure 8/8H/
- Figure 8/8H/8H-quantification.xlsx
- Figure 8/8H/8H.jpg
- Figure 8/8I/
- Figure 8/8I/8I-quantification.xlsx
- Figure 8/8I/8I.jpg
- Figure 8/8J/
- Figure 8/8J/Ang II+Alpelisib+Ad-NC-ACTN2.jpeg
- Figure 8/8J/Ang II+Alpelisib+Ad-NC-DAPI.jpeg
- Figure 8/8J/Ang II+Alpelisib+Ad-NC-Merge.jpeg
- Figure 8/8J/Ang II+Alpelisib+Ad-NC-Phalloidine.jpeg
- Figure 8/8J/Ang II+Alpelisib+Ad-RBMS1-ACTN2.jpeg
- Figure 8/8J/Ang II+Alpelisib+Ad-RBMS1-DAPI.jpeg
- Figure 8/8J/Ang II+Alpelisib+Ad-RBMS1-Merge.jpeg
- Figure 8/8J/Ang II+Alpelisib+Ad-RBMS1-Phalloidine.jpeg
- Figure 8/8J/Ang II+DMSO+Ad-NC-ACTN2.jpeg
- Figure 8/8J/Ang II+DMSO+Ad-NC-DAPI.jpeg
- Figure 8/8J/Ang II+DMSO+Ad-NC-Merge.jpeg
- Figure 8/8J/Ang II+DMSO+Ad-NC-Phalloidine.jpeg
- Figure 8/8J/Ang II+DMSO+Ad-RBMS1-ACTN2.jpeg
- Figure 8/8J/Ang II+DMSO+Ad-RBMS1-DAPI.jpeg
- Figure 8/8J/Ang II+DMSO+Ad-RBMS1-Merge.jpeg
- Figure 8/8J/Ang II+DMSO+Ad-RBMS1-Phalloidine.jpeg
