# Supplementary material for: RBMS1 orchestrates cardiac hypertrophy by facilitating CTTN splice-switching and sarcomere dynamics
Source: EMBO Mol Med. 2025 Nov 10;17(12):3555–85. doi: 10.1038/s44321-025-00334-z (PMC12686484; doi:10.1038/s44321-025-00334-z)
Supplement: Supplementary file 11 — Source data Fig. 8 [file 44321_2025_334_MOESM11_ESM.zip › Figure 8/8A/8A.xlsx]

## Sheet: 8C
	RBMS1	RBMS1_modulegroup	disease
TTCTTCCGTTCAACGT-1-0	1.99103523367128	RBMS1-	normal
CATCCACCATCTAACG-1-0	1.27340813548425	RBMS1-	normal
ACCCAAACAGCTAACT-1-0	1.73553501142664	RBMS1-	normal
AAGGAATCAACTGGTT-1-0	1.60970463244635	RBMS1+	normal
TACCCGTAGCGTGCTC-1-0	1.85731330567023	RBMS1-	normal
GAAATGAGTATGGTTC-1-0	1.85731330567023	RBMS1-	normal
CACTTCGCATCCCACT-1-0	1.47725217467749	RBMS1-	normal
AGACCCGGTATGTCCA-1-0	1.49583990148694	RBMS1-	normal
AACAACCCACCCTGTT-1-0	1.49907269927813	RBMS1-	normal
GAGACCCTCCCGAGGT-1-0	1.33359539376505	RBMS1-	normal
CTGTGAAGTTAAGACA-1-0	1.50815822297311	RBMS1+	normal
AACCACAAGCGCATCC-1-0	1.78612698761332	RBMS1-	normal
ACTGTCCGTACGACTT-1-0	0.890254791004425	RBMS1-	normal
TCCTCCCGTACGCGTC-1-0	0.891229172249388	RBMS1-	normal
CCACCATCAGCTGGTC-1-0	1.35337595689348	RBMS1-	normal
AACAGGGTCCTACGGG-1-0	1.79683698678229	RBMS1+	normal
ATCAGGTAGACAGCTG-1-0	1.35679196994672	RBMS1-	normal
ACCCAAAGTAATTGGA-1-0	1.69115759677296	RBMS1-	normal
GGCACGTCATCAACCA-1-0	2.03245027808477	RBMS1+	normal
TCACACCGTCACCTTC-1-0	1.70427779747763	RBMS1-	normal
ACTGCAAGTTGCGGAA-1-0	1.7085836927743	RBMS1-	normal
CTCCACAGTCTCCTGT-1-0	1.3927	RBMS1-	normal
ATGGAGGCATAGGTAA-1-0	2.05790687953554	RBMS1-	normal
CCACACTTCCTGCCAT-1-0	1.57404701563641	RBMS1-	normal
ACTACGAAGCCGATCC-1-0	0	RBMS1-	normal
CAGCCAGTCAATCCAG-1-0	0	RBMS1+	normal
TTCTAGTTCCTACCAC-1-0	1.72374204183728	RBMS1+	normal
CGCATGGCAGCCTATA-1-0	2.08211000188756	RBMS1-	normal
CAGCACGAGTATAGGT-1-0	1.74026968189541	RBMS1-	normal
TCCTTCTGTCTAACTG-1-0	1.20890306031716	RBMS1+	normal
GCATCTCTCGCGATCG-1-0	1.86976216050167	RBMS1+	normal
AAGTACCGTAATGATG-1-0	1.74363551385423	RBMS1+	normal
AACGAAACAGATAAAC-1-0	1.61020635509487	RBMS1-	normal
AACAGGGTCGACGAGA-1-0	0.95531456556625	RBMS1-	normal
TTGGATGTCTCGAACA-1-0	2.11445749565273	RBMS1-	normal
ACTTCCGTCCAATCCC-1-0	1.2273447225455	RBMS1-	normal
TGACCCTTCAATCAGC-1-0	1.76994410257486	RBMS1-	normal
AACCAACCAGCAAGAC-1-0	1.23807841681245	RBMS1-	normal
ATGGATCTCCGGACTG-1-0	0.972060434251499	RBMS1-	normal
CCCAACTCAGAACTAA-1-0	1.91557861758947	RBMS1-	normal
TTCATTGTCTGTCAGA-1-0	1.46556831106799	RBMS1-	normal
CACTGAAGTCCACAGC-1-0	1.79601	RBMS1-	normal
TGAATCGCAACCAATC-1-0	1.46942158697003	RBMS1-	normal
TAGGTACTCAAGCCCG-1-0	1.80706080514626	RBMS1-	normal
TACAGGTCAGACAAGC-1-0	1.80077439432356	RBMS1-	normal
TTCCTAAGTCAAGGCA-1-0	1.80197091914771	RBMS1+	normal
CTACCTGGTCATGACT-1-0	1.93596018130589	RBMS1+	normal
AGATAGAGTCACTGAT-1-0	0.997753541931047	RBMS1-	normal
CACCAAAGTTTACTGG-1-0	1.66158778761529	RBMS1-	normal
CATAAGCAGCCAGTAG-1-0	1.94200198580055	RBMS1-	normal
ATAGACCAGGGCAATC-1-0	1.00297116646632	RBMS1-	normal
ACATTTCTCCTGCTAC-1-0	1.95870423781931	RBMS1-	normal
TGCATGAAGAGTGTGC-1-0	1.00620724918988	RBMS1-	normal
TGAGGTTCAAACACCT-1-0	2.0752093313443	RBMS1-	normal
ACTTTCACACGCGCTA-1-0	1.68258319710083	RBMS1-	normal
ATGGTTGCAGCTGGTC-1-0	1.28890526055261	RBMS1+	normal
TCATACTCACTCACTC-1-0	1.68258319710083	RBMS1-	normal
AGCCAATTCAGCCTCT-1-0	1.51006517540998	RBMS1-	normal
TGACAGTCACGTATAC-1-0	1.69859823678358	RBMS1-	normal
ACGATGTTCGTACACA-1-0	1.02324683720569	RBMS1-	normal
TATCAGGTCCGGTAGC-1-0	1.02313268707815	RBMS1-	normal
CCCTTAGAGCACCCAC-1-0	1.52038403247398	RBMS1-	normal
TGAGACTCAGGACATG-1-0	1.7000594688291	RBMS1+	normal
GCAGCTGCAGCACAAG-1-0	1.85509242438349	RBMS1-	normal
TCAGGTAGTCAAGCCC-1-0	1.85767460032261	RBMS1-	normal
AACCTTTCAACTCCAA-1-0	1.53987564870888	RBMS1-	normal
AGAAGCGAGAGAGAAC-1-0	2.01042804972294	RBMS1-	normal
TGGGATTAGAAAGCGA-1-0	0	RBMS1-	normal
ACTGCAATCTGGTGCG-1-0	2.12919473508012	RBMS1-	normal
AGGGTTTGTTTGTGGT-1-0	1.73493054468269	RBMS1-	normal
CGAAGTTCATTGTAGC-1-0	1.33812	RBMS1-	normal
ACGGTTATCGAATGCT-1-0	0.660613159286261	RBMS1-	normal
CTCCCTCAGTGGACGT-1-0	1.06435707230216	RBMS1-	normal
AATGACCTCTCGAACA-1-0	1.75221325179457	RBMS1-	normal
CATCGTCTCAGCAGAG-1-0	1.5730164873976	RBMS1-	normal
ATTACTCAGGGAGTTC-1-0	1.9112410522889	RBMS1-	normal
GATGAGGCAGTAACAA-1-0	1.35773842446419	RBMS1-	normal
ATTTCTGCACAATGCT-1-0	1.35310991237921	RBMS1-	normal
AAGTGAACAGCGAACA-1-0	2.04898482315349	RBMS1+	normal
AAGCCATTCTGGCCTT-1-0	1.58478117277019	RBMS1-	normal
CGAAGTTAGATGCAGC-1-0	1.58101500828794	RBMS1+	normal
GGCTTGGCATCATCCC-1-0	1.35809597156618	RBMS1-	normal
AGCATCAAGATAACAC-1-0	1.08163829178194	RBMS1-	normal
CGGAACCCAGCAGGAT-1-0	0.677378834124717	RBMS1+	normal
TAACCAGCAAGACTGG-1-0	1.91847658751164	RBMS1-	normal
CTGTAGAGTTCAATCG-1-0	0	RBMS1-	normal
CGACAGCCACACTGGC-1-0	1.37023679219692	RBMS1-	normal
GATCCCTGTAGTATAG-1-0	1.08454606489608	RBMS1-	normal
ACCACAACATCGAACT-1-0	1.59770199151674	RBMS1+	normal
TGAATCGCACAGTATC-1-0	0.683391966971401	RBMS1-	normal
AGGGTGACATTGAGCT-1-0	2.38276093953767	RBMS1+	normal
AACAAGATCCATCTAT-1-0	1.59581825460255	RBMS1-	normal
ATTACTCAGTGGATAT-1-0	1.59911831301482	RBMS1-	normal
TTCACGCTCGGTTCAA-1-0	1.78002321537121	RBMS1-	normal
CGAAGGACACACTTAG-1-0	1.09383520951983	RBMS1-	normal
TCACTATCATCACGGC-1-0	1.94883010990704	RBMS1-	normal
TTATTGCTCTAGAACC-1-0	1.0998805619841	RBMS1-	normal
TCCTAATGTTTAAGGA-1-0	1.38952805448106	RBMS1-	normal
CACTAAGCAACAACAA-1-0	2.2049955090893	RBMS1-	normal
GACTGATAGGTGCATG-1-0	2.2134772500326	RBMS1-	normal
GCCATTCAGCAATAAC-1-0	1.11157843466538	RBMS1-	normal
AGCATCAAGAGCATTA-1-0	1.62637064843476	RBMS1-	normal
TTTGATCCAACGAGGT-1-0	0.703712089880162	RBMS1-	normal
CCGTAGGTCTCAGTCC-1-0	1.40140761631585	RBMS1-	normal
ACACCAACAGAACGCA-1-0	2.21711386562346	RBMS1-	normal
GCTGCAGTCTCCGATC-1-0	1.40456898136337	RBMS1-	normal
TGCATCCGTCCGGCAT-1-0	0	RBMS1-	normal
AGACAAAGTGAGGATC-1-0	1.8191947506367	RBMS1-	normal
AATGAAGTCGAGAACG-1-0	1.6362062807501	RBMS1-	normal
GACTATGAGTAGTCAA-1-0	1.81789720511494	RBMS1+	normal
TCCACCAGTCGATTCA-1-0	1.40961494648246	RBMS1-	normal
CTCCCTCGTCGAACGA-1-0	1.11985491750751	RBMS1-	normal
ACTGTGATCCAACCGG-1-0	1.6398796706598	RBMS1-	normal
CTGTACCGTTCTTAGG-1-0	1.41769765992437	RBMS1-	normal
GAAGAATGTCAGGAGT-1-0	0.715311185509063	RBMS1-	normal
TTCTAACGTACTGAGG-1-0	1.41912124599993	RBMS1-	normal
TCATTGTAGGCTTAGG-1-0	1.83309404511082	RBMS1-	normal
TAACGACGTCTAGTGT-1-0	1.43006632889343	RBMS1-	normal
ATTACCTCACAAACGG-1-0	1.43176145528369	RBMS1-	normal
TGCAGTACATAGACTC-1-0	1.84421164329409	RBMS1-	normal
CTACAGACACTGCTTC-1-0	1.14559517366274	RBMS1-	normal
TCACACCAGTAAATGC-1-0	1.66036147831217	RBMS1-	normal
CCCATTGGTTGGTAGG-1-0	0.729367170750942	RBMS1-	normal
TGCGGCATCTCTAGGA-1-0	1.43654912347323	RBMS1-	normal
ATCCATTGTGAGGAAA-1-0	2.00852360858125	RBMS1-	normal
TGCTTCGAGGCTATCT-1-0	2.00833741484585	RBMS1-	normal
AAAGAACCACTTGAGT-1-0	1.6686953189432	RBMS1-	normal
GGTAATCCACTTCATT-1-0	1.44582387388901	RBMS1-	normal
GACTCTCCATTGCCTC-1-0	0.730480907245634	RBMS1-	normal
GAAGCGACATCAGCAT-1-0	0.731318543032224	RBMS1-	normal
AGTGACTGTCGGTAAG-1-0	1.44723131661322	RBMS1-	normal
TCGGTCTCAACCTAAC-1-0	2.14712491951227	RBMS1-	normal
TGTCAGAGTAATCAAG-1-0	1.85869479622416	RBMS1-	normal
GTAGATCAGGCTCCCA-1-0	0.735933317095064	RBMS1-	normal
AACCTGATCAGTCCGG-1-0	1.44450214019023	RBMS1-	normal
ACCCTCATCTGTTGGA-1-0	2.26924407944963	RBMS1+	normal
AGGCATTGTCTACGTA-1-0	0.734407114517141	RBMS1-	normal
AGGATCTTCGCTTACC-1-0	1.44839279434473	RBMS1-	normal
AGGATCTTCACCTGTC-1-0	0.737068117305014	RBMS1-	normal
CGGCAGTAGTAAAGCT-1-0	2.15662494204833	RBMS1-	normal
TAGTGCAAGACGAGCT-1-0	1.45339535345086	RBMS1-	normal
ATTCTACCAAAGCTAA-1-0	1.45700547749556	RBMS1-	normal
TTGCTGCAGACCAGCA-1-0	0.739634838367041	RBMS1-	normal
GGAATCTGTCCAGGTC-1-0	2.16497094164803	RBMS1-	normal
CCACCATTCGGATAAA-1-0	2.28732715005645	RBMS1-	normal
TTGATGGAGGCAATGC-1-0	0.745115324653107	RBMS1-	normal
TAACGACTCGTTCATT-1-0	1.69106735108664	RBMS1-	normal
ATTTCTGGTATCACCA-1-0	2.03206612214347	RBMS1-	normal
GAAGGACGTGGCCTCA-1-0	1.87674339339059	RBMS1-	normal
AAGATAGTCGACGTCG-1-0	0	RBMS1-	normal
ACCAACACATAGAATG-1-0	1.17376231525182	RBMS1-	normal
TGGCGTGCACAGTCAT-1-0	2.17468841231381	RBMS1-	normal
TAGGTTGCAACCCGCA-1-0	2.04036807337492	RBMS1-	normal
CGTAATGTCGGCTATA-1-0	1.47641779932178	RBMS1-	normal
TTTCAGTTCCAAATGC-1-0	1.88817010664845	RBMS1-	normal
TAACTTCTCACCTCTG-1-0	1.47002312426308	RBMS1-	normal
CTCCATGAGTCGGCCT-1-0	1.88978981391945	RBMS1-	normal
TGACTCCCAGGGTCTC-1-0	1.48025114835993	RBMS1-	normal
TCTAACTTCGTCGATA-1-0	1.89198685994943	RBMS1-	normal
TGCGATATCGAGAGAC-1-0	1.70722752549331	RBMS1-	normal
TATTGCTTCTTTCCGG-1-0	1.17926977618757	RBMS1-	normal
CTACAGATCCTCATAT-1-0	1.47963973196381	RBMS1-	normal
ATTCCTACATGAATAG-1-0	0.757898264138534	RBMS1-	normal
TGCACGGAGAGAGCCT-1-0	1.89611200591147	RBMS1-	normal
GATAGAAGTGCCTTCT-1-0	2.19256516146159	RBMS1-	normal
AGTTCCCCAAGCCCAC-1-0	0	RBMS1-	normal
CTCAGAAGTGAACTAA-1-0	1.90026031109599	RBMS1+	normal
CTCATTATCTGGGCAC-1-0	1.7093554259336	RBMS1-	normal
CTGGTCTCAGGCATGA-1-0	2.05328726355058	RBMS1-	normal
AGAGAGCCAATGAGCG-1-0	0.760680131170778	RBMS1-	normal
CGATGGCGTGCCTAAT-1-0	0.75880304997413	RBMS1-	normal
ATGCCTCTCAGGACAG-1-0	1.71915348338119	RBMS1-	normal
GTTGCGGGTATCCTCC-1-0	1.18760018525602	RBMS1-	normal
TAAGCACGTGGGCTTC-1-0	1.71737023526168	RBMS1-	normal
ATCCTATCATTCAGGT-1-0	2.31883268099574	RBMS1-	normal
CGTAAGTTCGCACGAC-1-0	0.762322955177336	RBMS1-	normal
GTTCATTGTAACACCT-1-0	1.19109676837892	RBMS1-	normal
TCACTATTCTCAACCC-1-0	1.49198218364805	RBMS1-	normal
AACCCAACAGATTTCG-1-0	0.767420025020439	RBMS1-	normal
CACTGTCGTCGTTATG-1-0	1.72235600442801	RBMS1-	normal
CTCCCTCCATTGCCTC-1-0	0	RBMS1+	normal
GGTGAAGCAAGAGGCT-1-0	0.766431904128438	RBMS1-	normal
TATTCCACATAACAGA-1-0	0	RBMS1-	normal
GCCCAGACATCCTATT-1-0	2.07389057344687	RBMS1-	normal
GATCAGTGTCCAGTTA-1-0	1.72766303247411	RBMS1-	normal
TGATCTTTCATTCCTA-1-0	1.90941047959502	RBMS1-	normal
ATACCTTCATACTGAC-1-0	2.20785998373285	RBMS1+	normal
AACTTCTCACTTTATC-1-0	1.19977753846763	RBMS1-	normal
CTCCATGGTGACCGTC-1-0	1.4998654498267	RBMS1-	normal
GGTGATTGTATCGAAA-1-0	0	RBMS1-	normal
CTCGAGGCAGAGATGC-1-0	0.772212979935868	RBMS1-	normal
TGTAGACAGGTCCCGT-1-0	1.50620688053214	RBMS1+	normal
TGGTTAGGTGACTAAA-1-0	1.50457018010423	RBMS1-	normal
CTGCATCCAACGATTC-1-0	0.775485480356292	RBMS1-	normal
CGCAGGTTCCTCGCAT-1-0	2.33679118659157	RBMS1-	normal
TCCGATCTCATTTGGG-1-0	0.775485480356292	RBMS1-	normal
TGGATGTCAGTTTCGA-1-0	0.777450283889491	RBMS1-	normal
GCTACCTAGTGGAATT-1-0	1.5139008637968	RBMS1-	normal
ACGCACGTCCAAATGC-1-0	1.74470689932661	RBMS1-	normal
GGGATGAGTCTCACAA-1-0	2.35041450657388	RBMS1-	normal
TGCACGGCAACTGGTT-1-0	2.09609753878805	RBMS1-	normal
TTACCGCGTTTACTGG-1-0	1.51963976882353	RBMS1-	normal
AAAGTGAGTGAGTAAT-1-0	1.93990002305534	RBMS1-	normal
AATAGAGTCAGGGTAG-1-0	1.52215512819623	RBMS1-	normal
CTCCGATTCGTTGTAG-1-0	1.52001179264196	RBMS1-	normal
GATGATCCACGCTTAA-1-0	1.22338028068343	RBMS1-	normal
GACCCAGGTGACCTGC-1-0	2.24515423206674	RBMS1-	normal
GTCACTCGTTTCCAAG-1-0	1.22652115024105	RBMS1-	normal
GGTGATTTCTCCTGTG-1-0	1.52928876056885	RBMS1-	normal
AAGTTCGTCGAATCCA-1-0	1.96216475244636	RBMS1-	normal
CACAACACAACCCTAA-1-0	2.25710282252067	RBMS1-	normal
CTGCATCTCTATTTCG-1-0	1.53736192508292	RBMS1-	normal
TCAGGTAAGCTGTCCG-1-0	1.96111443169521	RBMS1-	normal
GTCACGGGTTAAGTCC-1-0	1.23796250099039	RBMS1-	normal
TCGGGTGTCTAGTGAC-1-0	1.23674685676571	RBMS1-	normal
CTCAGTCGTTCAGGTT-1-0	1.54244734120036	RBMS1-	normal
AGCGCTGTCGATTGGT-1-0	1.23744118169603	RBMS1-	normal
ACTTAGGCACGACGCT-1-0	1.96237499240504	RBMS1-	normal
TCCATGCCAGCTGTGC-1-0	2.38213627939939	RBMS1-	normal
CTGGCAGTCTGTCCCA-1-0	0.802482305755897	RBMS1-	normal
AACAGGGGTGCGGATA-1-0	2.49129644788677	RBMS1+	normal
GCACGGTCAAATGCTC-1-0	2.38470484909078	RBMS1+	normal
TCTACATAGTGCCTCG-1-0	1.54747591874701	RBMS1-	normal
CGGTCAGGTTACGTAC-1-0	1.54360432472904	RBMS1-	normal
AGGGTCCGTACGTACT-1-0	1.23987823934816	RBMS1-	normal
GAGACTTGTTCTCTCG-1-0	2.49287832567606	RBMS1-	normal
TCCCACATCCGTCAAA-1-0	1.24840512059772	RBMS1-	normal
AGCTACATCTTCGGAA-1-0	1.24601841841758	RBMS1-	normal
CTCCTCCAGTGATAGT-1-0	2.28289566683755	RBMS1-	normal
GAGCCTGAGACAGCGT-1-0	2.13544735309441	RBMS1-	normal
ACGTTCCTCGTCCTTG-1-0	1.97531169358171	RBMS1+	normal
CTTCTCTGTCGAATTC-1-0	0.807611261958265	RBMS1-	normal
CTGTAGACATGAAAGT-1-0	1.97756101959117	RBMS1-	normal
ATCGCCTTCACCTCGT-1-0	0	RBMS1-	normal
TAATCTCTCATGTCTT-1-0	1.79040658477656	RBMS1-	normal
CTGCCTATCCTGTAAG-1-0	1.25338832027611	RBMS1-	normal
CTCATGCCACCGTACG-1-0	0.811625288184258	RBMS1-	normal
AGAAGCGAGCATACTC-1-0	1.79898334561236	RBMS1-	normal
GTGCACGTCAGGACGA-1-0	2.39914621116515	RBMS1-	normal
TACGTCCTCCGCTGTT-1-0	2.28493144092609	RBMS1-	normal
CTCTGGTTCCGAGCTG-1-0	0	RBMS1-	normal
AAATGGAGTGCGGCTT-1-0	2.28346064977596	RBMS1-	normal
CTGTATTAGGTAGTCG-1-0	0.816033302417683	RBMS1-	normal
ATCCCTGAGTGAATAC-1-0	1.26121975459552	RBMS1-	normal
AATGCCATCGAGTGAG-1-0	1.26076668031892	RBMS1+	normal
TCGCTCAAGCGCAATG-1-0	2.14871628877737	RBMS1+	normal
CTGTGGGAGGCTAGCA-1-0	2.15746204367549	RBMS1-	normal
TGGGATTGTAGTTAGA-1-0	0	RBMS1-	normal
GTAGCTACAGGAACCA-1-0	1.99778045912294	RBMS1-	normal
CTTCCGACACCAGGTC-1-0	1.58885327466572	RBMS1-	normal
TGTTCATGTGTCCGGT-1-0	1.26897870759285	RBMS1-	normal
GTAGGTTCAGCTGAGA-1-0	0	RBMS1+	normal
ATACCGAAGGTCTGGA-1-0	1.81634322825567	RBMS1+	normal
TTCCAATAGTGCACCC-1-0	1.58442156221571	RBMS1-	normal
GAACTGTCAGCATCTA-1-0	1.58267766608229	RBMS1-	normal
ATCTCTATCCCACAGG-1-0	1.81915	RBMS1-	normal
CATACTTTCTACCACC-1-0	1.82600171903439	RBMS1-	normal
ATCCGTCTCAACACCA-1-0	1.58689140749047	RBMS1-	normal
CGGGACTCATGGCGCT-1-0	2.02013822481856	RBMS1-	normal
CATTGCCCAAGGTCAG-1-0	2.01651672173313	RBMS1-	normal
ACCCTCATCCTACCGT-1-0	0.834699268550882	RBMS1-	normal
TCCTTCTGTTTCGACA-1-0	0.837216902341797	RBMS1-	normal
AAAGTCCCACCAGTTA-1-0	1.60074819527282	RBMS1-	normal
CAGTGCGGTTTCGTTT-1-0	1.82862852727994	RBMS1-	normal
GTGGTTATCCTTCTTC-1-0	1.28681429363896	RBMS1-	normal
TTCTCTCGTGAGATAT-1-0	1.59571375930898	RBMS1-	normal
ACTTTCAAGCGACTAG-1-0	1.28976288049501	RBMS1-	normal
CCATCACCATCGATGT-1-0	1.59707348448586	RBMS1-	normal
TAAGTCGTCTATTTCG-1-0	2.19202669203604	RBMS1-	normal
TGCATGAGTGTTACTG-1-0	2.45369365620579	RBMS1-	normal
TTTGTTGGTCACAGAG-1-0	1.60890479233617	RBMS1-	normal
AACCATGTCAGGCGAA-1-0	1.29870146197969	RBMS1-	normal
CAGCGTGGTACAAGTA-1-0	2.19746164949617	RBMS1-	normal
ATCGATGCAGGCATTT-1-0	1.84773797114593	RBMS1-	normal
CCGATGGTCCACATAG-1-0	2.34056975510801	RBMS1-	normal
AATGAAGAGTGTAGTA-1-0	2.46273038493342	RBMS1+	normal
TGTCCACCATATTCGG-1-0	1.30650411282277	RBMS1-	normal
AGCTACAGTCTTGTCC-1-0	1.30650411282277	RBMS1-	normal
AGACACTTCACCCTCA-1-0	1.61921583974762	RBMS1-	normal
TGGAACTCACAACGTT-1-0	0	RBMS1-	normal
GTAGAGGTCTACACAG-1-0	1.31153428591078	RBMS1-	normal
TGTAAGCCAATCCAGT-1-0	1.3122281487223	RBMS1-	normal
GGAACCCTCTCTCCGA-1-0	1.61845859216003	RBMS1-	normal
AGCCACGCACATTCGA-1-0	1.85931217367188	RBMS1-	normal
GGTGGCTTCAGCCTTC-1-0	2.04680061763826	RBMS1-	normal
TGTTTGTAGCGATGAC-1-0	1.31153428591078	RBMS1-	normal
TTCTGTATCGTAGTCA-1-0	1.8618328215435	RBMS1-	normal
CCGAACGCAATCACGT-1-0	0.862278251133781	RBMS1-	normal
GTAACACTCACCGACG-1-0	2.21302382877469	RBMS1-	normal
AATGAAGAGCTAGATA-1-0	0.860384873225789	RBMS1-	normal
AACCTGACAGCGAACA-1-0	2.05875460224799	RBMS1-	normal
GTTAGACTCAAAGCCT-1-0	1.31981576213676	RBMS1-	normal
AAGCATCTCGACCCAG-1-0	1.86921539969038	RBMS1-	normal
TCCATCGAGGGAGTGG-1-0	2.22079752695585	RBMS1-	normal
AGGCTGCCACTACCCT-1-0	1.87118897182872	RBMS1-	normal
GACATCACAGGATCTT-1-0	1.87772796283951	RBMS1-	normal
GAGTTTGCAACTGGTT-1-0	2.23210549767462	RBMS1+	normal
ACCTGAATCTTGGATG-1-0	0.869941076353221	RBMS1-	normal
CACTGGGTCGGTAAGG-1-0	1.88043057843923	RBMS1+	normal
CCCGAAGGTACAAGTA-1-0	1.33128451869317	RBMS1-	normal
CAGGCCAGTTTACTTC-1-0	2.0750266005145	RBMS1-	normal
GCCATTCCAAGCCTGC-1-0	1.33684608570591	RBMS1-	normal
TTGGTTTAGATGAATC-1-0	0.875620431957947	RBMS1-	normal
TAACACGCACTAAACC-1-0	0	RBMS1-	normal
GACATCACACCCTGTT-1-0	0.891271588198935	RBMS1-	normal
CGCGTGAAGCTCTATG-1-0	2.08990656909429	RBMS1-	normal
AACCAACGTCACCGAC-1-0	0	RBMS1-	normal
TTCAATCTCCCTATTA-1-0	0.880716983845002	RBMS1-	normal
AGTGCCGCAGGTGAGT-1-0	1.65878147631396	RBMS1-	normal
AAAGTGAAGGTTGGTG-1-0	2.09102478487893	RBMS1-	normal
CCTCCTCAGATTCGCT-1-0	1.89158039095157	RBMS1-	normal
ATTTACCTCAACTCTT-1-0	2.09301669035172	RBMS1-	normal
TCCCACATCTCGAACA-1-0	0.885709609264255	RBMS1-	normal
GTAACCAAGGTGCTGA-1-0	1.34204334935775	RBMS1-	normal
AGGGTGAGTTGTGCAT-1-0	1.3461294843628	RBMS1-	normal
TTTGATCTCACCATCC-1-0	0.887555372131455	RBMS1-	normal
TAGATCGGTTCGTTCC-1-0	1.34655018902911	RBMS1-	normal
TTGAGTGAGACGACGT-1-0	1.90448065366766	RBMS1+	normal
GCTGCAGTCATCGCCT-1-0	2.25317292963105	RBMS1+	normal
CAGCACGGTACGATTC-1-0	1.90850503621471	RBMS1+	normal
GTGCACGGTAGTAAGT-1-0	0.8889028989759	RBMS1-	normal
AGGGAGTAGCTTTCTT-1-0	2.26070372102002	RBMS1-	normal
TATTTCGTCCGTTGAA-1-0	2.26198708772324	RBMS1-	normal
TCTAACTCAGCTCATA-1-0	1.35077388745038	RBMS1-	normal
ACTCCCATCTACCTTA-1-0	1.66814236829328	RBMS1-	normal
CTGATCCAGCCGATCC-1-0	0.890339429706402	RBMS1-	normal
TTCACCGCACGATAGG-1-0	1.67059038516521	RBMS1-	normal
GCAACATCACACACTA-1-0	1.35866849729655	RBMS1-	normal
ATCCATTCAGCTGCCA-1-0	1.92220396045618	RBMS1-	normal
TCCGATCAGAAATTGC-1-0	0.896478818406014	RBMS1-	normal
TGATTCTGTTGGGACA-1-0	1.36157544576015	RBMS1+	normal
AGTTCGAAGGATTACA-1-0	1.37060195916394	RBMS1+	normal
TAAGCGTCAGACAATA-1-0	1.68213173746025	RBMS1-	normal
CATTGCCAGGTGAGAA-1-0	0.905420254734751	RBMS1-	normal
TCCGTGTTCATGGTAC-1-0	0.909209687142781	RBMS1-	normal
AATTTCCCAGCACCCA-1-0	0.911339488424952	RBMS1-	normal
TCGCACTTCTTACCAT-1-0	1.68773655001134	RBMS1+	normal
AAAGTGAAGTCTAGAA-1-0	0.907531118295441	RBMS1-	normal
TGTGAGTTCAAGGTGG-1-0	2.42388001052778	RBMS1+	normal
GATGTTGGTCGGTGAA-1-0	2.13238	RBMS1-	normal
GTATTTCCAAGTACCT-1-0	2.2926111748578	RBMS1-	normal
ATAGGCTCATGCAGCC-1-0	0.910184524800963	RBMS1-	normal
TAGCACAGTCTACATG-1-0	1.69945024652515	RBMS1-	normal
GGCTGTGGTATACCCA-1-0	2.13803935608049	RBMS1-	normal
GATAGCTTCGATACTG-1-0	0.911072680526389	RBMS1-	normal
GCATGATCATGGGCAA-1-0	1.70544389629534	RBMS1+	normal
CTAGGTACACCTCTAC-1-0	1.38715748154124	RBMS1-	normal
ACCAAACTCCAGTTCC-1-0	1.3910002521573	RBMS1-	normal
ACCGTTCAGCGTTCCG-1-0	1.9458672931369	RBMS1-	normal
CCATAAGGTGACTCGC-1-0	0	RBMS1-	normal
TCCGAAAGTAATGCGG-1-0	0.923612782074839	RBMS1-	normal
TGTAAGCTCAGGAAAT-1-0	1.39168094538452	RBMS1-	normal
AACACACTCGATACGT-1-0	2.45097376864643	RBMS1-	normal
CACGTTCAGAGAGTTT-1-0	1.70988069546495	RBMS1-	normal
CTGAGGCTCCAAGCTA-1-0	1.39543857749124	RBMS1-	normal
TGGGATTCAGCTGCCA-1-0	0.91869747190472	RBMS1+	normal
TACCTCGAGTCATACC-1-0	1.95440084742219	RBMS1-	normal
CAACGATTCTCACTCG-1-0	1.3910002521573	RBMS1-	normal
TATTCCACAATCTCGA-1-0	1.71884030211347	RBMS1-	normal
CATCGCTCATTGTCGA-1-0	1.9546609592726	RBMS1-	normal
CAGCCAGGTGATTAGA-1-0	0.925355657747565	RBMS1-	normal
TGCAGGCGTGATCATC-1-0	0.924345767402469	RBMS1-	normal
TGAACGTTCCAACCGG-1-0	0.927474899025573	RBMS1-	normal
GTACAACGTCCTTTGC-1-0	0.931092253340688	RBMS1-	normal
GTTCATTCACCCTTGT-1-0	1.72791675766554	RBMS1-	normal
TGTCCCACATGTTTGG-1-0	1.40638845061451	RBMS1-	normal
CAGAGCCGTTGGGTTT-1-0	1.73058645145601	RBMS1-	normal
TACTTACAGCTAGAAT-1-0	0.933895472802969	RBMS1-	normal
AGCGCCAGTAGCTAAA-1-0	2.70378800810679	RBMS1-	normal
GCTACAAGTAGAATGT-1-0	2.33503376785083	RBMS1-	normal
AGGATAACATGACCCG-1-0	1.97616779134565	RBMS1-	normal
GAGAGGTCAATAACCC-1-0	1.73326638108814	RBMS1-	normal
CAGATCACACACGGTC-1-0	1.41012185802737	RBMS1-	normal
CATCAAGGTCAGTCCG-1-0	1.98032827669866	RBMS1-	normal
GTTACCCAGCGTATGG-1-0	1.73441807277094	RBMS1-	normal
CCGAACGAGCATACTC-1-0	1.97965568232051	RBMS1+	normal
AAGCGAGTCGATACGT-1-0	1.97845	RBMS1-	normal
CCGATGGGTGCTCTCT-1-0	1.73878608352274	RBMS1-	normal
ATTTCACTCGTGGAAG-1-0	1.98005916726575	RBMS1-	normal
AATTTCCGTAGGTAGC-1-0	0.942032616461484	RBMS1-	normal
AGCGCTGGTACCTAAC-1-0	2.18270833547104	RBMS1-	normal
TTTCACAGTCCACACG-1-0	2.60631419104334	RBMS1-	normal
ATATCCTGTAGCTGCC-1-0	0.949060125061916	RBMS1+	normal
AGTAGCTGTCGCGTTG-1-0	1.98234965037421	RBMS1-	normal
CTTGAGACAGCGCGTT-1-0	2.18620751675148	RBMS1-	normal
GATGACTCACACCAGC-1-0	1.75139930204219	RBMS1-	normal
GATGGAGCAGCGAGTA-1-0	0.949448449728581	RBMS1-	normal
TGGAGGAAGATGACCG-1-0	0.95061547441523	RBMS1-	normal
ACATCCCCACTATCCC-1-0	0	RBMS1-	normal
CCTCTCCCATCACCAA-1-0	2.19212089799649	RBMS1-	normal
CAAGAGGGTGATTAGA-1-0	2.35277882971183	RBMS1-	normal
CAGAGCCTCATTTACC-1-0	1.75481895374561	RBMS1-	normal
TTCCAATAGGGAGATA-1-0	2.00009747169129	RBMS1-	normal
TCCTTTCTCCGTAATG-1-0	0.953350556258097	RBMS1-	normal
CGTCAAATCCGAAGGA-1-0	1.43423178313884	RBMS1-	normal
GGCACGTGTTCTGACA-1-0	2.20007408950475	RBMS1-	normal
TGTTACTGTACAGAAT-1-0	1.43691581800668	RBMS1-	normal
ACAGGGAGTCAAGGCA-1-0	1.43875257158447	RBMS1-	normal
TCCTGCACAACAGAGC-1-0	2.00661727270611	RBMS1-	normal
GGGTGAAGTAGGTACG-1-0	0	RBMS1-	normal
TTCTCTCTCAAACCCA-1-0	1.76370828492756	RBMS1-	normal
ACGATCAGTCAATCTG-1-0	1.76866564813286	RBMS1+	normal
TACTTGTCAGACCTAT-1-0	0	RBMS1+	normal
ACTGTGAAGCCACAAG-1-0	0.966173296993602	RBMS1+	normal
TCATATCGTAGAGCTG-1-0	1.45126433435574	RBMS1-	normal
TGATGCATCTGTCTCG-1-0	2.01094826807031	RBMS1-	normal
AGAACCTAGACATATG-1-0	0	RBMS1+	normal
CATCGCTAGATCCTAC-1-0	2.21884704134939	RBMS1-	normal
TCATGCCCATCCTTGC-1-0	1.4488912379773	RBMS1-	normal
CATCCGTCAGGAATAT-1-0	2.02551710599668	RBMS1-	normal
CATGCCTGTGGAATGC-1-0	1.45314426530886	RBMS1-	normal
CCCTCAACAAGGACAC-1-0	1.77311653428735	RBMS1-	normal
CTCCCTCTCACTGATG-1-0	2.64554673578094	RBMS1+	normal
TAGGGTTGTTGCATTG-1-0	1.77705109811771	RBMS1+	normal
CTGGACGTCAATCCAG-1-0	2.37887190172424	RBMS1-	normal
TAGACTGAGCGCCTTG-1-0	1.45490401742683	RBMS1-	normal
ACCCAAAGTGCATACT-1-0	2.22338922827352	RBMS1-	normal
GTGGTTATCTAGCCTC-1-0	0.974519170111612	RBMS1-	normal
TTGTGGAGTGTGCCTG-1-0	1.78251407088558	RBMS1-	normal
ACATCGATCTATCGTT-1-0	2.22412424697386	RBMS1-	normal
TGAGCGCCACAGCTTA-1-0	1.78361171586928	RBMS1-	normal
ATGGAGGCACAGCTGC-1-0	0.977301326883891	RBMS1-	normal
CTCATCGTCCGTCCTA-1-0	1.45945209667585	RBMS1+	normal
CCTCTCCCAATTCACG-1-0	1.78650110601998	RBMS1+	normal
TGACGCGAGCATCGAG-1-0	1.46008641062184	RBMS1-	normal
CACCAAAGTGGATGAC-1-0	1.46774891829379	RBMS1-	normal
TGCATGACATCGATAC-1-0	2.23017684663925	RBMS1-	normal
CACAGGCCAAACGAGC-1-0	0.980725098279362	RBMS1-	normal
ACATCGAGTTCAGGTT-1-0	0	RBMS1-	normal
ATCGCCTCACATCATG-1-0	0.983336148282998	RBMS1-	normal
GGCAGTCCACATGGTT-1-0	1.4660807111218	RBMS1-	normal
GCCAGGTGTCTTAGTG-1-0	0.989133638964229	RBMS1-	normal
CCTAACCGTCCATCTC-1-0	2.24362455859517	RBMS1-	normal
ATGAGGGCACATACTG-1-0	0.992113554858906	RBMS1-	normal
GATGACTTCACCTGTC-1-0	1.47355806158956	RBMS1+	normal
AGTCTCCTCTCCGCAT-1-0	0	RBMS1-	normal
GGAACCCTCACCGGTG-1-0	2.04885864307782	RBMS1+	normal
CCATCACGTGCTTATG-1-0	2.68091906898204	RBMS1-	normal
TACAACGCAAAGCACG-1-0	0	RBMS1-	normal
CACGAATCAATTGTGC-1-0	1.80961934685644	RBMS1+	normal
ATGGAGGAGTAGGCCA-1-0	2.41844940458169	RBMS1+	normal
GCCAGCAGTCATGCAT-1-0	0.98945199040564	RBMS1+	normal
ATGAAAGTCGAGATAA-1-0	1.48060079609995	RBMS1-	normal
GAACACTGTTCACCGG-1-0	0.992968527009239	RBMS1-	normal
TTTCACATCATGCCGG-1-0	0.997807589546144	RBMS1+	normal
TTGCCTGCAGCTGTTA-1-0	1.81190127889714	RBMS1-	normal
GGTCTGGTCGCTCATC-1-0	2.41907080164453	RBMS1-	normal
AAACCCACAGGTGGAT-1-0	0.997375385871217	RBMS1-	normal
TTCACGCAGCACTCCG-1-0	1.81376069513352	RBMS1-	normal
ACCTACCTCAGAGTGG-1-0	1.81247289524377	RBMS1-	normal
TATTGGGCAGTTCCAA-1-0	2.42296502410297	RBMS1-	normal
GTGCTGGGTAATCAGA-1-0	1.81147286458807	RBMS1-	normal
GTGCAGCAGAAGTCTA-1-0	1.48825403874962	RBMS1-	normal
GGGTATTAGTCGGGAT-1-0	0	RBMS1-	normal
GTTAGTGCATACCAGT-1-0	0	RBMS1-	normal
GCAGCCAAGGACACTG-1-0	1.81792601409579	RBMS1-	normal
TAAGCCATCTATACGG-1-0	1.00160673051773	RBMS1-	normal
GTGTCCTTCGTAGCTA-1-0	1.00423000666566	RBMS1-	normal
ATTCCTATCGGAGATG-1-0	0	RBMS1-	normal
AACAAGAGTAGCGTTT-1-0	0	RBMS1-	normal
TCAGTGACATTAAAGG-1-0	0	RBMS1-	normal
GTTACCCTCTATCGTT-1-0	2.43112348817216	RBMS1-	normal
AACAAGATCCGATGCG-1-0	1.49936986476304	RBMS1+	normal
TCGTCCAAGTACAGAT-1-0	0	RBMS1-	normal
GTGTTCCGTTCCTACC-1-0	1.50534254219343	RBMS1-	normal
AACCTGAAGGTCACTT-1-0	2.43793040895244	RBMS1-	normal
ACACCAATCCCTGGTT-1-0	1.50452477621012	RBMS1-	normal
AGGGAGTAGATGTTAG-1-0	1.83350605370253	RBMS1+	normal
ATGAAAGTCACCTTGC-1-0	1.83027514130867	RBMS1-	normal
GATTCTTTCTCATGGA-1-0	1.50725475639523	RBMS1-	normal
TGAGACTCATAACGGG-1-0	0	RBMS1-	normal
CGGGACTTCCGTACGG-1-0	0	RBMS1+	normal
AACGAAAAGGCGACAT-1-0	1.0162214083275	RBMS1-	normal
ACACTGAAGACTTAAG-1-0	1.50479724816778	RBMS1-	normal
TGGAGAGGTTCCGGTG-1-0	2.08810836524805	RBMS1-	normal
GGGACCTCACATGTTG-1-0	1.84268960877036	RBMS1-	normal
AATGGAACAAGTGATA-1-0	1.02404666316965	RBMS1-	normal
ATCCCTGGTATTCTCT-1-0	2.1018545513366	RBMS1-	normal
CACTTCGTCTTAATCC-1-0	1.84897736262192	RBMS1-	normal
GACCAATTCGATTGGT-1-0	1.02267636294723	RBMS1-	normal
AAAGGATTCCGCGATG-1-0	1.0259947630299	RBMS1-	normal
GATCCCTTCTTCACAT-1-0	2.29750689049138	RBMS1-	normal
CAACAGTCAGATCATC-1-0	0	RBMS1-	normal
AAAGAACCAATACGAA-1-0	0	RBMS1-	normal
GTTGTAGTCTACGGGC-1-0	1.52472724380445	RBMS1-	normal
AGCGATTAGTAACGTA-1-0	2.10850143483545	RBMS1-	normal
CGATGCGAGCGGTAAC-1-0	2.46654503225588	RBMS1-	normal
GAACGTTCAGAGACTG-1-0	1.02852781916606	RBMS1-	normal
CTCCCAATCATTATCC-1-0	1.0276051369258	RBMS1-	normal
GTCCACTCAGGAATCG-1-0	0	RBMS1-	normal
CTACTATTCTTTCGAT-1-0	1.0295679914014	RBMS1-	normal
TATATCCCAGAATGTA-1-0	1.86156506757892	RBMS1-	normal
TACATTCTCTGAGCAT-1-0	2.47149278491091	RBMS1-	normal
CAACCTCAGAGAAGGT-1-0	1.53492935031526	RBMS1-	normal
TCTACCGCATTGCTTT-1-0	2.11616756792241	RBMS1-	normal
TGACCCTAGACGGTTG-1-0	1.04092573521458	RBMS1-	normal
ACACCAAAGACATACA-1-0	0	RBMS1+	normal
CGTAGTACACGTTGGC-1-0	1.04080725340246	RBMS1-	normal
CATAGACAGGGCAACT-1-0	2.32284965406869	RBMS1-	normal
TGTGTGACATCTCGTC-1-0	0	RBMS1-	normal
AGTAACCTCAACTCTT-1-0	2.63109505204963	RBMS1-	normal
CTGCTCACAGCAGTAG-1-0	0	RBMS1-	normal
GTGGGAATCTGCTTTA-1-0	2.32318182948587	RBMS1-	normal
CTTGAGATCGCAGAGA-1-0	1.04152	RBMS1-	normal
GATCATGCAGCAGACA-1-0	0	RBMS1-	normal
GTGCACGGTTAGTCGT-1-0	1.04401660634931	RBMS1-	normal
TTCTAGTAGCATGCAG-1-0	2.12520704909252	RBMS1-	normal
GATGATCCAAGGACAC-1-0	2.1309099459899	RBMS1+	normal
GTGAGCCCAAGTGCAG-1-0	1.05050045916668	RBMS1-	normal
CGAGTGCCACGTCGGT-1-0	1.55083381903165	RBMS1-	normal
CGTCAAACAGAAGCGT-1-0	1.55450349098334	RBMS1-	normal
TGCAGGCTCTTCTGGC-1-0	1.88188390943647	RBMS1-	normal
GCTTCACTCCGTATGA-1-0	2.13879879905859	RBMS1-	normal
TATTCCAGTGGGCTTC-1-0	1.05013794233015	RBMS1-	normal
CTGCATCAGTTACGTC-1-0	2.13698395419608	RBMS1-	normal
AATCACGAGGTCACCC-1-0	2.33691786556744	RBMS1-	normal
CATCCCATCTTCCGTG-1-0	1.55789795417416	RBMS1-	normal
CGAGTTACATAGATGA-1-0	1.89201874934151	RBMS1-	normal
CCTCCAAGTTCTGAGT-1-0	1.05401891312529	RBMS1+	normal
CCGGTAGTCGGATTAC-1-0	1.55671526480722	RBMS1-	normal
GGCTTGGCAACCTATG-1-0	0	RBMS1-	normal
GGGTATTTCAGTGGGA-1-0	1.8905850893891	RBMS1-	normal
AGTCATGAGGCTGAAC-1-0	2.14643367206788	RBMS1-	normal
TGCACGGTCCACGGAC-1-0	1.56339595037547	RBMS1-	normal
CTACTATGTGCGAGTA-1-0	2.34574875454688	RBMS1-	normal
GAAGTAACACTTACAG-1-0	1.89505454071788	RBMS1-	normal
ACGGTTATCAGGTAAA-1-0	0	RBMS1-	normal
GTGAGTTCACTGCGAC-1-0	1.05854549336426	RBMS1-	normal
GTTGCGGAGACTTCCA-1-0	1.06373550709797	RBMS1-	normal
GGAGGATAGAAGCCTG-1-0	1.5641424847328	RBMS1+	normal
CTTCCGATCAAGTGGG-1-0	1.06063953767434	RBMS1-	normal
GATTGGTAGAATCGTA-1-0	1.56533871520975	RBMS1-	normal
GACACGCGTCTTGAAC-1-0	1.06002270373401	RBMS1-	normal
CAGGGCTGTCTACAAC-1-0	1.0619993360206	RBMS1-	normal
ACTTAGGGTAACAGTA-1-0	2.35346790512586	RBMS1-	normal
GCTTGGGAGTCCTGCG-1-0	1.56578786619843	RBMS1-	normal
GCGAGAACACTGTGAT-1-0	2.1539745935424	RBMS1-	normal
GAGTCTAAGACGCAGT-1-0	1.06162810438859	RBMS1-	normal
TTTCACATCTAGGCAT-1-0	1.56924163324963	RBMS1-	normal
CACACAACAAGCGGAT-1-0	0	RBMS1-	normal
GAGTGAGAGTAATCCC-1-0	2.15701118679634	RBMS1-	normal
GCCTGTTGTGCAAGAC-1-0	1.0668512921214	RBMS1-	normal
GTCATTTCAGCCATTA-1-0	1.06622654001832	RBMS1-	normal
AGCGATTCAAGTGGAC-1-0	2.15667321234967	RBMS1-	normal
ACGATCAAGGATTACA-1-0	1.57331941606579	RBMS1-	normal
TCAATTCAGAGCACTG-1-0	1.90667306245649	RBMS1-	normal
GAAGTAAAGCATGATA-1-0	1.57453253026863	RBMS1-	normal
TTCTGTATCGAGTACT-1-0	2.35450259671688	RBMS1-	normal
AGACTCAGTAGCGCCT-1-0	0	RBMS1-	normal
GTCTGTCCAATTTCGG-1-0	1.06760205192555	RBMS1-	normal
GAACGTTAGCTGTGCC-1-0	1.57819	RBMS1-	normal
CGCCAGAAGACTAGAT-1-0	1.07682976576421	RBMS1-	normal
AGGATCTCAGAAACCG-1-0	2.53074974265715	RBMS1-	normal
TGAGCATTCGGTAGGA-1-0	0	RBMS1-	normal
GGTGTCGAGTGCAGCA-1-0	1.07785165271537	RBMS1-	normal
CGGGTCATCTTCGACC-1-0	2.1684173480302	RBMS1-	normal
GCACTAACAGGACGAT-1-0	0	RBMS1-	normal
GGGTAGACAGTGTGCC-1-0	1.92829053805033	RBMS1-	normal
TTCACGCAGATTACCC-1-0	1.08325160854362	RBMS1-	normal
TACGGTACATGTTACG-1-0	1.08506479750237	RBMS1-	normal
ATGAGTCAGCAGTCTT-1-0	0	RBMS1-	normal
AAACGAACAAGAATAC-1-0	1.59660249476654	RBMS1-	normal
GTGGAAGGTCAAGCGA-1-0	1.58880157187995	RBMS1-	normal
TGGGAAGTCCGCACGA-1-0	1.93265667005346	RBMS1-	normal
TATATCCCAAGGCAAC-1-0	1.59347108704078	RBMS1-	normal
TCAGCCTCAAATGCGG-1-0	1.08584391722769	RBMS1-	normal
CGTAGTATCACTACGA-1-0	1.0864941214069	RBMS1-	normal
TTACCATCAGCAGTCC-1-0	1.08975799532538	RBMS1-	normal
ATTTACCTCAGGAAAT-1-0	2.18208011003201	RBMS1-	normal
CTCGAGGGTAACTGCT-1-0	1.93670972068498	RBMS1-	normal
AGGGTTTAGTCAGCGA-1-0	2.38044313685772	RBMS1+	normal
AACGTCACAAAGGCAC-1-0	1.08910350069908	RBMS1-	normal
TTTACCACACCTCAGG-1-0	1.93299358606497	RBMS1-	normal
GGGATCCAGTCAGCGA-1-0	2.55066906718863	RBMS1-	normal
CATTGTTGTTCCGCAG-1-0	1.60529084532146	RBMS1-	normal
CTGCCTACATCGCTAA-1-0	1.93755687852634	RBMS1-	normal
CACTTCGCAAGAAACT-1-0	1.09476051076213	RBMS1-	normal
CAGCAGCTCGCTTGAA-1-0	2.19243892513185	RBMS1-	normal
TCCATGCGTTGCATCA-1-0	1.94385582283637	RBMS1-	normal
CGGCAGTCAAACTCTG-1-0	2.38975337871679	RBMS1-	normal
CCAAGCGAGGTCATTC-1-0	0	RBMS1-	normal
GATTCGAGTGGGAGAG-1-0	1.60211828392297	RBMS1-	normal
TCATGTTTCGGCATCG-1-0	2.3926391618105	RBMS1-	normal
GTAGGTTCAGAACTAA-1-0	1.60306846414862	RBMS1-	normal
GTATTTCCACAATGAA-1-0	1.60561	RBMS1-	normal
GGGAGATTCAAGGCTT-1-0	1.09674909941471	RBMS1-	normal
CAAGACTCATTGCTTT-1-0	2.19989569745528	RBMS1-	normal
TACTTCAGTCCAGTTA-1-0	1.09901244873748	RBMS1+	normal
CACTGGGGTATCAGGG-1-0	0	RBMS1-	normal
GGTAACTCAGATCCAT-1-0	1.61280640421046	RBMS1-	normal
AAAGGTAAGAGTCCGA-1-0	1.61716244392321	RBMS1+	normal
ATTATCCGTCGAGTGA-1-0	2.20832337106105	RBMS1-	normal
GCGAGAAAGAGTTCGG-1-0	1.61748624561693	RBMS1+	normal
CAGGCCACAAGGTCAG-1-0	1.10776197575024	RBMS1-	normal
CCGTAGGGTCACCTTC-1-0	0	RBMS1-	normal
GGTGATTCAAGTAGTA-1-0	1.10654137200533	RBMS1-	normal
ATTTCTGTCACGGAGA-1-0	1.62008231581562	RBMS1-	normal
CTCAGAACATATGCGT-1-0	2.72844585791498	RBMS1-	normal
AAAGGGCTCTATTCGT-1-0	1.61586880276439	RBMS1-	normal
CACTGGGTCACCTCAC-1-0	1.62826047040432	RBMS1-	normal
TGACCCTCATAATGCC-1-0	3.06163478462065	RBMS1-	normal
AAGGTAAGTTCGGGTC-1-0	0	RBMS1-	normal
GTCATCCTCACGATAC-1-0	1.11075818697022	RBMS1-	normal
AGGTCTAAGAAGCTGC-1-0	0	RBMS1-	normal
GCTGGGTTCTTCGACC-1-0	0	RBMS1-	normal
TACCTCGGTGAGCGAT-1-0	1.11336022205085	RBMS1-	normal
ATGTCTTGTCGCTTGG-1-0	2.21465734499185	RBMS1-	normal
AATGGAAAGCCACCGT-1-0	1.11212600783483	RBMS1-	normal
GGGCGTTAGCACCGTC-1-0	1.96518380968383	RBMS1-	normal
TACAACGCAGTAGTGG-1-0	1.11514831197542	RBMS1-	normal
ACTTATCTCAATCGGT-1-0	2.21702274930706	RBMS1-	normal
AGGACTTGTGGATACG-1-0	0	RBMS1-	normal
ATTCGTTTCTGCGTCT-1-0	1.63056832072081	RBMS1-	normal
GTCTCACAGCTATCCA-1-0	1.1139097306069	RBMS1-	normal
CTCCTTTTCGCTACAA-1-0	2.73824455219765	RBMS1-	normal
TACCGGGAGAGCATTA-1-0	1.63089866128181	RBMS1-	normal
TCCGAAAAGCCTCTTC-1-0	2.74114745096383	RBMS1+	normal
TCGACGGAGGTCATCT-1-0	1.63255280174334	RBMS1-	normal
CATCGGGTCTTCACAT-1-0	1.63470927971155	RBMS1-	normal
GACTCAAAGCCTGTGC-1-0	2.73573644234711	RBMS1-	normal
CTGTGGGTCACTGTCC-1-0	1.12278388744489	RBMS1-	normal
CGCATAAAGGGAGATA-1-0	0	RBMS1-	normal
GTCATCCGTGTTCCAA-1-0	1.12292378377019	RBMS1+	normal
CTACAGAGTCGTTATG-1-0	1.12404434023022	RBMS1-	normal
GTAGTACGTAAGATCA-1-0	0	RBMS1-	normal
GTGAGCCGTTTACTTC-1-0	0	RBMS1-	normal
TCGACGGTCTGGGCAC-1-0	0	RBMS1-	normal
TCGTAGAAGAGTCCGA-1-0	1.98424114254952	RBMS1+	normal
GATCCCTTCGCGGACT-1-0	1.13153083734248	RBMS1-	normal
TACATTCGTTGTTGTG-1-0	0	RBMS1-	normal
CTCAGTCCATGTCAGT-1-0	2.6069439906365	RBMS1-	normal
GTCCCATGTTGTGGCC-1-0	2.23937929630135	RBMS1+	normal
GTAGGTTCATTGCCGG-1-0	1.13039375012809	RBMS1-	normal
AGCCAGCCATCATGAC-1-0	2.61845790871233	RBMS1-	normal
AGACAGGAGAGACAAG-1-0	1.13267045430356	RBMS1-	normal
CAGCCAGAGTCCCGAC-1-0	2.24351156379832	RBMS1-	normal
TGCAGTAAGCGTGAAC-1-0	0	RBMS1-	normal
CGAGTGCGTACGTACT-1-0	1.13495731428951	RBMS1+	normal
GTCAGCGAGTATTCCG-1-0	2.24012904697995	RBMS1-	normal
GAGGGATGTCGCACGT-1-0	2.24539687578184	RBMS1-	normal
CGGGACTAGCGGATCA-1-0	1.99386130912946	RBMS1-	normal
GACATCATCGCACGAC-1-0	2.76233604598158	RBMS1-	normal
GACTGATTCCAAGAGG-1-0	1.99752344805609	RBMS1-	normal
TCCTCTTTCCCAAGTA-1-0	2.00101887852347	RBMS1-	normal
TGTAACGGTAACATCC-1-0	1.66010268133236	RBMS1+	normal
CCTCCAAAGTCGCCAC-1-0	1.13999558883402	RBMS1-	normal
TGAATCGCACTGCACG-1-0	0	RBMS1-	normal
ATGGGTTGTTGGCCGT-1-0	2.45488485627211	RBMS1-	normal
AGTCATGAGGCTAACG-1-0	1.14377046288321	RBMS1-	normal
AGCGTATCAGTAACAA-1-0	2.25622786427144	RBMS1-	normal
ATACCTTTCCGGCAGT-1-0	2.62933118338335	RBMS1-	normal
ATCTTCACATGATAGA-1-0	1.66477614270494	RBMS1-	normal
CACATGAAGAGTCTGG-1-0	1.14919037441967	RBMS1-	normal
TCGGTCTCACGTACAT-1-0	1.1493376483457	RBMS1-	normal
CTGGTCTCACTGCACG-1-0	1.14625364847323	RBMS1-	normal
ATTCTACGTCTGCAAT-1-0	1.66930699635023	RBMS1+	normal
TGCGGCACAATCAAGA-1-0	1.14727961026015	RBMS1-	normal
TGGATCACACTGGCGT-1-0	1.67088240096025	RBMS1-	normal
CCTCTAGGTAGTCCTA-1-0	0	RBMS1-	normal
CCGGGTACAGTTGTTG-1-0	2.01328695185394	RBMS1-	normal
GGGTCACAGGCTGAAC-1-0	1.66686356814862	RBMS1+	normal
CAGCAATAGACACACG-1-0	1.67474874424152	RBMS1-	normal
GACATCAAGTTGAAAC-1-0	1.15526310668845	RBMS1-	normal
TCCTCTTTCTACTCAT-1-0	0	RBMS1-	normal
CTGTATTGTCCATAGT-1-0	1.15332991646538	RBMS1-	normal
CTTCAATGTTCAACGT-1-0	2.02100842631504	RBMS1-	normal
GTAGGAGGTAATCAAG-1-0	1.6786370530507	RBMS1-	normal
CGATCGGCAGATTTCG-1-0	1.15303313891683	RBMS1-	normal
GTCATCCGTAGGCAAC-1-0	1.15645633846224	RBMS1-	normal
CATACAGCAGGCTATT-1-0	1.68058951233203	RBMS1-	normal
GCATTAGCAACACGAG-1-0	2.01610285010804	RBMS1-	normal
AGGTTACTCCGGCAAC-1-0	1.15615777431471	RBMS1-	normal
CTCAGAACATGCCGGT-1-0	1.16155823416498	RBMS1-	normal
AAGTCGTCACGTTGGC-1-0	1.16110605785988	RBMS1-	normal
ACTCTCGGTCGTGCCA-1-0	1.16276595123645	RBMS1-	normal
CGCAGGTAGTCTTCGA-1-0	2.02823509431132	RBMS1-	normal
TTAGGGTGTCGGTGAA-1-0	2.79201969233477	RBMS1-	normal
AAAGAACCAGAAGCTG-1-0	2.02957378080483	RBMS1-	normal
TCGGGCACAGCACACC-1-0	1.16488618010911	RBMS1-	normal
GATGAGGTCGTGTGGC-1-0	0	RBMS1-	normal
TGTTACTTCGCATTAG-1-0	1.69550334716695	RBMS1-	normal
TTTAGTCCAACACGTT-1-0	0	RBMS1-	normal
CTTGATTTCACGATCA-1-0	2.03014821897384	RBMS1-	normal
CTCTCGACAAGGCCTC-1-0	2.02632672683144	RBMS1-	normal
AATAGAGTCGCTAAAC-1-0	1.16899954784825	RBMS1-	normal
CGTGCTTAGTCATACC-1-0	1.16473445044374	RBMS1-	normal
TCTCTGGAGCATGTTC-1-0	0	RBMS1-	normal
CAAGGGAGTCAAAGTA-1-0	2.0397859513725	RBMS1-	normal
GTAGTACGTGGATACG-1-0	2.03959200847992	RBMS1+	normal
CTGGTCTAGTTCCGGC-1-0	2.03746185594607	RBMS1-	normal
AGATCCATCTAGGAAA-1-0	0	RBMS1-	normal
GGAGGATTCTTCCCGA-1-0	1.17407	RBMS1-	normal
CCTATCGTCCAACCGG-1-0	1.17561757857081	RBMS1-	normal
TGTCCCATCGAGAAAT-1-0	1.17779031838029	RBMS1-	normal
CTCCCAAAGGGTAATT-1-0	1.6996938709958	RBMS1-	normal
CATCGGGAGGTCATCT-1-0	0	RBMS1-	normal
TGATGGTTCTTTCAGT-1-0	2.0407563993686	RBMS1-	normal
TACTTACAGACTTAAG-1-0	2.29984468830504	RBMS1-	normal
GAGAGGTAGAGTCAAT-1-0	0	RBMS1-	normal
ATTATCCGTCACTTAG-1-0	0	RBMS1-	normal
GTAGTACAGAAACTGT-1-0	2.93520234422378	RBMS1-	normal
GACCTTCGTATCTCGA-1-0	2.49555162296503	RBMS1-	normal
AAAGTCCCAGTCTTCC-1-0	0	RBMS1-	normal
TGCTCGTCACTTCAAG-1-0	1.17794585618757	RBMS1-	normal
TGATCAGTCAAGTAAG-1-0	2.30836545590955	RBMS1-	normal
GTCTTTAGTGATACTC-1-0	0	RBMS1-	normal
TTGGGCGCACAAATCC-1-0	2.05170973131626	RBMS1-	normal
TCTTAGTCACTAGGTT-1-0	1.7118617553295	RBMS1-	normal
TACTGCCCAAGCAATA-1-0	1.71353768372174	RBMS1-	normal
ACTTTCAGTGAGCAGT-1-0	1.18799637117936	RBMS1+	normal
ATCACTTTCTCTCTAA-1-0	1.18467753808702	RBMS1-	normal
TTACCGCTCGGATTAC-1-0	2.68562911446301	RBMS1-	normal
CTGAGGCGTCCTGTTC-1-0	2.51288167497868	RBMS1-	normal
GCTGGGTGTCCCAAAT-1-0	1.18974309679167	RBMS1-	normal
CCGGTGATCGTTAGTG-1-0	1.72330073091731	RBMS1-	normal
GATGACTCACCCGTAG-1-0	1.72424673944707	RBMS1-	normal
CTCATGCGTCAAAGAT-1-0	1.72405743503232	RBMS1-	normal
TGTCCACCAGCAGGAT-1-0	1.19245388101025	RBMS1-	normal
TCCGTGTTCATCGCCT-1-0	2.69052480491343	RBMS1+	normal
ATGTCTTAGCTAGAGC-1-0	0	RBMS1-	normal
ACCACAAAGGCTGAAC-1-0	2.32943510624612	RBMS1-	normal
TCCATCGAGCATATGA-1-0	0	RBMS1-	normal
TCCTCTTGTGTTTACG-1-0	2.32297420411106	RBMS1-	normal
GATTCGATCATACGGT-1-0	1.19422	RBMS1-	normal
GGGACTCAGTTGAAAC-1-0	0	RBMS1-	normal
TGTTACTAGCGTACAG-1-0	1.72785331772388	RBMS1-	normal
GTGGAAGGTGTCTTGA-1-0	1.2000206894527	RBMS1-	normal
AGACCATTCTTCTGTA-1-0	0	RBMS1-	normal
CAACGGCCATGGGATG-1-0	1.73109612299393	RBMS1+	normal
TGTCCACGTCCAAATC-1-0	2.33027248109574	RBMS1-	normal
TCAGGTAAGAATCGCG-1-0	2.32630252195561	RBMS1-	normal
GACCCAGGTTACCCTC-1-0	0	RBMS1-	normal
CTCAGTCCAAATTAGG-1-0	2.53291647262895	RBMS1-	normal
GCCATTCTCGAGCCTG-1-0	2.07979162045113	RBMS1-	normal
TAACTTCGTTTCAGAC-1-0	1.20539802156231	RBMS1-	normal
TGACCCTAGCGTACAG-1-0	0	RBMS1-	normal
CGCGTGAAGGTGCGAT-1-0	2.08409291695351	RBMS1-	normal
GAAGTAACAACTTGGT-1-0	1.21581507902271	RBMS1+	normal
TTACCGCAGCATTTCG-1-0	1.2104988022751	RBMS1-	normal
TCTGCCAGTTGCACGC-1-0	1.74734361007703	RBMS1-	normal
TGCAGTACACGGCTAC-1-0	0	RBMS1-	normal
CTTTCAAGTGTAGCAG-1-0	1.21765465387601	RBMS1-	normal
CGGAACCCATGAATAG-1-0	0	RBMS1-	normal
CCACAAAAGGACTATA-1-0	1.22135258810478	RBMS1-	normal
TCACATTGTCTTGCGG-1-0	1.76117604585597	RBMS1-	normal
AGTGCCGGTTCTGAGT-1-0	1.74891078375771	RBMS1+	normal
ATGATCGTCGGCTGTG-1-0	1.22118395387536	RBMS1-	normal
GCGTGCAAGCTTCTAG-1-0	0	RBMS1-	normal
GAGGCAAGTGGTCTCG-1-0	2.1038532290881	RBMS1+	normal
CACTGGGGTCTGCATA-1-0	0	RBMS1-	normal
TGCAGTATCAGTAGGG-1-0	1.2262658109939	RBMS1+	normal
AACCTTTAGCTTCATG-1-0	0	RBMS1-	normal
AGTGTTGTCCGTAATG-1-0	1.75898433293771	RBMS1-	normal
CCCGGAATCAAGAAAC-1-0	2.10469630733118	RBMS1-	normal
TCTTAGTTCCTCACGT-1-0	2.10934953498517	RBMS1-	normal
GAAGCCCCAGCTTCGG-1-0	1.76537918968609	RBMS1-	normal
ATTCTTGTCAAAGGTA-1-0	0	RBMS1-	normal
TGACAGTTCATTTCGT-1-0	2.74808864469348	RBMS1-	normal
CTTGAGATCATTACGG-1-0	2.36864297493186	RBMS1-	normal
TGTTTGTTCTGAACGT-1-0	1.76377504540519	RBMS1-	normal
CGACAGCTCATTTCGT-1-0	1.23935510409886	RBMS1-	normal
TTAGTCTCATAACCCA-1-0	0	RBMS1-	normal
GCACGGTCACCATTCC-1-0	1.2372675182925	RBMS1-	normal
CCGGTAGAGGAGGTTC-1-0	1.23536083136102	RBMS1-	normal
TTCTGTAGTTGGGCCT-1-0	1.76859842490128	RBMS1-	normal
GCCGATGGTACGGCAA-1-0	0	RBMS1-	normal
GTCTAGAAGGGAGATA-1-0	1.24531321961363	RBMS1+	normal
GTCATGAGTTTAGAGA-1-0	2.12326124608028	RBMS1-	normal
TGGCGTGAGAGATCGC-1-0	1.24285208459591	RBMS1+	normal
TCGTCCAGTCGTCTCT-1-0	1.23640002269911	RBMS1-	normal
CTTGATTCAAGTGTCT-1-0	2.12911315147707	RBMS1-	normal
AGCCAATGTCTCGCGA-1-0	0	RBMS1-	normal
TAGATCGGTCTCGCGA-1-0	1.77998223026869	RBMS1-	normal
TTCGCTGCATAGCTGT-1-0	1.24531321961363	RBMS1-	normal
ACAACCAGTCCGACGT-1-0	1.2516925719897	RBMS1-	normal
GGGTCACTCGCGTAGC-1-0	1.24831654053823	RBMS1-	normal
GGAACCCGTCATCGCG-1-0	1.24460891899128	RBMS1-	normal
AACAACCTCCGGCAGT-1-0	0	RBMS1+	normal
CTTCCGAAGGTTAGTA-1-0	0	RBMS1-	normal
AGTTCGAAGAGTGACC-1-0	2.39926002598991	RBMS1-	normal
GACCCAGTCTATCGGA-1-0	0	RBMS1-	normal
CATCGGGCAGAGTTCT-1-0	1.79342808299749	RBMS1-	normal
CCCTCTCTCTCTCTAA-1-0	1.26595362647508	RBMS1-	normal
TTGAGTGGTGTTCCAA-1-0	1.79551934331524	RBMS1-	normal
GCCAGGTCAGTTAAAG-1-0	2.41025919987465	RBMS1-	normal
CCTCTCCGTGCCGTTG-1-0	1.25616622098751	RBMS1-	normal
CCGTAGGGTATGTGTC-1-0	1.79405481902452	RBMS1+	normal
TTCCTCTGTGTGTCGC-1-0	1.79572880612956	RBMS1-	normal
GGTCTGGGTCTGTAGT-1-0	1.79950965988213	RBMS1-	normal
CGGCAGTAGATGCTGG-1-0	0	RBMS1-	normal
TACGGTACACAGAGCA-1-0	1.26686859497232	RBMS1-	normal
TCATCATAGGTTCACT-1-0	0	RBMS1-	normal
CCTCATGTCATACGAC-1-0	2.14648926732928	RBMS1+	normal
GTGACGCTCAGTGCGC-1-0	1.26376378275898	RBMS1-	normal
GCTGAATAGTCGAATA-1-0	1.26449277906455	RBMS1-	normal
TGTACAGCATTGTACG-1-0	1.26907063193808	RBMS1-	normal
TGGATCACAGCTGGTC-1-0	0	RBMS1-	normal
TCGGGTGCATCCGAAT-1-0	0	RBMS1-	normal
ACCTGAACAAGGCCTC-1-0	0	RBMS1-	normal
TCCTGCATCTTTGCAT-1-0	1.26999070439428	RBMS1-	normal
TGCGACGGTGACATCT-1-0	0	RBMS1-	normal
TCCGAAATCCATCAGA-1-0	1.81011790088562	RBMS1-	normal
CGTCAAACACTGCTTC-1-0	1.82371106903466	RBMS1-	normal
CCTCTCCAGGCTGTAG-1-0	2.43034	RBMS1-	normal
CAGCAATAGATTGATG-1-0	2.17802024006157	RBMS1-	normal
GTAGTACGTCATCAGT-1-0	1.28021208433365	RBMS1-	normal
TAACCAGGTTTACGTG-1-0	1.27387154757046	RBMS1-	normal
AGCGTATAGACTCGAG-1-0	1.8326969729603	RBMS1-	normal
CAGTGCGCATGTTCAG-1-0	1.8293964807525	RBMS1-	normal
TACCCACAGAGTGTTA-1-0	1.8304949732744	RBMS1+	normal
ACGTAGTGTATTAAGG-1-0	1.28890526055261	RBMS1-	normal
TGCTTGCTCGTGCACG-1-0	0	RBMS1-	normal
GTTGAACAGCAGAAAG-1-0	2.43936212856741	RBMS1-	normal
CCCTTAGCAAAGCGTG-1-0	1.28871485406847	RBMS1-	normal
TGCTTCGTCCGGCAAC-1-0	1.83424236669401	RBMS1+	normal
GTAGATCGTTCGGACC-1-0	1.83468451394509	RBMS1-	normal
GTAGGTTTCATGTCTT-1-0	1.84246604881412	RBMS1-	normal
AAGGAATAGAATAACC-1-0	1.30103110898363	RBMS1-	normal
TTCCGGTAGAGAGCCT-1-0	1.84336070166268	RBMS1-	normal
TCTGGCTCAAATCAGA-1-0	1.30630774593166	RBMS1-	normal
GTGGTTAGTCTCGCGA-1-0	1.29715362479495	RBMS1-	normal
ATCCTATTCCAACCAA-1-0	1.30415213556407	RBMS1-	normal
TCAATTCGTTATAGAG-1-0	2.65961616702502	RBMS1+	normal
TGGGATTTCTGGCCAG-1-0	2.20054999607766	RBMS1-	normal
TCCGAAAGTAGAGCTG-1-0	1.30552294977788	RBMS1-	normal
AACGAAAGTCTCCTGT-1-0	0	RBMS1-	normal
CCATAAGTCCGGTTCT-1-0	1.85828350101939	RBMS1-	normal
GTAATGCTCCGTGTAA-1-0	2.21036890399801	RBMS1-	normal
GTGGTTACACCGTACG-1-0	1.86057141073442	RBMS1-	normal
GTGGAGATCGAGAATA-1-0	1.30886576946695	RBMS1-	normal
ACTTAGGGTAACTTCG-1-0	0	RBMS1-	normal
GCAACCGAGTAAGACT-1-0	1.32142593400253	RBMS1-	normal
TTTATGCAGGTATTGA-1-0	0	RBMS1-	normal
TTGTTGTAGGATACGC-1-0	0	RBMS1-	normal
ATTACTCCAATCGCAT-1-0	2.21763038665863	RBMS1-	normal
TGAATGCGTTGCCGAC-1-0	2.68596879670119	RBMS1-	normal
AACTTCTTCGGTGTTA-1-0	1.32283851815651	RBMS1-	normal
ACTTCGCAGTTCCGTA-1-0	1.86401676145941	RBMS1-	normal
CAGCAATCAATCAAGA-1-0	2.48525046962979	RBMS1-	normal
TTGTTGTGTTGGCCGT-1-0	1.86701591506303	RBMS1-	normal
GAAACCTGTTCTAACG-1-0	0	RBMS1-	normal
ATCCCTGGTCACTACA-1-0	1.32872759399968	RBMS1-	normal
TTAGGCATCGTAGTGT-1-0	1.32021788515869	RBMS1-	normal
ACACTGAGTGCGGCTT-1-0	0	RBMS1-	normal
GGAATCTGTCTCGGGT-1-0	1.32263650934791	RBMS1-	normal
CCGTAGGGTGTCCAAT-1-0	1.32283851815651	RBMS1-	normal
GGAGGATGTGTGCTTA-1-0	0	RBMS1-	normal
GGAGGATTCATTACTC-1-0	0	RBMS1-	normal
CTCAGAACAGTTGTTG-1-0	1.32893173478388	RBMS1-	normal
AGCGCTGAGTAAGCAT-1-0	0	RBMS1-	normal
ACAGAAAGTCGTTCAA-1-0	0	RBMS1-	normal
TCTATACTCTCTCGAC-1-0	1.33632889224464	RBMS1-	normal
GTGTGGCTCGCACGAC-1-0	1.89481441868286	RBMS1-	normal
TATCTTGTCGAACGCC-1-0	0	RBMS1-	normal
CTTCCTTAGGGTACAC-1-0	1.88907479851854	RBMS1-	normal
CCTAACCGTACCTAAC-1-0	0	RBMS1-	normal
TTCTGTAAGTCCTGTA-1-0	1.89673758382749	RBMS1-	normal
ACCACAAGTACGAGTG-1-0	2.25750416093858	RBMS1-	normal
GAGTGAGCAGATCCAT-1-0	0	RBMS1-	normal
TCACTCGAGGTTCAGG-1-0	0	RBMS1-	normal
ATAGGCTTCGACGCTG-1-0	0	RBMS1-	normal
GTGACGCCAAAGTGTA-1-0	0	RBMS1-	normal
CTGTGAACATACCAGT-1-0	2.52950901854903	RBMS1-	normal
TTCCTAAAGCAGATAT-1-0	2.25929435895987	RBMS1-	normal
CAGTTAGAGAGGACTC-1-0	2.52659158122359	RBMS1-	normal
TCGTAGATCGTGACTA-1-0	1.90472393454897	RBMS1+	normal
TATCTGTTCGACGAGA-1-0	0	RBMS1-	normal
GAACTGTGTAGGGTAC-1-0	1.91279731660451	RBMS1-	normal
CGGGTCACATTATGCG-1-0	1.35310991237921	RBMS1-	normal
ACTCCCAAGGTCCGAA-1-0	2.73874703467259	RBMS1-	normal
GTCGAATTCTAGACAC-1-0	1.36082041988671	RBMS1-	normal
AGGCCACCAACTTGCA-1-0	2.7371246644055	RBMS1-	normal
GACTCTCTCGACACTA-1-0	2.74472148500064	RBMS1-	normal
GCATTAGTCTCGGCTT-1-0	0	RBMS1-	normal
CCTCATGGTAGCTTTG-1-0	0	RBMS1-	normal
CTGCATCGTTGTCAGT-1-0	1.36233143575843	RBMS1-	normal
CTCAAGAGTCTACATG-1-0	1.36449673814952	RBMS1-	normal
GTGTGATTCGTTCTAT-1-0	2.27349931275481	RBMS1-	normal
GAGCTGCGTGTTCGTA-1-0	0	RBMS1-	normal
ATATCCTCAGTAGTTC-1-0	1.36797774859458	RBMS1-	normal
TTTACTGGTCAAGCGA-1-0	1.36950713014174	RBMS1-	normal
CATCGCTCAACATACC-1-0	2.55103226779478	RBMS1-	normal
TTGGGATAGGTCCAGA-1-0	1.3668877384202	RBMS1-	normal
GACCCAGGTTGGAGAC-1-0	1.93400524654899	RBMS1-	normal
TGAGGGACAGCCTACG-1-0	1.93047041241648	RBMS1-	normal
TGGATCAAGATCCAAA-1-0	1.37191841883634	RBMS1-	normal
TATCTTGTCCACGGAC-1-0	1.92946352537567	RBMS1-	normal
CCTCCAATCTGCCCTA-1-0	1.38255603900928	RBMS1-	normal
ACAGAAACATATCTGG-1-0	0	RBMS1-	normal
GTTGTAGCACCTCTAC-1-0	0	RBMS1-	normal
GGCGTCATCACCACAA-1-0	1.37478077060808	RBMS1-	normal
CGCAGGTTCTTCGTAT-1-0	2.29407948325888	RBMS1-	normal
GTTGCGGGTATCCCTC-1-0	1.37522235501567	RBMS1+	normal
TCTTAGTTCGCTGATA-1-0	1.94651038916937	RBMS1-	normal
TCTGCCATCGGTCACG-1-0	0	RBMS1-	normal
GGAATCTCATGTCAGT-1-0	1.94728283286729	RBMS1-	normal
GGTGTCGCAATAACCC-1-0	0	RBMS1-	normal
TCGTGGGCAACGACAG-1-0	0	RBMS1-	normal
CATTCTAGTGATTCTG-1-0	0	RBMS1-	normal
GTCTTTAAGCCGCTTG-1-0	2.77860921002136	RBMS1-	normal
GTCGCGAAGCGTCTGC-1-0	1.94960494617835	RBMS1-	normal
TCCATCGAGGCAGGGA-1-0	1.38727015402899	RBMS1-	normal
AGTAGTCTCATGAGTC-1-0	1.95531163282757	RBMS1-	normal
TCACATTCACTTGAGT-1-0	1.95739757888473	RBMS1-	normal
GATTGGTCAGTAGAAT-1-0	2.31327456881637	RBMS1-	normal
GGGTGAATCTGTCTCG-1-0	2.7749355902496	RBMS1-	normal
ACGATCACAGCTTTGA-1-0	0	RBMS1-	normal
AGAAATGCACGGCACT-1-0	1.4088359077262	RBMS1-	normal
ATGGGAGAGGATGGCT-1-0	0	RBMS1+	normal
TGGATGTCAGTAGTGG-1-0	1.40511037996073	RBMS1-	normal
CATCGCTTCTCGTCGT-1-0	0	RBMS1-	normal
TAACCAGAGACTCGAG-1-0	0	RBMS1-	normal
AAGACAAGTGTCCTAA-1-0	2.32818064018301	RBMS1-	normal
CGATCGGCATCACCAA-1-0	1.4118798241566	RBMS1-	normal
GTTAGACAGGATGTTA-1-0	0	RBMS1-	normal
TGGAACTAGGTAGTAT-1-0	2.33208972226127	RBMS1-	normal
AGCCAGCCACTAAACC-1-0	1.41446740078884	RBMS1-	normal
CAGATTGCACTGCTTC-1-0	1.97965568232051	RBMS1-	normal
CCGTGAGCAGCAGTAG-1-0	2.97812400406709	RBMS1-	normal
CAGGGCTAGAATAGTC-1-0	1.97884935681483	RBMS1-	normal
GCACGGTCAGCGTAGA-1-0	0	RBMS1-	normal
CGTGATACATCTGGGC-1-0	2.99000295557837	RBMS1-	normal
TGTACAGGTACGTACT-1-0	1.43168062879987	RBMS1-	normal
CCACGTTTCTCAATCT-1-0	2.34905629333309	RBMS1+	normal
GTAGAGGCAAGCGAGT-1-0	1.98803833847065	RBMS1-	normal
GTAATGCGTCAGGTAG-1-0	1.43022756802944	RBMS1-	normal
AGCATCAAGGAGGCAG-1-0	1.43924329833117	RBMS1-	normal
GTCATTTTCGAGTACT-1-0	2.62496545469943	RBMS1-	normal
CATCCGTTCGTGGGAA-1-0	1.44071782555534	RBMS1+	normal
TCATCATGTGAGTCAG-1-0	0	RBMS1-	normal
CTAAGTGTCCTATGGA-1-0	2.00759309375898	RBMS1-	normal
TCTTAGTAGTACTGGG-1-0	0	RBMS1+	normal
CCGTAGGCAAGTATCC-1-0	2.37783592108495	RBMS1-	normal
TATCTGTTCTTCGTGC-1-0	1.44244257182312	RBMS1-	normal
TCATGTTGTTCTTGCC-1-0	0	RBMS1-	normal
GTGCTGGTCTTGTGCC-1-0	2.01375554864308	RBMS1-	normal
GACCAATGTCTTCTAT-1-0	1.44814372283222	RBMS1-	normal
GTAGATCGTCTGTCCT-1-0	0	RBMS1-	normal
GTATTGGGTCACCTTC-1-0	0	RBMS1-	normal
AGCTCAACAGCCGTCA-1-0	2.0188347739319	RBMS1-	normal
TTTCCTCAGAGTCGAC-1-0	1.44293624254268	RBMS1-	normal
CCCTCTCCAAGGCTTT-1-0	0	RBMS1-	normal
TCGACGGAGTAGTCAA-1-0	0	RBMS1-	normal
GCTTGGGCAGGGACTA-1-0	1.44764588007413	RBMS1-	normal
GTATTGGAGTGGAATT-1-0	0	RBMS1-	normal
GGGTGAATCCTCGATC-1-0	2.64630720110416	RBMS1-	normal
ACCGTTCCAGCAGTGA-1-0	2.87073672672258	RBMS1-	normal
ACATTTCGTGATCATC-1-0	2.0279485364382	RBMS1+	normal
TTACCATTCGAAGCAG-1-0	2.3918566071052	RBMS1+	normal
TATGTTCGTGTCGATT-1-0	2.38855391637585	RBMS1-	normal
TCTATACAGCTCTATG-1-0	2.86260640167553	RBMS1-	normal
GGGAGTATCCACAGCG-1-0	2.01770313958604	RBMS1-	normal
GAGGGTATCGGAGTGA-1-0	1.45767944698385	RBMS1-	normal
GGGAGATCATCTATCT-1-0	1.46072137096412	RBMS1-	normal
GATTCTTAGATTGCGG-1-0	2.02594562233073	RBMS1-	normal
TCAGTCCAGACCATAA-1-0	0	RBMS1-	normal
TAAGTCGGTCATGACT-1-0	0	RBMS1-	normal
TTTATGCGTTGCCTAA-1-0	1.45894511017569	RBMS1-	normal
GGAATCTAGCCATTGT-1-0	1.47355806158956	RBMS1-	normal
GGGTGAATCGCTTTAT-1-0	2.0290954104359	RBMS1-	normal
CACCGTTGTTGGATCT-1-0	2.0456270638864	RBMS1-	normal
GAGTCATGTGTTGAGG-1-0	0	RBMS1-	normal
CGATGCGTCATGCAGT-1-0	1.46736355215188	RBMS1-	normal
TACCGAATCTTCTAAC-1-0	0	RBMS1-	normal
AATCGTGAGCGTATGG-1-0	1.46942158697003	RBMS1-	normal
TGGGCTGCAAGAAACT-1-0	0	RBMS1+	normal
AGAGCCCGTGAGCGAT-1-0	1.47772199822313	RBMS1-	normal
CTTTCAAAGCAAATCA-1-0	2.40245316583027	RBMS1-	normal
GTAACCAGTGATGAAT-1-0	1.46942158697003	RBMS1-	normal
AACAAGATCCAACTGA-1-0	1.48586893971067	RBMS1-	normal
ATGTCCCAGTCACGCC-1-0	0	RBMS1-	normal
ATGGGAGGTCATAGTC-1-0	0	RBMS1-	normal
AATAGAGAGCATGAAT-1-0	2.89107091987512	RBMS1-	normal
TGTTACTCACAAGCAG-1-0	2.0553626749956	RBMS1-	normal
GCCGTGAAGACCTTTG-1-0	1.48375639443779	RBMS1-	normal
GTCTTTAGTGTAGTGG-1-0	2.69738219640445	RBMS1-	normal
GTGGTTATCATTCACT-1-0	1.50139970730162	RBMS1-	normal
TCGACCTAGGTGGCTA-1-0	0	RBMS1-	normal
GTTGCTCGTGAGATAT-1-0	1.50031631752831	RBMS1-	normal
TCCCACAGTGTAAACA-1-0	1.51068375741394	RBMS1-	normal
ATTATCCTCTAAGGAA-1-0	1.50112868663941	RBMS1-	normal
TGTGATGTCATCCTAT-1-0	0	RBMS1-	normal
CGGCAGTTCCATTTAC-1-0	0	RBMS1-	normal
GGGAGTACACGCGCTA-1-0	2.71169779212737	RBMS1-	normal
TATCTTGTCGTCTAAG-1-0	2.08687063710498	RBMS1-	normal
ATCGTAGAGTGAACAT-1-0	2.08687063710498	RBMS1-	normal
TGCAGATAGTCATACC-1-0	2.08071132751938	RBMS1-	normal
GAAGAATTCGTCTAAG-1-0	0	RBMS1-	normal
CGGGCATAGGTCGACA-1-0	1.51731950072689	RBMS1-	normal
TGTTCATGTTGGGACA-1-0	2.09401455295064	RBMS1-	normal
GTATTGGTCTGCTTTA-1-0	1.51704163256299	RBMS1-	normal
TCCGAAAGTAGATGTA-1-0	0	RBMS1-	normal
ATCCACCTCATGCCGG-1-0	1.52374394698692	RBMS1-	normal
TACGGGCTCAGCCTCT-1-0	0	RBMS1-	normal
CGTAATGAGCAGATAT-1-0	0	RBMS1+	normal
TCCTAATGTTTGGGAG-1-0	1.53108459818759	RBMS1-	normal
GTGCTTCCATGAGATA-1-0	1.51927	RBMS1-	normal
AAGAACAGTTACTCAG-1-0	0	RBMS1+	normal
CTTTCAATCGGCCTTT-1-0	0	RBMS1-	normal
CACGTGGTCGGTAGAG-1-0	1.5282513498452	RBMS1-	normal
CCACTTGAGGATAATC-1-0	0	RBMS1-	normal
CTGCATCCATGTACGT-1-0	0	RBMS1-	normal
GGTGGCTAGTAGTCTC-1-0	1.53080071180382	RBMS1+	normal
GAGACTTCACGAGAAC-1-0	2.12067431022148	RBMS1-	normal
CACCGTTAGTAGAGTT-1-0	0	RBMS1-	normal
AACACACCACGACAGA-1-0	0	RBMS1-	normal
TGTGGCGCACACGTGC-1-0	0	RBMS1-	normal
CCCTAACAGTGGAAAG-1-0	2.96088294434551	RBMS1-	normal
AGTCATGAGACAACAT-1-0	0	RBMS1-	normal
TCGTGCTAGAGCAGAA-1-0	2.11552585406241	RBMS1-	normal
TGATTTCGTGCCAAGA-1-0	0	RBMS1-	normal
CTACGGGGTATACCTG-1-0	1.55509256341837	RBMS1-	normal
AGATCGTCAGAGATGC-1-0	2.49310454952002	RBMS1-	normal
CCCGAAGAGGCGTTGA-1-0	1.55715852192089	RBMS1-	normal
CATAGACCACTTGAAC-1-0	0	RBMS1-	normal
TCTGTCGAGATCGACG-1-0	0	RBMS1-	normal
GCTTCACTCGAGGCAA-1-0	0	RBMS1-	normal
GGTGGCTTCCTCAGAA-1-0	0	RBMS1-	normal
CGTGAATTCTTCTAAC-1-0	2.50437875320082	RBMS1-	normal
TTTCGATGTCCTCCTA-1-0	0	RBMS1-	normal
CATTGCCAGTCGCTAT-1-0	2.52175127941986	RBMS1-	normal
AACGAAATCGCAGATT-1-0	2.15836452739886	RBMS1-	normal
CATTCTAGTATGACAA-1-0	1.57089989302168	RBMS1-	normal
TTCTAGTTCGAGAGCA-1-0	1.57210853934006	RBMS1-	normal
GTAGATCAGATCCAAA-1-0	1.56969347007338	RBMS1-	normal
ACCCTTGCACCGTGAC-1-0	1.57696549954871	RBMS1-	normal
AGTAACCTCCATTGTT-1-0	0	RBMS1-	normal
GCTTCACGTGGCACTC-1-0	2.54199822710014	RBMS1-	normal
ACACGCGTCATGAGAA-1-0	0	RBMS1-	normal
TTGAACGCAGGGCTTC-1-0	1.58339518249613	RBMS1-	normal
GTAGCTAAGGAACGAA-1-0	1.58926704261798	RBMS1-	normal
TGTCCACTCTGCGGGT-1-0	2.17859895653462	RBMS1-	normal
CCAATTTAGGAATCGC-1-0	1.59425255261851	RBMS1-	normal
GGGCCATGTTAGGGTG-1-0	0	RBMS1-	normal
TTTGGAGTCTCACTCG-1-0	2.54451814694951	RBMS1-	normal
GGTCACGGTCACATTG-1-0	0	RBMS1-	normal
TGTGGCGCAGTGTGCC-1-0	1.59675945417433	RBMS1+	normal
CTCAGGGCATCGGTTA-1-0	2.82347862965621	RBMS1-	normal
TGATTTCCATAAGATG-1-0	1.59113220953527	RBMS1-	normal
TACCGGGTCTCACCCA-1-0	0	RBMS1-	normal
CCATCACTCATAGGCT-1-0	0	RBMS1-	normal
TGTTGGACACAAGCCC-1-0	0	RBMS1-	normal
TCTTGCGGTCCATACA-1-0	1.60592717715981	RBMS1-	normal
ATCGGCGAGGGCTAAC-1-0	2.21266127605736	RBMS1-	normal
CGGGTCATCGTGTGAT-1-0	1.61296723349549	RBMS1-	normal
CCGATGGAGTGAATAC-1-0	2.20976673502747	RBMS1-	normal
TGGTAGTAGCTCTGTA-1-0	2.59807244573354	RBMS1-	normal
CATGCAACAAAGGCTG-1-0	2.58929133013047	RBMS1-	normal
ACGGGTCGTTTCGTAG-1-0	1.63288411833355	RBMS1-	normal
TCACGGGTCAAGCTGT-1-0	0	RBMS1-	normal
GGGTGTCTCCTGCTAC-1-0	1.63554053633674	RBMS1-	normal
CATGGATGTTAAGGAT-1-0	1.65340830422807	RBMS1-	normal
GTAAGTCAGCACTGGA-1-0	0	RBMS1-	normal
CTACATTGTGCCTTCT-1-0	1.65340830422807	RBMS1-	normal
TACATTCCAGAGAAAG-1-0	0	RBMS1-	normal
AGGACTTCAATAGTCC-1-0	0	RBMS1-	normal
GAACGTTGTACGTACT-1-0	0	RBMS1-	normal
TAATCTCAGTCTGGAG-1-0	0	RBMS1-	normal
GCTTGGGGTATGCGTT-1-0	2.24861202924938	RBMS1-	normal
GCTGGGTAGTAGTCCT-1-0	2.24294682667431	RBMS1-	normal
GAGAAATAGCTTTCCC-1-0	1.66651521998421	RBMS1-	normal
AAACGCTGTTGAGTCT-1-0	2.25279187165251	RBMS1-	normal
GGTTGTACAGCACAGA-1-0	2.61160910579536	RBMS1-	normal
CTACATTTCAGGGTAG-1-0	0	RBMS1-	normal
GTCACGGCAGCTGTCG-1-0	1.67246144572645	RBMS1-	normal
GCCCGAAGTAGTTACC-1-0	1.65204321679743	RBMS1-	normal
AGGTAGGGTTCATCGA-1-0	2.2662366553995	RBMS1-	normal
GCTACAACAGAACCGA-1-0	0	RBMS1-	normal
TCATGAGAGATTGCGG-1-0	1.66825874174476	RBMS1-	normal
CAATGACTCACTGAAC-1-0	1.6848688061171	RBMS1+	normal
GACACGCGTATCACCA-1-0	2.27323881172233	RBMS1-	normal
GTCGTTCGTCGCGTTG-1-0	1.66408175185499	RBMS1-	normal
GGAGATGCATGGCTAT-1-0	0	RBMS1-	normal
TGTTACTTCAAGGACG-1-0	0	RBMS1-	normal
CAGATTGTCGACCAAT-1-0	0	RBMS1-	normal
GAGGGTATCTTACGTT-1-0	0	RBMS1-	normal
GACCGTGGTGCCGTTG-1-0	2.28782418372261	RBMS1-	normal
GGGCGTTCAGTCAACT-1-0	0	RBMS1-	normal
TGATTCTCAGAACTAA-1-0	0	RBMS1-	normal
TTTGATCAGTTTGGCT-1-0	0	RBMS1-	normal
CAAGAGGGTCCAGAAG-1-0	1.7063043852994	RBMS1-	normal
GGGTAGAGTTGGTAGG-1-0	1.7022571258035	RBMS1-	normal
TGAGGTTAGGTTCTAC-1-0	0	RBMS1-	normal
ACAACCAAGCTAATGA-1-0	1.70262408196355	RBMS1-	normal
TCCTTTCTCGGCGATC-1-0	0	RBMS1-	normal
CTCATGCGTCGGCACT-1-0	1.70963346024874	RBMS1-	normal
GTAGGTTAGCAGATAT-1-0	2.31615185204355	RBMS1-	normal
GTCTGTCTCGCCTCTA-1-0	1.71746397656373	RBMS1-	normal
CGAATTGAGGAGAGGC-1-0	0	RBMS1-	normal
CCACGAGGTCCAGCCA-1-0	1.72538364625109	RBMS1-	normal
TGATCTTGTCGGAACA-1-0	3.18110638851382	RBMS1+	normal
GTTAGTGCAAATCAAG-1-0	0	RBMS1-	normal
AGTACTGCATTGGGAG-1-0	0	RBMS1-	normal
TCAGTCCTCCGAGTGC-1-0	0	RBMS1-	normal
TGGCGTGGTCTAATCG-1-0	2.69116540262608	RBMS1-	normal
TCATGGAGTATCGCGC-1-0	0	RBMS1-	normal
GCTGGGTTCATTGAGC-1-0	1.72084710114249	RBMS1-	normal
TCGTGCTCATCCGAGC-1-0	1.71971756500341	RBMS1-	normal
TGACAGTCATTGGCAT-1-0	1.74110962772978	RBMS1-	normal
GGTCTGGTCTGGAAGG-1-0	1.74577992111071	RBMS1-	normal
CCTCCTCCATGGCCAC-1-0	1.72994988421238	RBMS1-	normal
TATCTTGGTTCGATTG-1-0	0	RBMS1-	normal
CAATTTCTCATTACGG-1-0	1.72424673944707	RBMS1-	normal
TTGAGTGAGTAGAATC-1-0	2.33996401873227	RBMS1-	normal
GAGTCATGTTTAGACC-1-0	0	RBMS1-	normal
ACTATTCAGCACTAGG-1-0	0	RBMS1-	normal
GCAGCTGCAGGACTAG-1-0	2.71191650674158	RBMS1-	normal
TTGAGTGAGCGAGAAA-1-0	2.34506608797021	RBMS1-	normal
AGAAGCGGTCGATTAC-1-0	0	RBMS1-	normal
GTGCACGAGAGATTCA-1-0	0	RBMS1-	normal
GTTAGACGTGCCTTTC-1-0	0	RBMS1-	normal
GGAGATGGTCGAACGA-1-0	1.75166176372084	RBMS1-	normal
GACTGATAGTAACGAT-1-0	0	RBMS1-	normal
CACGAATGTGCATCTA-1-0	1.75838777152377	RBMS1-	normal
TCCTTCTTCGAGTGGA-1-0	0	RBMS1-	normal
TCTCACGTCCTGTAAG-1-0	1.75402832933928	RBMS1-	normal
AGTCAACTCTACTGAG-1-0	0	RBMS1-	normal
GTGTTCCCATGCCGCA-1-0	3.01086811188981	RBMS1-	normal
ATGGGAGAGACAGCGT-1-0	1.76237439706831	RBMS1-	normal
CGCCATTTCTCTCTAA-1-0	0	RBMS1-	normal
CTTCCTTTCGCACTCT-1-0	0	RBMS1-	normal
TGCACGGTCCCGAATA-1-0	0	RBMS1-	normal
TTGCTGCGTGCGAGTA-1-0	1.78265118401869	RBMS1-	normal
GATCGTAAGGTCTTTG-1-0	0	RBMS1-	normal
GTGGGAACAGGAGGAG-1-0	0	RBMS1-	normal
TGTAAGCCACTTGGCG-1-0	0	RBMS1-	normal
CCGGGTAAGTAGCCAG-1-0	0	RBMS1-	normal
CTCATCGCAGCAGTTT-1-0	0	RBMS1-	normal
GTTAGTGCAAGCTGTT-1-0	0	RBMS1-	normal
TTGGGTAGTACGAGCA-1-0	1.79845741791218	RBMS1-	normal
TCAGGTAGTAGGTTTC-1-0	1.80352233381001	RBMS1-	normal
GGGAAGTGTTAGGGTG-1-0	0	RBMS1-	normal
TTGTGGAGTAGCACGA-1-0	2.39562563950452	RBMS1-	normal
TCCTAATTCCGTGGCA-1-0	1.80352233381001	RBMS1-	normal
CTATAGGTCAGGACGA-1-0	0	RBMS1-	normal
CGTCCATGTGTAGGAC-1-0	2.78676442032185	RBMS1-	normal
TACCGGGGTATCGTGT-1-0	1.79468210501893	RBMS1-	normal
GGGAGATCAATCTCGA-1-0	1.79887812916272	RBMS1-	normal
GATCAGTTCTTGCAGA-1-0	1.80947696635039	RBMS1-	normal
TCAGCCTAGGTGGGTT-1-0	2.41303178782513	RBMS1-	normal
GAGATGGAGATGCCGA-1-0	1.8146205105463	RBMS1+	normal
GGCTGTGGTTCTTCAT-1-0	0	RBMS1-	normal
CATTGTTCAACCCTAA-1-0	2.42562348177185	RBMS1-	normal
CGTTCTGAGCTGCGAA-1-0	0	RBMS1-	normal
TCCTGCAGTCAATCTG-1-0	0	RBMS1-	normal
TGAGCGCAGACAAGCC-1-0	2.4369772841275	RBMS1-	normal
TATTTCGGTTCGGACC-1-0	0	RBMS1-	normal
TATTTCGCAATGTCAC-1-0	0	RBMS1-	normal
TGAATGCAGTTGCGAG-1-0	0	RBMS1-	normal
TACTTGTGTGCTCTTC-1-0	0	RBMS1-	normal
GTGTCCTGTAGCTGTT-1-0	0	RBMS1-	normal
CAGATTGGTTGCTAGT-1-0	1.82240538127408	RBMS1-	normal
TGCTCGTGTGTCATCA-1-0	0	RBMS1-	normal
AGAAGTAGTTCTTAGG-1-0	0	RBMS1-	normal
CGGTCAGTCGAGTACT-1-0	2.4327015705185	RBMS1-	normal
TCCACGTGTGTGATGG-1-0	2.82770885777391	RBMS1-	normal
GACCGTGTCTCGTGAA-1-0	0	RBMS1-	normal
GGTGATTTCTCTCAAT-1-0	1.84403241487607	RBMS1-	normal
CTACTATGTACGACAG-1-0	0	RBMS1-	normal
GTTACAGGTAACAGGC-1-0	3.33369069568148	RBMS1-	normal
CCTCTAGGTGCAATGG-1-0	0	RBMS1-	normal
CACGTGGGTTCCTTGC-1-0	0	RBMS1-	normal
ATTCACTTCAAATGCC-1-0	0	RBMS1-	normal
GCTGAATGTCTCGACG-1-0	1.87328444292206	RBMS1-	normal
GCCAGGTGTGTACATC-1-0	2.48550269299585	RBMS1-	normal
AGGGTTTGTTCCACAA-1-0	0	RBMS1-	normal
CTCTCAGAGCAGAAAG-1-0	0	RBMS1-	normal
GCGATCGTCTTTCCGG-1-0	2.8602230756479	RBMS1-	normal
GAGATGGCAGTCAGTT-1-0	0	RBMS1-	normal
GCCGATGCAGACCTGC-1-0	0	RBMS1-	normal
AGGTGTTGTCTGCAAT-1-0	0	RBMS1-	normal
ACTGCAACAATCGCGC-1-0	2.90641275935961	RBMS1-	normal
GAACGTTAGGCAATGC-1-0	1.88931305995646	RBMS1-	normal
CATTCCGTCAGCATTG-1-0	0	RBMS1-	normal
ACATCCCCAGACATCT-1-0	1.89074424743067	RBMS1-	normal
AACAAAGGTGAGATTA-1-0	0	RBMS1-	normal
TCTCACGCAACAAAGT-1-0	3.1908887471932	RBMS1-	normal
TGGTTAGCAGTTAAAG-1-0	1.90764955184506	RBMS1-	normal
TGCTTCGTCGAATGCT-1-0	0	RBMS1-	normal
ACCACAACAGTCAGCC-1-0	0	RBMS1-	normal
GCGATCGTCAGGAACG-1-0	0	RBMS1-	normal
AACCTGATCATTGCGA-1-0	0	RBMS1-	normal
CATTCCGAGTTCGGTT-1-0	1.91946872987575	RBMS1-	normal
GTAGTACTCGAAGCAG-1-0	0	RBMS1-	normal
GAGACTTCAATGGCAG-1-0	2.53483916585231	RBMS1-	normal
ATGTCTTGTAGGACTG-1-0	0	RBMS1-	normal
AAAGGTATCTCCAATT-1-0	2.54127961337563	RBMS1-	normal
TCAGTTTTCGCCTCTA-1-0	0	RBMS1-	normal
GTGCTGGAGGGTTAGC-1-0	1.9441978198698	RBMS1-	normal
TATACCTAGTGGTTCT-1-0	0	RBMS1-	normal
TGGTAGTAGCATCAGG-1-0	0	RBMS1-	normal
TCTCTGGGTGACTCGC-1-0	0	RBMS1-	normal
GTGGAGATCCTGGTCT-1-0	1.95557205996705	RBMS1-	normal
GTAAGTCGTGATTGGG-1-0	3.23965175841811	RBMS1+	normal
AACAAGACACATGAAA-1-0	1.96448062371802	RBMS1-	normal
GAACGTTTCAACACCA-1-0	3.64398532183123	RBMS1-	normal
GTTGTCCGTTGCAAGG-1-0	0	RBMS1-	normal
CTCGAGGGTACAGAGC-1-0	2.6032685834703	RBMS1-	normal
CCGTAGGAGCAGTCTT-1-0	0	RBMS1-	normal
ATTCATCAGGGTCACA-1-0	1.9891267505551	RBMS1-	normal
CCATCACCAAGGTCGA-1-0	1.99899325293938	RBMS1-	normal
TGCCGAGGTCTCTCCA-1-0	2.00286504198279	RBMS1-	normal
CCCTCAAGTTAAGTCC-1-0	2.62318580610769	RBMS1-	normal
TGTAACGCAGACTCTA-1-0	2.01742049224816	RBMS1-	normal
CATTCATTCTCCAAGA-1-0	0	RBMS1-	normal
ACACGCGTCGAGAGAC-1-0	2.61904748346797	RBMS1-	normal
AGCCACGTCGTTAGAC-1-0	0	RBMS1-	normal
GTTGTCCAGGTCCCTG-1-0	0	RBMS1-	normal
TTCATTGAGGCATCGA-1-0	2.03688192726104	RBMS1-	normal
TAAGTCGTCTCAATCT-1-0	0	RBMS1-	normal
GACTCTCTCTTGGCTC-1-0	0	RBMS1-	normal
GGTCTGGGTTACCTGA-1-0	2.06522247083326	RBMS1-	normal
AACTTCTAGTTTCGGT-1-0	0	RBMS1-	normal
GTTAGACGTTAAGGGC-1-0	2.69867397199536	RBMS1+	normal
GTAATCGCATTGAAGA-1-0	0	RBMS1-	normal
GCAACATAGCGTGTTT-1-0	2.08532623654161	RBMS1-	normal
GTGAGCCCAAATCAAG-1-0	0	RBMS1-	normal
CTATCCGTCTTGCAGA-1-0	0	RBMS1-	normal
TGACGCGGTCGTGCCA-1-0	2.68584140036154	RBMS1-	normal
TTCGGTCGTCGTTGCG-1-0	0	RBMS1-	normal
CCGATCTCATGAAGCG-1-0	0	RBMS1-	normal
CTGTATTAGAATCGTA-1-0	0	RBMS1-	normal
TGTTCATTCCGCTAGG-1-0	0	RBMS1-	normal
CATCAAGAGAGGTTAT-1-0	0	RBMS1-	normal
TCGGGTGCAATGTCTG-1-0	0	RBMS1-	normal
TAGGGTTCAGATAAAC-1-0	2.09152228469769	RBMS1-	normal
TTCCAATTCGTCGACG-1-0	3.10760996773239	RBMS1-	normal
TGATCAGGTATCCTTT-1-0	2.72758649628067	RBMS1-	normal
GGGACAACACTTCTCG-1-0	0	RBMS1-	normal
GGATGTTCATCGTGCG-1-0	2.72758649628067	RBMS1-	normal
CTCTGGTCAGTCTGGC-1-0	0	RBMS1-	normal
CTTACCGGTGATACCT-1-0	0	RBMS1-	normal
CTTCGGTCACTAGGTT-1-0	2.12911315147707	RBMS1-	normal
CCCTTAGTCACTGGTA-1-0	0	RBMS1-	normal
TCTAACTGTCCTCCAT-1-0	2.13698395419608	RBMS1-	normal
AGTGATCCACTCCGGA-1-0	0	RBMS1-	normal
CATTCATTCGTCGATA-1-0	2.13172802768184	RBMS1-	normal
TGGGCGTTCAGCCTTC-1-0	2.12976605709338	RBMS1-	normal
CTGAGGCAGTCCCTAA-1-0	2.77634671238211	RBMS1-	normal
AGATCGTCATTCGGGC-1-0	0	RBMS1-	normal
TCATGTTAGAGCCCAA-1-0	0	RBMS1-	normal
CTCGAGGGTCTTCAAG-1-0	2.78700261985844	RBMS1-	normal
GTAGGTTTCCGTGTCT-1-0	0	RBMS1-	normal
GCTTGGGGTTTCCAAG-1-0	2.13041950445649	RBMS1-	normal
TCGTGCTGTAGGTGCA-1-0	2.78486113153141	RBMS1-	normal
GTCTCACGTGGTGATG-1-0	0	RBMS1-	normal
CGTGCTTTCTTGATTC-1-0	0	RBMS1-	normal
CTCAATTTCGACATTG-1-0	0	RBMS1-	normal
CGGACACTCGAGTGAG-1-0	2.17340558787198	RBMS1-	normal
AAATGGATCGTGGGAA-1-0	2.18173130967845	RBMS1-	normal
CCTCACATCGCTCCTA-1-0	0	RBMS1-	normal
CTACCCAAGCATATGA-1-0	0	RBMS1-	normal
GCTGGGTAGTGTCATC-1-0	2.21811682755416	RBMS1-	normal
GTGCGTGCAATGTTGC-1-0	0	RBMS1-	normal
TTGGTTTTCGAAACAA-1-0	0	RBMS1-	normal
TGAGCATCAGGGAGAG-1-0	0	RBMS1-	normal
GAGGGATAGACGGAAA-1-0	2.20868396862704	RBMS1-	normal
CTGCAGGAGAGATTCA-1-0	0	RBMS1-	normal
GGTTGTAAGAGTAACT-1-0	3.28409904305409	RBMS1-	normal
GTCGTTCTCCAAATGC-1-0	2.21811682755416	RBMS1-	normal
GTCCTCAAGTTGAAAC-1-0	2.25775966161398	RBMS1-	normal
ACACAGTGTTTGACAC-1-0	0	RBMS1-	normal
CTGTGAAGTGTTCCTC-1-0	0	RBMS1-	normal
TCACAAGGTACATACC-1-0	2.91848047211265	RBMS1-	normal
TCCATCGTCATCGCTC-1-0	0	RBMS1-	normal
GTGTGATTCGTGCGAC-1-0	2.25546304997313	RBMS1-	normal
CATACCCTCAGCTGTA-1-0	0	RBMS1-	normal
GTCGTTCTCCACACCT-1-0	0	RBMS1-	normal
TATCTTGAGCACCGTC-1-0	0	RBMS1-	normal
AGTTCGAGTGTTAAAG-1-0	0	RBMS1-	normal
TTAGGCACAAATGCGG-1-0	2.3034855883273	RBMS1-	normal
TTACTGTCATGGAATA-1-0	0	RBMS1-	normal
CAGGTATTCTGAGTCA-1-0	0	RBMS1-	normal
CCACCATCACCCTCTA-1-0	3.35070852782961	RBMS1-	normal
TCATTCATCCTGCCAT-1-0	2.3501999032919	RBMS1-	normal
TTCCAATCATCAGCAT-1-0	2.34591950947395	RBMS1-	normal
CCTTCAGGTGGTCCGT-1-0	2.35709500583626	RBMS1-	normal
TTACAGGCACTGAGTT-1-0	2.35622996600174	RBMS1+	normal
CTACAGATCGTAATGC-1-0	0	RBMS1-	normal
CAGGGCTAGTAAGCAT-1-0	2.34762900467216	RBMS1-	normal
GAGCCTGAGAAGCTCG-1-0	0	RBMS1-	normal
CATACCCAGCGCCGTT-1-0	2.38616016791626	RBMS1-	normal
TCGCTTGAGCACGATG-1-0	0	RBMS1-	normal
GAGAGGTTCAGCGTCG-1-0	3.05217358445894	RBMS1-	normal
TGAACGTTCATCGTAG-1-0	0	RBMS1-	normal
CGGGACTGTTTAGACC-1-0	2.43507427604012	RBMS1-	normal
TGGGTTAAGCTAAATG-1-0	0	RBMS1-	normal
TGCTCGTAGTAGCAAT-1-0	3.1677142504442	RBMS1-	normal
TGGTGATGTAACAAGT-1-0	0	RBMS1-	normal
GTATTTCAGTGCAGGT-1-0	0	RBMS1-	normal
GAGACCCCAAGACAAT-1-0	0	RBMS1-	normal
TAACCAGAGCCTCGTG-1-0	0	RBMS1-	normal
GTTGTCCGTGGTGATG-1-0	0	RBMS1-	normal
CGAAGTTAGCCTGAAG-1-0	0	RBMS1-	normal
GGTTCTCAGGGCAGAG-1-0	0	RBMS1-	normal
AGAAGCGTCGCGTTTC-1-0	0	RBMS1-	normal
TGGCGTGAGCGTCGAA-1-0	0	RBMS1-	normal
ACAGCCGCAAGCGAGT-1-1	1.99805592446216	RBMS1+	HCM
ATATCCTGTCCCTAAA-1-1	1.69802502596048	RBMS1+	HCM
CAATGACCAGTTGTCA-1-1	1.44022592478974	RBMS1+	HCM
CTAGACACAAGGTTGG-1-1	1.44209723693142	RBMS1+	HCM
ATCGTCCGTATTTCTC-1-1	1.28011832306758	RBMS1+	HCM
TCGCAGGGTACCAGAG-1-1	1.93013463248108	RBMS1+	HCM
CTATAGGGTGGCATCC-1-1	1.83385570906185	RBMS1+	HCM
GCCAGGTTCTCGCGTT-1-1	2.10861703081377	RBMS1+	HCM
AGTCAACGTGGTCTTA-1-1	1.09098203068065	RBMS1+	HCM
CTACATTCAGGTGACA-1-1	1.59969620049289	RBMS1+	HCM
ATCACTTTCATGTCTT-1-1	2.1154675424479	RBMS1+	HCM
GGTAATCAGAACTTCC-1-1	1.73322985047199	RBMS1+	HCM
AGGGAGTCATAGCACT-1-1	1.09914590661033	RBMS1+	HCM
ATCGGCGTCAGCACCG-1-1	1.09892349660198	RBMS1+	HCM
CCACAAAGTGAGACCA-1-1	0.850779618173037	RBMS1+	HCM
GAATAGATCTAGCCAA-1-1	1.61404041982282	RBMS1+	HCM
CCTCACAAGCAACAAT-1-1	2.04165029301561	RBMS1+	HCM
TAGACCAGTCGCGTTG-1-1	2.12638867046349	RBMS1+	HCM
TCCGTGTTCATCCTGC-1-1	1.85265157271931	RBMS1+	HCM
TACGCTCTCATGGATC-1-1	1.95615110999101	RBMS1-	HCM
CGGAATTTCGGTCAGC-1-1	1.61867486119817	RBMS1+	HCM
CCATAAGCAATTAGGA-1-1	2.13232353016942	RBMS1+	HCM
GCAACATGTTGGCTAT-1-1	1.61975725586195	RBMS1+	HCM
CTGATCCCATAATCGC-1-1	1.86017050892334	RBMS1+	HCM
ACTCCCATCCATCAGA-1-1	1.62421345153607	RBMS1+	HCM
ACGTTCCAGCTCATAC-1-1	1.48322936235793	RBMS1+	HCM
ACGCACGAGCATGTTC-1-1	1.11294848226797	RBMS1+	HCM
ATTATCCTCTACAGGT-1-1	1.48465336155894	RBMS1-	HCM
CACCGTTAGCGCCTTG-1-1	1.75459297057365	RBMS1+	HCM
ACAAAGACAACCCGCA-1-1	1.31916290803794	RBMS1+	HCM
CCTTCAGCAAACCGGA-1-1	1.32273750494645	RBMS1+	HCM
ATCATTCCATGGCCCA-1-1	1.63443242194574	RBMS1+	HCM
CCTCTAGCAAGACTGG-1-1	1.49139487465835	RBMS1+	HCM
GAGACTTAGCCATTTG-1-1	1.87561978493154	RBMS1+	HCM
TCTCACGAGTCTAACC-1-1	2.06865796257559	RBMS1+	HCM
TGGAGAGGTGGTGATG-1-1	1.6409967785589	RBMS1+	HCM
TGTCCACGTGTCTCCT-1-1	1.64340483508662	RBMS1+	HCM
AAGGTAAAGGACCCAA-1-1	1.50026219650343	RBMS1+	HCM
TATTGCTTCGACCTAA-1-1	1.77145622870509	RBMS1+	HCM
CACAACATCAAATGAG-1-1	1.65192958339588	RBMS1-	HCM
TACGGGCAGCTAGCCC-1-1	1.79068884352356	RBMS1+	HCM
TAAGCCATCTCCGATC-1-1	1.35125095735971	RBMS1+	HCM
CCCAACTGTGAACTAA-1-1	1.35194074159669	RBMS1+	HCM
TCATTCATCTAGAACC-1-1	2.18554467558531	RBMS1+	HCM
CGACAGCTCCTATGGA-1-1	0.890339429706402	RBMS1-	HCM
TTCTGTACAACTCGAT-1-1	1.14943585419561	RBMS1+	HCM
CTGCATCCATGGACAG-1-1	1.15140388334172	RBMS1+	HCM
GATTCGAGTCACAGTT-1-1	1.35856110646736	RBMS1+	HCM
GTGCGTGCAGACACCC-1-1	1.67369211765416	RBMS1+	HCM
ACCATTTAGGCCTGAA-1-1	1.52898679586892	RBMS1+	HCM
AGAGAGCCATCAGTGT-1-1	2.19367690177495	RBMS1-	HCM
CTCCTCCAGAAGCCTG-1-1	1.36433406580432	RBMS1+	HCM
TACCCGTGTAATACCC-1-1	1.53741927259467	RBMS1+	HCM
TGGTTAGAGTGCCAGA-1-1	1.68332042709604	RBMS1+	HCM
AACGTCAAGCGCCTAC-1-1	1.68230990974449	RBMS1+	HCM
ACAGAAACACTTGACA-1-1	1.5406388795012	RBMS1+	HCM
TACACCCGTCCTCATC-1-1	1.54393251270595	RBMS1+	HCM
CCTCTCCGTCGATTCA-1-1	1.69049606953122	RBMS1+	HCM
GGACGTCTCCGCGGAT-1-1	1.69344777283164	RBMS1+	HCM
ATAGGCTCACTGCATA-1-1	2.29234449311493	RBMS1+	HCM
TCACGCTCACACCAGC-1-1	0.91227463223979	RBMS1+	HCM
ATTCACTTCGATTGAC-1-1	1.55893456990057	RBMS1+	HCM
GGGCTCATCAGACCTA-1-1	1.55893456990057	RBMS1+	HCM
AACAGGGTCGGTAGGA-1-1	1.70611990478144	RBMS1+	HCM
TTCGCTGGTTGCTGAT-1-1	1.83373738572469	RBMS1+	HCM
TGTAACGTCTAGATCG-1-1	0.919376805604148	RBMS1+	HCM
CATGCCTCACGCCAGT-1-1	1.9519990701438	RBMS1+	HCM
AGTACTGGTCTACTGA-1-1	2.0554616432663	RBMS1+	HCM
TTCCGGTAGCCGCTTG-1-1	1.39543857749124	RBMS1+	HCM
CTGAGGCGTTCTTGCC-1-1	1.9568103217311	RBMS1+	HCM
ATTCAGGAGATACATG-1-1	1.39732621527888	RBMS1+	HCM
ACTCCCACATGAGAAT-1-1	1.39755542168716	RBMS1+	HCM
CGTCCATGTTCGAACT-1-1	1.39795674245062	RBMS1+	HCM
TCCTCCCCAATCAGCT-1-1	2.31677	RBMS1+	HCM
TTACCATTCCTGATAG-1-1	1.19122966626314	RBMS1+	HCM
GGGTTATGTGAATGAT-1-1	2.24065769868624	RBMS1+	HCM
CCGATGGGTCCTTTGC-1-1	1.57593038690411	RBMS1+	HCM
AACAACCCAAGGATGC-1-1	2.16033098320944	RBMS1+	HCM
GCTACAACACAAACGG-1-1	1.72430985234034	RBMS1-	HCM
TATTCCATCCTCTGCA-1-1	2.06984684801876	RBMS1+	HCM
ATCGTCCAGAACCCGA-1-1	1.96870960512912	RBMS1+	HCM
GCAACATGTATCCTTT-1-1	1.72626918983369	RBMS1+	HCM
TCCTGCACACCAGTAT-1-1	2.40048670990397	RBMS1+	HCM
GAAGAATTCTTCCGTG-1-1	1.58020311106484	RBMS1+	HCM
ATAGGCTCAACTGGTT-1-1	2.25047474697907	RBMS1+	HCM
GTGAGCCAGCGTGCCT-1-1	1.40906951443495	RBMS1+	HCM
GGGATGAAGGGAGGAC-1-1	1.85968808213407	RBMS1+	HCM
CTCGAGGTCCCTGTTG-1-1	1.8627023318418	RBMS1+	HCM
TAACACGTCCTACCAC-1-1	1.7362775708282	RBMS1-	HCM
TCTCAGCCAGCCCAGT-1-1	1.41606069384038	RBMS1+	HCM
ACCACAACACCGGAAA-1-1	1.59013679921503	RBMS1-	HCM
ATTCTTGGTTAGGGAC-1-1	1.73801327664054	RBMS1+	HCM
ACCTGAATCTCATTAC-1-1	1.74110962772978	RBMS1+	HCM
TGTCCCATCGAACCAT-1-1	1.21000306768098	RBMS1+	HCM
TGTAAGCTCTACCTTA-1-1	1.74591009575815	RBMS1+	HCM
ACTATGGCACTAGGCC-1-1	1.60066397434135	RBMS1+	HCM
ACCTACCAGGCACAAC-1-1	1.88071652859684	RBMS1+	HCM
ACTGTCCGTTCATCTT-1-1	0.585061939890817	RBMS1+	HCM
TTACGCCTCGCCCAGA-1-1	1.88199625529105	RBMS1+	HCM
TGCGGGTTCTGGCTGG-1-1	1.99968320200035	RBMS1-	HCM
TGCTTGCTCTTCACGC-1-1	1.75442353071454	RBMS1+	HCM
AGTGTTGTCCGAGGCT-1-1	1.60758449186423	RBMS1+	HCM
AGATCCACAGAGATGC-1-1	1.61039860420601	RBMS1+	HCM
TGAGGGACATGAATCC-1-1	1.88951734534156	RBMS1+	HCM
AAACGAACAAGCCCAC-1-1	1.75964777056072	RBMS1+	HCM
CAGTGCGGTTCTCCTG-1-1	0.958475141936179	RBMS1+	HCM
ACTTTCATCAAATGAG-1-1	1.61444868320472	RBMS1+	HCM
ACCTGTCCACCCTGTT-1-1	0.959268803479622	RBMS1+	HCM
CTGCAGGAGAACTTCC-1-1	0.960561523218219	RBMS1+	HCM
CAGCACGCAGTAGTTC-1-1	1.90347362605485	RBMS1+	HCM
GCAACCGAGCGGCTCT-1-1	1.62537037600507	RBMS1+	HCM
CGAAGGATCCCTGGTT-1-1	1.23831032170929	RBMS1+	HCM
TGGTAGTTCCGCTGTT-1-1	1.77555611030144	RBMS1+	HCM
ACAACCATCAACACCA-1-1	1.62793142351789	RBMS1+	HCM
TCTACATCACGACGCT-1-1	1.62891904800592	RBMS1+	HCM
AAAGAACGTTAGTCGT-1-1	0.971600908774431	RBMS1+	HCM
CATTTCAGTGATGGCA-1-1	1.2432030047402	RBMS1+	HCM
AGGAATACAGTGAGCA-1-1	2.30747604137736	RBMS1+	HCM
CTGGACGCACTCCGGA-1-1	2.12809859541047	RBMS1+	HCM
ATTCACTGTCGACTGC-1-1	2.12947580998548	RBMS1-	HCM
TGAATGCGTTGCCATA-1-1	1.63567363261692	RBMS1+	HCM
TGTGGCGGTGGAGGTT-1-1	1.78484859168821	RBMS1+	HCM
AACACACTCGGACAAG-1-1	2.13500887353365	RBMS1-	HCM
GGGATCCAGTAAGACT-1-1	1.63947796390149	RBMS1-	HCM
ACGTTCCTCTCTCGCA-1-1	1.2512175017541	RBMS1+	HCM
CAGTGCGCATTGTCGA-1-1	1.46537626933443	RBMS1+	HCM
GACGTTACAGCTCCTT-1-1	1.79120412962362	RBMS1+	HCM
CATAAGCAGTTGAAAC-1-1	1.25175198436497	RBMS1+	HCM
GATAGCTAGGAACATT-1-1	2.23366662970155	RBMS1+	HCM
ACGGAAGTCTCTTGCG-1-1	1.46704259501696	RBMS1+	HCM
GAGTGTTAGTCACGCC-1-1	1.46826310945047	RBMS1+	HCM
TTTATGCTCACTTGTT-1-1	1.64566387302721	RBMS1+	HCM
CTCCAACCACGTCATA-1-1	1.25916875678703	RBMS1+	HCM
TGGGAGACATCGCCTT-1-1	1.47804847134915	RBMS1+	HCM
GATCATGTCAAAGAAC-1-1	1.26346031446243	RBMS1+	HCM
CCCAACTCAATACAGA-1-1	1.65655846178342	RBMS1+	HCM
ACCACAACACCAGCCA-1-1	1.47857118130391	RBMS1+	HCM
TGAGGAGGTGTATCCA-1-1	1.80649347603911	RBMS1+	HCM
AGTAACCCAGCTGCCA-1-1	0.993664365593564	RBMS1+	HCM
TCTGCCAAGGCCCACT-1-1	1.80912113846161	RBMS1+	HCM
CAGAGCCCAAGCCCAC-1-1	2.05669981685618	RBMS1+	HCM
CTCAACCAGAGGTTTA-1-1	2.05573387136325	RBMS1+	HCM
TCCATGCCAAACCGGA-1-1	1.48534013959206	RBMS1+	HCM
TTCCGGTCATCAGTCA-1-1	1.66442885886046	RBMS1+	HCM
AAAGTCCCAACAACAA-1-1	2.34413608834958	RBMS1+	HCM
AGACCCGAGTGCGACA-1-1	1.4883868087912	RBMS1+	HCM
GGGTAGAAGACTCATC-1-1	1.27492336293353	RBMS1-	HCM
AACGAAACACGTAACT-1-1	1.81814211816976	RBMS1+	HCM
CAGGTATCATGTGCTA-1-1	2.34809584574928	RBMS1+	HCM
ACTTAGGTCCAGTACA-1-1	1.81879081944946	RBMS1+	HCM
AGCGATTAGATGACAT-1-1	1.67119791823482	RBMS1+	HCM
TGCTTGCAGCATGCAG-1-1	1.27858908837696	RBMS1+	HCM
AGGAATACATCGTTCC-1-1	2.43088703180236	RBMS1+	HCM
ACGTAGTGTGCGACAA-1-1	1.95363960856974	RBMS1+	HCM
CATTCATCATATAGCC-1-1	1.95445657810099	RBMS1+	HCM
CCTCAGTCAACGTTAC-1-1	1.49485985208463	RBMS1+	HCM
TAGGTACCACCCAAGC-1-1	1.28083755736801	RBMS1+	HCM
ATTCAGGGTTATTCTC-1-1	1.8297624596406	RBMS1+	HCM
GTAGCTATCGGTAGGA-1-1	1.50316416357604	RBMS1+	HCM
CCCGGAATCCCTCTTT-1-1	2.07742073212243	RBMS1+	HCM
GGTTCTCTCCGTAATG-1-1	1.01113182936183	RBMS1-	HCM
ATAGGCTAGCGACTTT-1-1	1.50636622876724	RBMS1+	HCM
GTTATGGAGCTAAATG-1-1	1.01380953577481	RBMS1+	HCM
AGCGATTTCACTCTTA-1-1	1.96674320126609	RBMS1+	HCM
CATGCTCGTGCAACAG-1-1	1.2937502885965	RBMS1-	HCM
GGCTTGGCATGCCGAC-1-1	2.08694793754993	RBMS1-	HCM
AACAACCTCACCTCTG-1-1	0	RBMS1-	HCM
AGAGCCCGTATGTCCA-1-1	1.51316409567626	RBMS1+	HCM
AACCTTTTCACGTAGT-1-1	1.5157927163557	RBMS1+	HCM
GGGCTACTCCGATTAG-1-1	1.97502145184323	RBMS1+	HCM
ACACAGTTCTGTTCAT-1-1	1.5150306880516	RBMS1+	HCM
ACACGCGGTTGCTCAA-1-1	1.51565409822438	RBMS1+	HCM
GACTCAATCGGCTTCT-1-1	1.84575184054905	RBMS1+	HCM
CTAACCCGTCATCACA-1-1	1.84815086718851	RBMS1+	HCM
TATTGCTTCCACCTCA-1-1	1.98038595544742	RBMS1+	HCM
GAGTGAGCAAAGACGC-1-1	1.0253062797633	RBMS1+	HCM
ATTATCCGTGTAAACA-1-1	1.02576515704298	RBMS1+	HCM
GGGACAAAGCATTTCG-1-1	1.85063317347099	RBMS1+	HCM
ACAACCAGTATGATCC-1-1	1.70189036422705	RBMS1+	HCM
TGTGTGATCTACTATC-1-1	1.70247727613801	RBMS1+	HCM
AAGACAAGTTTGCAGT-1-1	1.98493716324034	RBMS1+	HCM
AAGCGTTTCTGTCAGA-1-1	1.0294523038072	RBMS1+	HCM
TTATTGCGTATCCCTC-1-1	1.30761812933104	RBMS1+	HCM
AGGCTGCGTTAATGAG-1-1	1.30729025294631	RBMS1+	HCM
TAGGTACCATGACGTT-1-1	1.70527192671871	RBMS1+	HCM
CTCAGTCAGACTAAGT-1-1	1.85714222849091	RBMS1+	HCM
AGACACTCAGCTCGGT-1-1	1.70696892223341	RBMS1+	HCM
GCAACCGCAGCGGTTC-1-1	2.10651729053988	RBMS1+	HCM
GTGCAGCAGGTAGTCG-1-1	1.70822590013371	RBMS1+	HCM
AATGCCACATACCATG-1-1	1.70867	RBMS1+	HCM
AAGAACAGTTCAACGT-1-1	1.99224512228413	RBMS1+	HCM
TCTATCACACAGAGCA-1-1	1.31534429550995	RBMS1+	HCM
TCTACCGCACCACATA-1-1	1.31774257072821	RBMS1+	HCM
ACCCAAAGTCGCACGT-1-1	1.86786405648145	RBMS1+	HCM
AAAGTCCAGCGTATGG-1-1	2.22063480565479	RBMS1+	HCM
GACTATGTCAGCAGAG-1-1	2.31821325043082	RBMS1+	HCM
CTCCCTCCAAACAGGC-1-1	2.22218198885002	RBMS1-	HCM
ATCAGGTAGGACAACC-1-1	1.04068880095044	RBMS1+	HCM
AATTTCCTCCGGTTCT-1-1	1.53973174381557	RBMS1+	HCM
CATAAGCAGTGCACCC-1-1	1.04175593096975	RBMS1+	HCM
ATGCATGCACTTTAGG-1-1	0	RBMS1+	HCM
CATGCGGGTTCGGCTG-1-1	2.12261371354504	RBMS1+	HCM
TACAACGCAATCTGCA-1-1	0.652041647010943	RBMS1+	HCM
ACAAGCTCAGCTGTCG-1-1	1.3239170895723	RBMS1-	HCM
ATGGATCTCTAATTCC-1-1	1.54333900010876	RBMS1+	HCM
CCCTGATCATCTGTTT-1-1	2.12382827482483	RBMS1-	HCM
ACACCAATCGACATAC-1-1	1.72250707463798	RBMS1+	HCM
ATTCTACAGGCCACCT-1-1	1.54551303574266	RBMS1+	HCM
TCATACTGTCCCGCAA-1-1	1.54573084079698	RBMS1+	HCM
CAAAGAACATACGCAT-1-1	1.04521073388255	RBMS1+	HCM
TACAGGTTCGCGAAGA-1-1	1.32791174714174	RBMS1+	HCM
CGACAGCTCGAGCCTG-1-1	1.72872929831776	RBMS1+	HCM
TGCTTGCCACTCATAG-1-1	1.87992062971617	RBMS1-	HCM
CTAACTTTCTCAGAAC-1-1	1.55010236289611	RBMS1+	HCM
AACCACATCTTTCCGG-1-1	1.73216764412484	RBMS1+	HCM
AAAGAACTCCACTGAA-1-1	1.88408902089424	RBMS1+	HCM
CTTGAGAGTGTAGCAG-1-1	1.73170821970865	RBMS1+	HCM
AACCCAAAGACTAAGT-1-1	1.33392136501771	RBMS1+	HCM
TGTGATGCAATGCAAA-1-1	2.01806669676432	RBMS1+	HCM
TGATTCTCAAATGATG-1-1	1.05292423092078	RBMS1+	HCM
CGTGATACATCGTGGC-1-1	1.55413559114884	RBMS1+	HCM
TCCCAGTCAGTCGCAC-1-1	1.33577772380357	RBMS1-	HCM
CGGAATTGTGTACGCC-1-1	1.73531514495429	RBMS1+	HCM
AATTCCTTCTCCTGCA-1-1	1.73469988589387	RBMS1+	HCM
AGACCCGAGGGCTAAC-1-1	0.659709414932617	RBMS1-	HCM
CAACAACGTTCATCTT-1-1	1.05438435922636	RBMS1+	HCM
GTCACTCCAACGTTAC-1-1	1.05658285586933	RBMS1+	HCM
ACTATTCAGATGACAT-1-1	2.24751786301516	RBMS1+	HCM
AAACCCACACGACCTG-1-1	1.5619798798955	RBMS1+	HCM
TGCATCCCAAGAGTTA-1-1	2.14418534338479	RBMS1+	HCM
CCTGTTGTCAGTCTTT-1-1	1.5645160717847	RBMS1+	HCM
AAGAACATCTCCTGAC-1-1	1.74632681670983	RBMS1+	HCM
TCATATCTCATGGCCG-1-1	1.34640992063935	RBMS1+	HCM
AGCTACAGTTCGAACT-1-1	0.668029178131402	RBMS1+	HCM
TTTGGAGTCTCTTCAA-1-1	1.34886946675803	RBMS1+	HCM
TGCGGGTTCTTTGCTA-1-1	1.90375129004809	RBMS1+	HCM
CTCCAACGTATCAGCT-1-1	1.75071735911648	RBMS1+	HCM
TTACTGTTCGAAACAA-1-1	1.90472393454897	RBMS1+	HCM
TGCACGGGTATATGGA-1-1	1.57210853934006	RBMS1+	HCM
GTAGCTAGTTCCTACC-1-1	2.26151628416845	RBMS1+	HCM
TGGGCGTTCGTAGTGT-1-1	2.15701118679634	RBMS1+	HCM
ACATGCATCTTCGTGC-1-1	1.75410735189229	RBMS1+	HCM
TACCCGTCAAACAGGC-1-1	2.04095063582957	RBMS1+	HCM
TGGCGTGAGCCTGGAA-1-1	1.06910704275828	RBMS1+	HCM
AACCAACCACAATGAA-1-1	2.04253410176592	RBMS1+	HCM
CCATAAGGTAACATGA-1-1	1.35524163777831	RBMS1+	HCM
ATCATTCTCCTACACC-1-1	1.91058675785902	RBMS1+	HCM
TAGAGTCCAATCGCGC-1-1	1.91017811655777	RBMS1+	HCM
ATGACCACATGGAAGC-1-1	1.57795647102662	RBMS1-	HCM
GACGCTGCACAGTATC-1-1	1.35723822178831	RBMS1+	HCM
CAGCAGCTCCGAGATT-1-1	1.35795292676022	RBMS1+	HCM
ACACCAAGTACTGGGA-1-1	1.76109622796842	RBMS1+	HCM
TGGAACTCAACCAATC-1-1	1.7616551425762	RBMS1+	HCM
CCTCACACAGTCTGGC-1-1	1.58224241184706	RBMS1+	HCM
CTCACTGCATGATGCT-1-1	1.76293432354892	RBMS1+	HCM
AAAGGATGTCGTGGTC-1-1	1.58308757983562	RBMS1+	HCM
AATGAAGCAGCACAAG-1-1	1.36204332575373	RBMS1-	HCM
ACCAAACGTCGAGCTC-1-1	1.36341309802558	RBMS1-	HCM
ATATCCTAGAATTCAG-1-1	2.27515109286653	RBMS1+	HCM
TTCCGGTTCGTAACTG-1-1	1.07868350106083	RBMS1+	HCM
GACCAATCAACGAGGT-1-1	1.07945261017864	RBMS1+	HCM
AGGATCTAGCACTCGC-1-1	1.58756191711346	RBMS1+	HCM
ACGATGTTCTATCGGA-1-1	1.77154879460834	RBMS1+	HCM
CAGCACGAGGACGCAT-1-1	1.76960744355449	RBMS1+	HCM
CGGGTCAAGAGACAAG-1-1	1.77171081401232	RBMS1+	HCM
GAGTTGTTCGGTCTAA-1-1	2.05914660953807	RBMS1+	HCM
TGCAGGCCATGACAAA-1-1	1.37023679219692	RBMS1-	HCM
CAACCTCAGCCTAACT-1-1	1.36936130510605	RBMS1-	HCM
ATCCACCTCTGTCGTC-1-1	2.68939727531988	RBMS1+	HCM
AGTGACTCACTGCGAC-1-1	1.77577336765568	RBMS1-	HCM
TGAGTCATCTCTTAAC-1-1	1.08766664332135	RBMS1+	HCM
ATAGACCGTTACTCAG-1-1	1.37382512484525	RBMS1+	HCM
AGGTTGTAGCCTAGGA-1-1	1.08897270524384	RBMS1+	HCM
TACAACGTCCACTTTA-1-1	1.93358355489296	RBMS1-	HCM
TCCTCCCCAGGAATAT-1-1	1.0887112176854	RBMS1+	HCM
CTCCACACAACAAAGT-1-1	0.686170925860885	RBMS1+	HCM
GTTGTGACACTAGGCC-1-1	1.0915951805686	RBMS1+	HCM
AACCAACAGGCCTGCT-1-1	2.07004853471723	RBMS1+	HCM
GGAGCAAAGGAACATT-1-1	1.0915951805686	RBMS1+	HCM
GCCAGGTCATCCTTGC-1-1	1.60132750340785	RBMS1+	HCM
AGCGATTCACAAGGTG-1-1	0.68892409640507	RBMS1-	HCM
CCGAACGCAGACGATG-1-1	1.60291000643622	RBMS1+	HCM
TTACGTTTCGGCTTGG-1-1	1.60322695963373	RBMS1+	HCM
TCATTACAGTCCTACA-1-1	0	RBMS1+	HCM
ATCTTCAGTTGTCAGT-1-1	2.0726463294117	RBMS1+	HCM
CGTGTCTGTTGTGTTG-1-1	1.09462821965324	RBMS1+	HCM
CACCAAACATTGACCA-1-1	1.09641711716198	RBMS1+	HCM
CAACAACAGCCGTTAT-1-1	1.38330184018344	RBMS1+	HCM
ACTTCGCCAACGACAG-1-1	1.78893174233178	RBMS1+	HCM
CCACTTGAGCTACAAA-1-1	1.38427277186211	RBMS1+	HCM
GCCAGGTGTGAGGCAT-1-1	2.19846999059627	RBMS1+	HCM
ATCGCCTCAGTGACCC-1-1	1.38682	RBMS1+	HCM
CACTGTCAGCACTGGA-1-1	1.6144970467115	RBMS1+	HCM
GTGTCCTCAAGCGATG-1-1	1.10202389141517	RBMS1+	HCM
TGCTGAACACATACGT-1-1	1.79610599384159	RBMS1+	HCM
CACGGGTCACTAGGCC-1-1	2.08585540048473	RBMS1+	HCM
TTCAGGATCTTCCACG-1-1	1.3927	RBMS1+	HCM
ATCACGATCCCTTCCC-1-1	1.61651531048164	RBMS1+	HCM
ACATCGACAGGTTCCG-1-1	1.61708151798804	RBMS1+	HCM
CGGAGAAAGTGTAGTA-1-1	2.0896582942802	RBMS1+	HCM
AGGAAATAGCCTCTTC-1-1	2.09098926131549	RBMS1+	HCM
ATAGAGACACCGGCTA-1-1	2.09143342217208	RBMS1+	HCM
CTCGAGGCAATCAGCT-1-1	1.62146558351364	RBMS1+	HCM
ACCAACATCAAATGCC-1-1	2.09356892093905	RBMS1+	HCM
AAGACTCCATTCGATG-1-1	1.62293333937903	RBMS1-	HCM
GAGCCTGCACCGTCTT-1-1	2.41377270110563	RBMS1+	HCM
ATCGGCGGTTCCGTTC-1-1	2.41405071302066	RBMS1+	HCM
AAACGCTCACCTAAAC-1-1	1.80708918337279	RBMS1+	HCM
ACGTTCCGTCCTGTCT-1-1	0.703248020188615	RBMS1+	HCM
CGGACACAGAGGTTAT-1-1	1.6260425259871	RBMS1+	HCM
TCCTCTTGTGGCACTC-1-1	1.62538676190046	RBMS1+	HCM
AATTCCTTCCACTTTA-1-1	1.62686313299201	RBMS1+	HCM
ATCATTCGTTGCTGAT-1-1	2.5051294618581	RBMS1+	HCM
ATCGTAGCACCGTGGT-1-1	2.10081965180282	RBMS1+	HCM
TATTCCATCGCTTAAG-1-1	1.4044916781847	RBMS1-	HCM
TGAGCGCCAGACTCTA-1-1	1.62858967852153	RBMS1+	HCM
TTTCATGCAAACTAAG-1-1	1.1145974570043	RBMS1+	HCM
ACGTAACCAATAACGA-1-1	1.62933098699205	RBMS1+	HCM
ATAGACCTCGAGAAAT-1-1	1.1154239644438	RBMS1+	HCM
CTGTACCGTACGACAG-1-1	1.81221561166874	RBMS1+	HCM
ACGTACACATCCAATG-1-1	1.81341705639177	RBMS1+	HCM
TCAGTTTCAAACTCTG-1-1	1.40588464652067	RBMS1+	HCM
GACCAATAGTAGCCAG-1-1	1.96932831631992	RBMS1+	HCM
AGTAGCTGTAGGTAGC-1-1	0	RBMS1-	HCM
TACCCGTTCCAAATGC-1-1	2.10298099737577	RBMS1+	HCM
ATGCGATGTCGCATCG-1-1	1.63255280174334	RBMS1+	HCM
CGGGTGTCAGACACCC-1-1	1.41227117456014	RBMS1+	HCM
GGTGATTCACCTAAAC-1-1	2.10977392952907	RBMS1+	HCM
CCTGTTGAGCCAGACA-1-1	2.11077519831119	RBMS1+	HCM
TCAAGTGGTAGTAAGT-1-1	1.97616779134565	RBMS1+	HCM
GTGGTTATCAAGCCGC-1-1	1.63937757455706	RBMS1+	HCM
CTCCCTCAGCGGTAAC-1-1	1.41281948847807	RBMS1+	HCM
TACCCGTTCGAACTCA-1-1	1.12215482941021	RBMS1+	HCM
TTCGCTGGTGACAACG-1-1	1.41352519036667	RBMS1+	HCM
AATGGAACATGCACTA-1-1	0.710961250551371	RBMS1+	HCM
CTCCCTCTCTTACCAT-1-1	1.82231841934401	RBMS1+	HCM
CTCAATTAGTATGATG-1-1	1.63996338966641	RBMS1-	HCM
GCAGGCTTCCCTCAAC-1-1	1.82615468759847	RBMS1+	HCM
CATCCGTTCGCAGATT-1-1	1.98019371003021	RBMS1+	HCM
GTCGTAATCGGCTATA-1-1	1.64172389091418	RBMS1-	HCM
TTGCCTGTCTATTGTC-1-1	1.64214373510248	RBMS1+	HCM
TCTGGCTTCCCTCGTA-1-1	1.98163032173394	RBMS1+	HCM
AAGACTCTCACCGACG-1-1	1.98243961448219	RBMS1+	HCM
TAAGCACCACATGTTG-1-1	1.82772996058777	RBMS1-	HCM
CATCCACTCACTCGAA-1-1	1.41912124599993	RBMS1+	HCM
ACACCAAGTATCGTTG-1-1	1.41967576081583	RBMS1+	HCM
ATTCTACCAATTGAAG-1-1	1.82878205275649	RBMS1+	HCM
CATTGCCTCTATCACT-1-1	1.64754089450523	RBMS1-	HCM
CTGCATCCATCGTGGC-1-1	1.64796436611636	RBMS1+	HCM
AACCACAAGTCACGAG-1-1	1.12968435118991	RBMS1+	HCM
TCCTGCAAGGCTAGCA-1-1	1.42205797173309	RBMS1+	HCM
CTTCCGACACAGTGTT-1-1	1.64864247193383	RBMS1+	HCM
TAAGTCGGTATTCTCT-1-1	1.64830333416393	RBMS1+	HCM
CATGCCTCACAGACGA-1-1	1.1325991539561	RBMS1+	HCM
CCTAAGACATCCGGCA-1-1	1.83548	RBMS1+	HCM
AGGTCATGTCGTCAGC-1-1	1.99249254098723	RBMS1+	HCM
AGGATCTCACTGTGTA-1-1	0	RBMS1+	HCM
CATTCCGAGCTGACCC-1-1	1.83681058353844	RBMS1+	HCM
CAGCAGCCAGTCAGCC-1-1	1.65229896157018	RBMS1+	HCM
AGCCAGCAGGTCACCC-1-1	1.42926076798589	RBMS1+	HCM
AGATCCATCACGATCA-1-1	1.42885838376709	RBMS1+	HCM
ACGGGTCAGGAACGCT-1-1	1.99450091193186	RBMS1+	HCM
AAAGGTAAGGGAGGGT-1-1	0.722867593307142	RBMS1+	HCM
TACGGGCCAGGGAGAG-1-1	1.43046950616801	RBMS1+	HCM
ACATCCCAGCGGTAAC-1-1	1.13898398007579	RBMS1+	HCM
GATAGCTTCCCAATAG-1-1	1.99724817533394	RBMS1+	HCM
GAGTCATCAATTGAGA-1-1	1.65872409078554	RBMS1+	HCM
AAACCCATCTACCACC-1-1	0.724289302067876	RBMS1+	HCM
TCATTGTAGGTTACAA-1-1	1.99926915754888	RBMS1+	HCM
ACACCAAGTACAGCGA-1-1	1.84474959384259	RBMS1+	HCM
AAACGCTAGTCGAAAT-1-1	1.43386668376264	RBMS1+	HCM
CGAGTTACAGTGTACT-1-1	2.00018956223275	RBMS1+	HCM
GAGCTGCAGGTGCCTC-1-1	1.66139765136481	RBMS1+	HCM
CATACTTTCCTCATAT-1-1	1.66200281472335	RBMS1+	HCM
CATGCAATCATAGCAC-1-1	1.66252195453697	RBMS1+	HCM
GTCATCCTCGTTCATT-1-1	1.66295487349844	RBMS1+	HCM
ATCGATGGTTTGGGAG-1-1	1.14442661716565	RBMS1+	HCM
TGCGATAAGTGCTACT-1-1	1.43891610377549	RBMS1+	HCM
TCAGCAAGTATCATGC-1-1	1.8505126238389	RBMS1-	HCM
TCTCCGATCAACTACG-1-1	1.14581457218783	RBMS1+	HCM
ATACTTCCACTGGATT-1-1	2.00722120525109	RBMS1+	HCM
GCATCTCTCTCTGCCA-1-1	2.36608710997583	RBMS1+	HCM
CGATGGCTCCATAGGT-1-1	1.66651521998421	RBMS1+	HCM
AACGAAATCGGATTAC-1-1	1.85259490584447	RBMS1+	HCM
AGATGCTCATAACCCA-1-1	2.00936204281354	RBMS1+	HCM
CCCTAACGTGTTCGAT-1-1	1.14816062629066	RBMS1+	HCM
ACCGTTCCACGGCACT-1-1	1.85313908978336	RBMS1+	HCM
CAGTGCGCACGTCTCT-1-1	1.14992716245165	RBMS1-	HCM
ACGTAGTCACCTGTCT-1-1	1.66974424444054	RBMS1+	HCM
GCACTAAGTAGATCGG-1-1	0.73182208805007	RBMS1+	HCM
CCACACTAGCGGTATG-1-1	1.85695979035061	RBMS1+	HCM
TCAAGACCATCGCTCT-1-1	2.14865257249789	RBMS1+	HCM
ACAAGCTTCGTCGCTT-1-1	1.15251418534598	RBMS1+	HCM
TAGGAGGAGAGAGGGC-1-1	1.15377540045902	RBMS1+	HCM
CTCAGAAAGACCATGG-1-1	1.44905747499784	RBMS1+	HCM
TCGATTTTCCTAGCGG-1-1	2.37685047323398	RBMS1+	HCM
ACTGTGAGTGCCTGAC-1-1	1.86180986736038	RBMS1+	HCM
GGGACAATCTCGAGTA-1-1	1.1563070350148	RBMS1+	HCM
ACCCTTGGTGACAGGT-1-1	2.37902000452688	RBMS1+	HCM
TTGATGGCATGACAAA-1-1	0.736500260492154	RBMS1+	HCM
CCTCTAGGTATGTGTC-1-1	1.45163986525757	RBMS1+	HCM
GGGAAGTGTGCCTATA-1-1	1.4533116461229	RBMS1+	HCM
ACTCTCGCAGTAACGG-1-1	1.45289327865391	RBMS1+	HCM
GTCCACTCACAACGCC-1-1	2.56562094915904	RBMS1-	HCM
ACTTATCTCGCCAGTG-1-1	1.45272601056468	RBMS1+	HCM
CGACAGCAGGTAACTA-1-1	2.0220501839502	RBMS1+	HCM
CTCAAGATCACCGGTG-1-1	1.68219112308298	RBMS1+	HCM
ATAGAGAAGTTGAAAC-1-1	2.38337614320794	RBMS1-	HCM
ATTTCACGTGCCTACG-1-1	1.15945	RBMS1+	HCM
CTTAGGACATGTTCAG-1-1	0.739806617596249	RBMS1-	HCM
CATTGTTAGAGATGCC-1-1	2.02594562233073	RBMS1+	HCM
CATTGTTTCCGCGAGT-1-1	1.68513714943017	RBMS1+	HCM
CATCGCTGTAGCACAG-1-1	1.8713284837782	RBMS1+	HCM
CGCATAAGTCTACTGA-1-1	2.02766208552975	RBMS1+	HCM
TACCTGCCATCAACCA-1-1	1.87273	RBMS1+	HCM
ACTTCCGTCCGAAGGA-1-1	1.68782636001161	RBMS1+	HCM
GCAGGCTTCTCTATGT-1-1	0.743896548753427	RBMS1+	HCM
CCTCTAGCAGTTAGGG-1-1	1.87431107803116	RBMS1+	HCM
ACTATGGTCGAAACAA-1-1	1.46250270826738	RBMS1+	HCM
CCAATTTGTCCTTAAG-1-1	1.16625372558609	RBMS1+	HCM
TAGCACAAGTCTTCGA-1-1	0.744650536916549	RBMS1+	HCM
CTGCAGGTCTACACTT-1-1	2.03149024817484	RBMS1+	HCM
AACAACCAGTGATAGT-1-1	1.68980515172726	RBMS1+	HCM
AGTCTCCAGGAGTCTG-1-1	1.69025567164657	RBMS1+	HCM
ATTATCCGTGTCCGGT-1-1	1.46301259764646	RBMS1+	HCM
AGGGCCTTCCTGGCTT-1-1	1.69124785428551	RBMS1+	HCM
TCCATGCGTTGGCCGT-1-1	1.46505633091344	RBMS1-	HCM
CAGATACCACGGGCTT-1-1	0.745638936742246	RBMS1+	HCM
TTAGGCATCAACTGAC-1-1	1.69305549219903	RBMS1+	HCM
GGAACCCAGCAACAGC-1-1	1.87993631517332	RBMS1+	HCM
CTGATCCTCACGATCA-1-1	2.29131192334913	RBMS1+	HCM
ACATCGATCGTGTCAA-1-1	0.74733138004901	RBMS1+	HCM
TAAGCCATCGCTACGG-1-1	1.17053122368019	RBMS1+	HCM
CTGCTCATCCACGTAA-1-1	2.17330699467457	RBMS1-	HCM
AGGTCTAAGATGCGAC-1-1	1.88153799196823	RBMS1+	HCM
AAGTGAATCACCGGGT-1-1	1.69595760856108	RBMS1-	HCM
TTCCGTGAGACCCTTA-1-1	1.69704905751901	RBMS1+	HCM
CTGCAGGTCGTCAAAC-1-1	1.17222122967512	RBMS1+	HCM
CAATACGGTTGCCATA-1-1	0.749267068083766	RBMS1+	HCM
CAGCAATTCAGTCTTT-1-1	1.69750433777891	RBMS1+	HCM
TATCAGGCATACATCG-1-1	1.69795991846144	RBMS1+	HCM
GTACAACCAGGTGGAT-1-1	1.88588950381895	RBMS1-	HCM
GTCTCACGTGTTACAC-1-1	1.17376231525182	RBMS1+	HCM
CTTCTAACAAAGGCTG-1-1	2.40377454205474	RBMS1+	HCM
TATTGGGTCGCTTTAT-1-1	1.47148641075863	RBMS1+	HCM
TGGGATTTCGATACAC-1-1	1.7006997307803	RBMS1-	HCM
TCAATCTCAATCCAGT-1-1	2.04289569942267	RBMS1+	HCM
CATACTTTCTGTAACG-1-1	1.7011574241077	RBMS1+	HCM
ATACCGAGTGTTCAGT-1-1	0.752754125103682	RBMS1+	HCM
CATACAGCAGTTTCAG-1-1	1.70326672400083	RBMS1+	HCM
GTAGTACGTGGTACAG-1-1	1.1774793798721	RBMS1+	HCM
TTGTGTTCAAATAAGC-1-1	1.70363421619269	RBMS1+	HCM
ATGAGTCTCATTTGTC-1-1	1.70658119822699	RBMS1+	HCM
ATCGGATCAAATCCCA-1-1	2.18672870704513	RBMS1+	HCM
TTACGTTTCCGTAGGC-1-1	0	RBMS1+	HCM
AACACACAGTATGAGT-1-1	1.70954076975862	RBMS1-	HCM
AGTGCCGGTATAATGG-1-1	1.18098801128085	RBMS1+	HCM
ATGCATGAGCAGAAAG-1-1	2.0523009283935	RBMS1+	HCM
TTCCTTCTCTTGTTAC-1-1	1.7091701316297	RBMS1+	HCM
CGTAGTAAGGCAATGC-1-1	1.47990169480548	RBMS1+	HCM
GGCTGTGCACGACAGA-1-1	2.05180823273934	RBMS1+	HCM
GATCCCTTCACAAGAA-1-1	2.41493684931971	RBMS1+	HCM
GGATGTTGTGACATCT-1-1	1.89515061139277	RBMS1+	HCM
GGTTAACGTATCCTTT-1-1	1.8990037161375	RBMS1+	HCM
ACTTTCATCATACAGC-1-1	1.48165090626768	RBMS1+	HCM
TGCTCCACAGCATCTA-1-1	1.18436253602304	RBMS1+	HCM
TAGACCACAGGGTTGA-1-1	1.89929351017101	RBMS1+	HCM
GGCACGTCAACTCCAA-1-1	1.1849927269262	RBMS1+	HCM
AGAGAGCAGGGTTTCT-1-1	1.90122837705752	RBMS1+	HCM
CTATCTACATCGATGT-1-1	1.18672961228689	RBMS1+	HCM
GAAGCCCGTTGCGAAG-1-1	2.42041874746545	RBMS1+	HCM
TAACACGGTCTTCAAG-1-1	0.76104456170546	RBMS1+	HCM
TACCCACAGCAGCCTC-1-1	1.71652713160742	RBMS1-	HCM
ATGACCAGTCTTACAG-1-1	1.18950456969346	RBMS1+	HCM
TGGTGATAGGCGATAC-1-1	1.48825403874962	RBMS1+	HCM
TGTAAGCTCTGGGCAC-1-1	2.06122358135301	RBMS1+	HCM
TTCGGTCTCGTTCCTG-1-1	1.48807705542983	RBMS1+	HCM
AGTGCCGGTACTTCCC-1-1	1.90745415105343	RBMS1-	HCM
ATGGATCCACTTGTGA-1-1	1.90784500414179	RBMS1+	HCM
AGTCACAGTGATGAAT-1-1	0.764647717792679	RBMS1+	HCM
CCGGTGATCTAGGCAT-1-1	1.72150684423175	RBMS1+	HCM
ATACCTTAGGCTGGAT-1-1	0.764893294579957	RBMS1-	HCM
CATTCATTCGCTTTAT-1-1	2.20242237233692	RBMS1+	HCM
TACAGGTTCGAAGCAG-1-1	2.20365030225719	RBMS1+	HCM
TATTTCGTCTCCTGAC-1-1	1.19437569071597	RBMS1+	HCM
GCAGGCTAGCAGCGAT-1-1	1.72386818199627	RBMS1+	HCM
GATCCCTCACCAACAT-1-1	1.72377357473765	RBMS1+	HCM
TTTATGCTCGTTCGCT-1-1	2.3252609739204	RBMS1+	HCM
TAAGTCGTCTCCTGTG-1-1	2.06883920025034	RBMS1+	HCM
GCAACCGTCAATCGGT-1-1	1.72585790482808	RBMS1+	HCM
CAATACGAGGCGTTGA-1-1	1.19783628565788	RBMS1+	HCM
AGGCATTCACCGGAAA-1-1	1.72671238338778	RBMS1-	HCM
GGCAGTCGTAACGGTG-1-1	1.72737770179861	RBMS1-	HCM
CCCAACTTCGGATACT-1-1	1.19945350833487	RBMS1+	HCM
ACGCACGGTTGACTGT-1-1	1.19969651259972	RBMS1+	HCM
ATCCACCAGACCTTTG-1-1	1.49914472662476	RBMS1+	HCM
CGTTAGAGTGCCCTTT-1-1	1.19985857656374	RBMS1+	HCM
TGTTGAGTCCTAGCCT-1-1	1.91758478926694	RBMS1+	HCM
TCAGCAATCCGTGGCA-1-1	0.7705251991316	RBMS1+	HCM
AAGCCATGTTCTATCT-1-1	0.771274367458731	RBMS1+	HCM
TGAGACTGTATTGGCT-1-1	0.77146189840423	RBMS1+	HCM
TATCTGTGTGCCTGAC-1-1	1.50221346333821	RBMS1+	HCM
TCCATCGCACAGTCAT-1-1	2.21374942574787	RBMS1+	HCM
CCTATCGCATTCTCTA-1-1	2.21416434717885	RBMS1+	HCM
GGGACCTCATAGCACT-1-1	1.20278411768455	RBMS1+	HCM
TGAGGTTTCCTCGATC-1-1	1.7342580022115	RBMS1-	HCM
CCCGGAAGTACCGGCT-1-1	1.92175568908168	RBMS1+	HCM
CTGGTCTAGAAATCCA-1-1	1.50366271711037	RBMS1+	HCM
TCCATGCGTCCAGGTC-1-1	1.73349017273941	RBMS1+	HCM
GGATGTTTCCGCATAA-1-1	0.774160395669338	RBMS1+	HCM
CATCCCATCGCACGAC-1-1	1.73521897507821	RBMS1+	HCM
AGTACTGGTTCCCACT-1-1	1.50520617489663	RBMS1-	HCM
GGAATGGTCAGTGTGT-1-1	1.73589244174699	RBMS1+	HCM
AAACGCTCACCGTACG-1-1	1.50602481706067	RBMS1+	HCM
TAGCACAGTCCACAGC-1-1	2.08245152364231	RBMS1+	HCM
ACGCACGTCCTAGCGG-1-1	2.08101813831017	RBMS1+	HCM
CAGCGTGTCCGACGGT-1-1	2.33922259781178	RBMS1+	HCM
ATACCTTTCGTGGGAA-1-1	1.73965651074505	RBMS1+	HCM
TGAGGGAGTCGCCACA-1-1	0	RBMS1-	HCM
GCGAGAAAGATGACAT-1-1	2.08337438153339	RBMS1-	HCM
CCATCACTCGTCGACG-1-1	1.73849618108911	RBMS1+	HCM
ATTTACCGTCGTATGT-1-1	1.73897941843377	RBMS1+	HCM
GAGCTGCCACTACACA-1-1	1.73782020798237	RBMS1-	HCM
TTTAGTCTCCGCCTAT-1-1	0.775864950963305	RBMS1+	HCM
GGGAGATTCTTCTCAA-1-1	1.92856	RBMS1+	HCM
CTACATTGTCTTTCAT-1-1	2.08440106379445	RBMS1+	HCM
GAGGCAAAGTCGGGAT-1-1	2.08429833463184	RBMS1+	HCM
AGCTCAAGTACTGAGG-1-1	1.5115094669724	RBMS1+	HCM
ATTCCATTCCTATGGA-1-1	2.08986518446901	RBMS1+	HCM
CATGGATTCGTACCTC-1-1	1.5138087213258	RBMS1-	HCM
CCTAAGATCCACTAGA-1-1	1.74353819616375	RBMS1-	HCM
AACGAAATCCGTACGG-1-1	1.74353819616375	RBMS1-	HCM
CTTGAGAAGGCCTGCT-1-1	1.51187679201823	RBMS1+	HCM
TCAAGTGGTAGCGTCC-1-1	1.21232039262598	RBMS1+	HCM
CACTGAAGTGCCCTTT-1-1	1.93279141822664	RBMS1+	HCM
ATACCGAGTTCTTAGG-1-1	2.09058973266341	RBMS1+	HCM
AGACCCGGTCCGATCG-1-1	2.34634655143386	RBMS1+	HCM
ATGGAGGGTACCAGAG-1-1	2.09204085125324	RBMS1-	HCM
GTGAGTTAGACCTCAT-1-1	2.34816394880204	RBMS1+	HCM
CTACCTGAGGGTGAAA-1-1	1.51436177546068	RBMS1+	HCM
TAACGACTCTTGGTCC-1-1	2.09339073934587	RBMS1+	HCM
CAAGCTATCTCGAACA-1-1	1.2146476785902	RBMS1+	HCM
AATGAAGAGTGCACCC-1-1	1.93613420090857	RBMS1+	HCM
CATGCAACAGGTCAAG-1-1	1.21506431895552	RBMS1+	HCM
ATAGAGAGTTCCAAAC-1-1	0.782440547129916	RBMS1+	HCM
CGAAGTTAGAAACCAT-1-1	1.21548127961329	RBMS1+	HCM
AGAAATGAGTTAACAG-1-1	1.74812676048036	RBMS1+	HCM
TTGCTGCGTCCCTAAA-1-1	1.21598	RBMS1+	HCM
GTTGCGGAGACATACA-1-1	2.35116605746464	RBMS1+	HCM
GACTATGCAGGTTCAT-1-1	2.09568049687899	RBMS1+	HCM
TACGGTACAGGGAATC-1-1	2.09484708060144	RBMS1-	HCM
CTCACTGTCAGGGTAG-1-1	1.75067803639854	RBMS1+	HCM
TGCAGTAAGCTAGATA-1-1	1.21950047854848	RBMS1+	HCM
GAAGTAAGTAGTGATA-1-1	2.23348593599435	RBMS1-	HCM
AGGGAGTCAGAGCCCT-1-1	0.78347252126013	RBMS1+	HCM
CTTGAGAGTAGTCACT-1-1	0.78457213234797	RBMS1-	HCM
CGAATTGCAGTTGAAA-1-1	1.94041037431251	RBMS1-	HCM
CCTCAGTCACCCGTAG-1-1	1.9400020654811	RBMS1+	HCM
TGAATGCCACCTCTGT-1-1	0	RBMS1+	HCM
TAAGCCAGTTCCGCAG-1-1	2.35698682635766	RBMS1+	HCM
GCCCAGAAGCGGTAAC-1-1	1.7555114780636	RBMS1+	HCM
AAGTGAAGTAGGGAGG-1-1	1.75511566661136	RBMS1+	HCM
CCACGTTAGCTAGTTC-1-1	1.75501674845003	RBMS1+	HCM
AAACGCTCAGTTCCAA-1-1	1.2229572221854	RBMS1+	HCM
GTCTCACCATCACGGC-1-1	0.787563880527983	RBMS1-	HCM
TATTCCAGTTCAATCG-1-1	0	RBMS1+	HCM
CCACCATGTAATGCTC-1-1	2.10448545261394	RBMS1+	HCM
TCTACATCAAGGCCTC-1-1	1.52505534415886	RBMS1+	HCM
TCACTCGCAGAACTAA-1-1	2.46703850400489	RBMS1+	HCM
CTACATTGTCTACATG-1-1	1.94532751828964	RBMS1+	HCM
TGAATCGCATGCAGCC-1-1	0.78913433453408	RBMS1+	HCM
ACATGCACAACGCATT-1-1	1.52730969826954	RBMS1+	HCM
ACAGGGAGTAGGCAAC-1-1	0	RBMS1+	HCM
CCATCACGTATCGAGG-1-1	0.788872135082057	RBMS1+	HCM
TACCGGGCACTTGACA-1-1	1.76137563002303	RBMS1-	HCM
CATGAGTAGTCATAGA-1-1	1.95007023206793	RBMS1+	HCM
CTGCCATTCTAGGAAA-1-1	2.10786596166046	RBMS1+	HCM
CCGGGTACAAGAAACT-1-1	1.95007023206793	RBMS1+	HCM
CAGTGCGCACTGGAAG-1-1	1.53061152368656	RBMS1+	HCM
TAACGACTCTGTCCGT-1-1	0.791832484108251	RBMS1+	HCM
GTAATGCTCAACACCA-1-1	1.22839729156757	RBMS1+	HCM
ACTTCGCAGAAAGCGA-1-1	1.76488	RBMS1+	HCM
GTAGAGGTCTACCACC-1-1	2.11030474609664	RBMS1+	HCM
GAGGCAACAGCCTACG-1-1	1.53089532670054	RBMS1+	HCM
TCCTTTCTCTACACTT-1-1	2.11041095256371	RBMS1+	HCM
TACCTGCAGGAGTCTG-1-1	2.24839548332066	RBMS1+	HCM
CTACGGGCAATGAGCG-1-1	1.53279054758662	RBMS1-	HCM
AATGCCATCCTTCGAC-1-1	1.76488	RBMS1+	HCM
GTTGCGGTCAATGTCG-1-1	1.53345519331172	RBMS1-	HCM
GCCATTCCACCCTAAA-1-1	2.47841312047745	RBMS1-	HCM
GATTGGTCACGTCATA-1-1	2.36974076323712	RBMS1+	HCM
CTCCCAATCTACCAGA-1-1	0.794217643638574	RBMS1-	HCM
CACTGTCAGCCTATCA-1-1	1.95473901037775	RBMS1+	HCM
CAACGGCTCCTATGGA-1-1	0.795016059814998	RBMS1+	HCM
TTGCATTGTACTGTTG-1-1	1.76718820849755	RBMS1-	HCM
ATCCCTGGTCGCTGCA-1-1	1.5349769598802	RBMS1-	HCM
CGGGACTTCATTTGGG-1-1	1.23208297036768	RBMS1+	HCM
GCGATCGCAACACGTT-1-1	1.53507218954632	RBMS1+	HCM
AGGGAGTCACACCTTC-1-1	1.23311597111157	RBMS1-	HCM
ACCACAATCTTACTGT-1-1	2.37282232612858	RBMS1-	HCM
TCCTCCCTCAATCCAG-1-1	1.23302981338429	RBMS1+	HCM
TGATCAGAGTCACTAC-1-1	2.37238140115963	RBMS1+	HCM
CAGCACGCAGGGATAC-1-1	0.79581616681598	RBMS1+	HCM
ACAGGGAGTCAGACTT-1-1	2.25491719570192	RBMS1-	HCM
ATCCCTGGTAAGGCTG-1-1	1.77274455848015	RBMS1+	HCM
TCAGCAAGTCATATGC-1-1	0.797220439573996	RBMS1+	HCM
GAGATGGTCCGTTGAA-1-1	1.23536083136102	RBMS1+	HCM
ATGGATCTCGCTTGAA-1-1	2.82606030994453	RBMS1-	HCM
TTTACCATCCACTTTA-1-1	1.23666012774018	RBMS1+	HCM
GAGTGAGAGAAGGCTC-1-1	1.77325184657207	RBMS1+	HCM
ATAGAGAAGTTACGGG-1-1	1.77497934295006	RBMS1-	HCM
GACCCAGTCGACGTCG-1-1	1.54167716546894	RBMS1+	HCM
TGACAGTAGTAGACCG-1-1	1.54186962353636	RBMS1+	HCM
CACAGATAGAATTTGG-1-1	1.54235101912454	RBMS1-	HCM
TATATCCTCTCATGCC-1-1	1.23857133153586	RBMS1+	HCM
ATGGATCTCAAAGGTA-1-1	1.23961660963794	RBMS1+	HCM
TGTTCATCAGCTACTA-1-1	1.77497934295006	RBMS1+	HCM
GAGAGGTTCACATACG-1-1	1.77752743642008	RBMS1-	HCM
ATTCGTTTCCACAAGT-1-1	2.12618175857957	RBMS1+	HCM
TGATGCATCTAAGCCA-1-1	0.802550240535763	RBMS1+	HCM
TATTGGGGTCCCTGTT-1-1	1.77773167917179	RBMS1+	HCM
AACGAAACAGACACAG-1-1	1.96913380959278	RBMS1+	HCM
GGGTATTGTTTGCAGT-1-1	1.24241374783911	RBMS1-	HCM
TGTGGCGTCTCTGCCA-1-1	1.54767010628546	RBMS1+	HCM
CAACAGTTCAACTGAC-1-1	1.54825301765902	RBMS1+	HCM
CACACAAGTACTCGAT-1-1	1.97083301450523	RBMS1+	HCM
ATACCGAAGGCGATAC-1-1	0.804593932310098	RBMS1+	HCM
CCGTAGGTCATGTCTT-1-1	1.54903104770509	RBMS1-	HCM
CTCATCGTCCCTTGGT-1-1	1.78429860398032	RBMS1+	HCM
TCCTTTCGTGCAAGAC-1-1	1.55273946509042	RBMS1+	HCM
TACAACGTCCGTCAAA-1-1	0.806923413116132	RBMS1+	HCM
AAGGAATCATCCAACA-1-1	1.55205474439986	RBMS1+	HCM
CCCTAACCAGCCTTCT-1-1	0.807267183141113	RBMS1+	HCM
CGGACACCATAATGCC-1-1	1.78781206834478	RBMS1-	HCM
GAGACCCAGTTTGCTG-1-1	1.55460163272451	RBMS1+	HCM
AGTAGTCAGGCATTTC-1-1	0	RBMS1+	HCM
CTCCCTCGTTGTGCAT-1-1	1.78916003963854	RBMS1+	HCM
AGAAGCGGTCGACGCT-1-1	0.809543830301769	RBMS1+	HCM
GGGTTATCAACGGCTC-1-1	0.809613030919786	RBMS1+	HCM
CTCCCTCCAGAGAATT-1-1	1.25267368995519	RBMS1+	HCM
CAATCGACACAGCTGC-1-1	0	RBMS1+	HCM
GAGGCCTAGTGCACCC-1-1	0.81106913018713	RBMS1+	HCM
ATCTCTAAGGCCTAAG-1-1	1.25392489671168	RBMS1-	HCM
CTATCCGAGGACGCAT-1-1	1.55834201633772	RBMS1+	HCM
CACAGGCCAATAGGGC-1-1	2.27883931475932	RBMS1+	HCM
GACAGCCCATGGCCCA-1-1	1.25437243968455	RBMS1+	HCM
AATCACGTCCCAAGTA-1-1	1.79468210501893	RBMS1-	HCM
GACATCACAACACAAA-1-1	1.98771211891717	RBMS1+	HCM
GTGATGTGTAAGATCA-1-1	0.814348116769587	RBMS1+	HCM
TGCAGATGTTCAGCTA-1-1	1.79667214856938	RBMS1+	HCM
CAGTTAGGTTATGACC-1-1	1.98727737750378	RBMS1+	HCM
ATTGGGTCAAATCGTC-1-1	1.79814204663811	RBMS1+	HCM
GAACTGTTCAACACGT-1-1	1.9876034102156	RBMS1+	HCM
TTCGCTGTCCTTGACC-1-1	1.98792958304071	RBMS1+	HCM
AGCTACATCATTGTGG-1-1	1.79782681424216	RBMS1-	HCM
AGGGTCCGTCCAATCA-1-1	1.25832641494449	RBMS1+	HCM
AGTGACTTCGTGGGAA-1-1	0.815330248458139	RBMS1+	HCM
CATCAAGCAAGGTCTT-1-1	0.815822251970285	RBMS1-	HCM
TGTCAGAAGCAGCCCT-1-1	1.79887812916272	RBMS1+	HCM
GTAATCGCACAAACGG-1-1	1.99098063898343	RBMS1+	HCM
TTTGGTTCACCCTGTT-1-1	1.98890894327349	RBMS1+	HCM
TTTCGATCATTGACAC-1-1	1.56598758786498	RBMS1+	HCM
ATCGTGAGTATTGAGA-1-1	0.81751388733747	RBMS1+	HCM
AAGACAACATCGGTTA-1-1	1.56768768697086	RBMS1+	HCM
CCTGTTGGTGTCATCA-1-1	1.80193569871299	RBMS1+	HCM
CCCGAAGTCAACTGGT-1-1	1.80119646911547	RBMS1+	HCM
CCTTGTGCAACAAAGT-1-1	1.80256993145989	RBMS1+	HCM
GCACTAACAAGGCGTA-1-1	0.818787479672354	RBMS1-	HCM
ACTACGAAGTACCATC-1-1	1.99316749191255	RBMS1+	HCM
TCTCCGATCCATGATG-1-1	0.818716614696126	RBMS1+	HCM
CGAAGGAGTGCCGTAC-1-1	0.819212941540314	RBMS1+	HCM
TTAGGGTGTGGTAACG-1-1	0.818079411896209	RBMS1+	HCM
AATAGAGCAGCTACTA-1-1	1.99283906254343	RBMS1+	HCM
TCATGGATCCTTCAGC-1-1	1.99338652368575	RBMS1+	HCM
TCTCCGAAGTAGGCCA-1-1	0.818787479672354	RBMS1-	HCM
CAGGTATCAAACGGCA-1-1	2.78664534462065	RBMS1+	HCM
AAGTACCTCACCCTGT-1-1	1.26494888451126	RBMS1-	HCM
CAATTTCGTATTCTCT-1-1	1.57110117948439	RBMS1+	HCM
CTAACTTTCCATTGTT-1-1	1.99547047856311	RBMS1-	HCM
GCAGCTGCAGCAGTGA-1-1	2.29049915848555	RBMS1+	HCM
TCACAAGTCGTTATCT-1-1	1.80670617192086	RBMS1+	HCM
GTGTCCTTCTGACAGT-1-1	1.57170540975908	RBMS1+	HCM
CTGGACGGTACTGACT-1-1	1.57100052853098	RBMS1+	HCM
TCCTCGACAATAGTCC-1-1	0.820065266742025	RBMS1+	HCM
GGAATCTCACGAGAAC-1-1	1.26577081197367	RBMS1+	HCM
TGTCAGATCTCGTTTA-1-1	1.80723818746568	RBMS1+	HCM
CCCATTGGTTCGGACC-1-1	1.99987649981298	RBMS1+	HCM
CATTGAGTCGGTATGT-1-1	1.26953047965382	RBMS1-	HCM
GTGATGTAGGTTTGAA-1-1	1.57615350867309	RBMS1+	HCM
TCTGTCGCAGGTTCCG-1-1	1.57605208029777	RBMS1+	HCM
TTCAGGATCCTATGGA-1-1	2.0002079816773	RBMS1+	HCM
CAATTTCCATCTAGAC-1-1	2.16141801481902	RBMS1+	HCM
GTGACGCAGACATACA-1-1	1.57849069006914	RBMS1+	HCM
TCTGGCTCATCATTTC-1-1	2.52821114651093	RBMS1+	HCM
AATGGAACAATCGTCA-1-1	1.27091228700105	RBMS1+	HCM
CATGCGGCAAGATGGC-1-1	2.00286504198279	RBMS1+	HCM
ATTACTCTCAAACGAA-1-1	1.81322383169409	RBMS1+	HCM
CTTTCAATCTCCTACG-1-1	1.81397555270741	RBMS1+	HCM
CTAGACACAAGTTGGG-1-1	1.81322383169409	RBMS1+	HCM
ACACTGAAGGATACAT-1-1	1.57910175768955	RBMS1+	HCM
CTCCTTTGTTACCTGA-1-1	1.81440546038007	RBMS1-	HCM
AGCCAGCAGTAGAATC-1-1	1.27433534154027	RBMS1-	HCM
[truncated: 117,915 more rows]
