# Supplementary material for: RBMS1 orchestrates cardiac hypertrophy by facilitating CTTN splice-switching and sarcomere dynamics
Source: EMBO Mol Med. 2025 Nov 10;17(12):3555–85. doi: 10.1038/s44321-025-00334-z (PMC12686484; doi:10.1038/s44321-025-00334-z)
Supplement: Supplementary file 11 — Source data Fig. 8 [file 44321_2025_334_MOESM11_ESM.zip › Figure 8/8B/8B.xlsx]

## Sheet: RBMS1_modulehigh_marker_reactom
ID	Description	GeneRatio	BgRatio	pvalue	p.adjust	qvalue	geneID	Count
R-HSA-9700206	Signaling by ALK in cancer	17/911	55/11009	1.15453208378764e-06	0.000797781669897258	0.000720671079669547	EIF2AK3/VCL/STRN/KIF5B/MAPK1/MYH9/PPM1B/PRKAR1A/PIK3CA/TPR/HIP1/PIK3R1/LMO7/TPM3/DCTN1/CEBPB/EEF1G	17
R-HSA-9725370	Signaling by ALK fusions and activated point mutants	17/911	55/11009	1.15453208378764e-06	0.000797781669897258	0.000720671079669547	EIF2AK3/VCL/STRN/KIF5B/MAPK1/MYH9/PPM1B/PRKAR1A/PIK3CA/TPR/HIP1/PIK3R1/LMO7/TPM3/DCTN1/CEBPB/EEF1G	17
R-HSA-3928663	EPHA-mediated growth cone collapse	11/911	30/11009	1.47380917597573e-05	0.00678934760399488	0.00613311467616568	MYL12A/MYH9/ROCK2/ROCK1/FYN/EPHA7/EPHA4/EFNA5/YES1/MYH11/EPHA2	11
R-HSA-5663202	Diseases of signal transduction by growth factor receptors and second messengers	61/911	433/11009	2.3831094040744e-05	0.00823364299107705	0.00743780987692694	JAK2/RICTOR/EIF2AK3/VCL/ERBIN/STRN/KIF5B/NRG2/MAPK1/FGF1/MAML3/HDAC9/MYH9/PTPN11/CAMK2B/TBL1XR1/PPM1B/PRKAR1A/PIK3CA/FYN/HDAC8/MPRIP/ADAM10/CAMK2D/IQGAP1/DUSP16/CUX1/TPR/PPP2CA/HIP1/MRAS/GAB1/GTF2F2/HDAC7/IRS2/SPRED2/PIK3R1/LMO7/TPM3/LRRFIP1/YES1/ACTB/FGFR1OP2/FGF9/AGGF1/ERLEC1/CAMK2G/UBC/FGF18/DCTN1/CEBPB/YWHAB/FGF2/HBEGF/DUSP8/CDKN1B/EEF1G/AGTRAP/PSMC5/CNKSR1/SPRED3	61
R-HSA-5654710	PI-3K cascade:FGFR3	8/911	18/11009	4.39899053378365e-05	0.0113759300303105	0.0102763752120864	FGF1/PTPN11/PIK3CA/GAB1/PIK3R1/FGF9/FGF18/FGF2	8
R-HSA-2682334	EPH-Ephrin signaling	20/911	92/11009	4.93889871069922e-05	0.0113759300303105	0.0102763752120864	MYL12A/KALRN/MYH9/CLTCL1/ROCK2/ROCK1/FYN/ADAM10/EPHA7/ACTR3/EPHA4/EFNA5/YES1/ACTB/MMP2/PAK1/SDC2/ARPC5/MYH11/EPHA2	20
R-HSA-9012999	RHO GTPase cycle	61/911	449/11009	7.04886540741053e-05	0.0139164742757734	0.0125713599596825	RRAS2/ARHGEF12/DIAPH1/ERBIN/KALRN/CDC42EP3/ACTN1/RHOBTB1/SNAP23/ALS2/STK38/DST/CHN1/ROCK2/UACA/ARHGAP42/PIK3CA/ROCK1/MPP7/STAM/SRGAP3/IQGAP1/TMEM87A/CAV1/ARHGEF11/KIDINS220/ARHGEF9/ABI1/ARHGAP24/PEAK1/DOCK3/PICALM/SLK/GOPC/LRRC1/SRGAP1/PIK3R1/RASAL2/STAM2/TPM3/FARP1/AKAP13/ACTB/DOCK7/SWAP70/ARL13B/ARHGAP1/DLG5/PAK1/WIPF3/RND3/RNF20/MCAM/TNFAIP1/TWF1/RHOB/C1QBP/EPHA2/ARHGAP33/SCRIB/DEF6	61
R-HSA-400685	Sema4D in semaphorin signaling	9/911	25/11009	0.000105895590535168	0.0162589946617403	0.0146874610928661	MYL12A/ARHGEF12/MYH9/ROCK2/ROCK1/ARHGEF11/MYH11/RHOB/RRAS	9
R-HSA-5654720	PI-3K cascade:FGFR4	8/911	20/11009	0.00010900574620972	0.0162589946617403	0.0146874610928661	FGF1/PTPN11/PIK3CA/GAB1/PIK3R1/FGF9/FGF18/FGF2	8
R-HSA-199418	Negative regulation of the PI3K/AKT network	22/911	113/11009	0.000122734462394966	0.0162589946617403	0.0146874610928661	STRN/INSR/NRG2/MAPK1/FGF1/PTPN11/PIK3CA/FYN/PPP2CA/GAB1/IL1RAP/IRS2/PIK3R1/PIP4K2A/TRAF6/FGF9/PHLPP2/IER3/FGF18/FGF2/HBEGF/PIP4K2C	22
R-HSA-6811558	PI5P, PP2A and IER3 Regulate PI3K/AKT Signaling	21/911	106/11009	0.000134262448320983	0.0162589946617403	0.0146874610928661	STRN/INSR/NRG2/MAPK1/FGF1/PTPN11/PIK3CA/FYN/PPP2CA/GAB1/IL1RAP/IRS2/PIK3R1/PIP4K2A/TRAF6/FGF9/IER3/FGF18/FGF2/HBEGF/PIP4K2C	21
R-HSA-6802957	Oncogenic MAPK signaling	18/911	84/11009	0.000141177956541884	0.0162589946617403	0.0146874610928661	JAK2/VCL/MAPK1/CAMK2B/MPRIP/CAMK2D/IQGAP1/DUSP16/MRAS/SPRED2/ACTB/AGGF1/CAMK2G/YWHAB/DUSP8/AGTRAP/CNKSR1/SPRED3	18
R-HSA-416572	Sema4D induced cell migration and growth-cone collapse	8/911	21/11009	0.000163388807956828	0.0172033180906437	0.0155405097536015	MYL12A/ARHGEF12/MYH9/ROCK2/ROCK1/ARHGEF11/MYH11/RHOB	8
R-HSA-5684996	MAPK1/MAPK3 signaling	42/911	286/11009	0.000176880010639288	0.0172033180906437	0.0155405097536015	JAK2/RGL1/VCL/NRG2/DLG1/NCAM1/MAPK1/FGF1/ACTN2/PTPN11/CAMK2B/SPTB/PIK3CA/FYN/CAMK2D/IQGAP1/DUSP16/PPP2CA/MRAS/JAK1/DLG2/IRS2/SPRED2/PIK3R1/RASAL2/ACTB/FGF9/CAMK2G/UBC/FGF18/YWHAB/FGF2/HBEGF/DUSP8/DUSP5/IL5/ARL2/MAPK12/PSMC5/CNKSR1/LAT/SPRED3	42
R-HSA-6794362	Protein-protein interactions at synapses	18/911	86/11009	0.000193463242787527	0.0172033180906437	0.0155405097536015	DLG1/PTPRD/HOMER1/RTN3/LIN7A/PDLIM5/DLG2/IL1RAP/SIPA1L1/GRM1/GRIA3/DLGAP1/PPFIA4/NRXN3/SLITRK4/PTPRF/STX1A/BEGAIN	18
R-HSA-445355	Smooth Muscle Contraction	12/911	45/11009	0.000212405801786181	0.0172033180906437	0.0155405097536015	CALD1/MYL12A/VCL/DYSF/TPM1/TPM3/SORBS1/PAK1/ANXA2/LMOD1/MYH11/ACTA2	12
R-HSA-5683057	MAPK family signaling cascades	46/911	325/11009	0.000212458540493719	0.0172033180906437	0.0155405097536015	JAK2/RGL1/VCL/KALRN/CDC42EP3/NRG2/DLG1/NCAM1/MAPK1/FGF1/ACTN2/PTPN11/CAMK2B/SPTB/PIK3CA/FYN/CAMK2D/IQGAP1/DUSP16/PPP2CA/MRAS/JAK1/DLG2/IRS2/SPRED2/PIK3R1/RASAL2/ACTB/FGF9/JUN/PAK1/CAMK2G/UBC/FGF18/YWHAB/FGF2/HBEGF/DUSP8/DUSP5/IL5/ARL2/MAPK12/PSMC5/CNKSR1/LAT/SPRED3	46
R-HSA-5673001	RAF/MAP kinase cascade	41/911	280/11009	0.000224066371658167	0.0172033180906437	0.0155405097536015	JAK2/RGL1/VCL/NRG2/DLG1/NCAM1/MAPK1/FGF1/ACTN2/CAMK2B/SPTB/PIK3CA/FYN/CAMK2D/IQGAP1/DUSP16/PPP2CA/MRAS/JAK1/DLG2/IRS2/SPRED2/PIK3R1/RASAL2/ACTB/FGF9/CAMK2G/UBC/FGF18/YWHAB/FGF2/HBEGF/DUSP8/DUSP5/IL5/ARL2/MAPK12/PSMC5/CNKSR1/LAT/SPRED3	41
R-HSA-5654736	Signaling by FGFR1	13/911	52/11009	0.000236694955410638	0.0172164435988159	0.0155523665992807	MAPK1/FGF1/PTPN11/PIK3CA/PPP2CA/GAB1/SPRED2/PIK3R1/FGF9/GIPC1/UBC/FGF18/FGF2	13
R-HSA-5654741	Signaling by FGFR3	11/911	40/11009	0.000289056263846292	0.0199737878317788	0.018043196259037	MAPK1/FGF1/PTPN11/PIK3CA/PPP2CA/GAB1/PIK3R1/FGF9/UBC/FGF18/FGF2	11
R-HSA-373753	Nephrin family interactions	8/911	23/11009	0.000339044879608384	0.021298182891763	0.0192395802495475	ACTN1/ACTN2/ACTN4/PIK3CA/FYN/IQGAP1/MAGI2/PIK3R1	8
R-HSA-5654695	PI-3K cascade:FGFR2	8/911	23/11009	0.000339044879608384	0.021298182891763	0.0192395802495475	FGF1/PTPN11/PIK3CA/GAB1/PIK3R1/FGF9/FGF18/FGF2	8
R-HSA-5654743	Signaling by FGFR4	11/911	41/11009	0.000365909564945062	0.0219863921197424	0.0198612697494208	MAPK1/FGF1/PTPN11/PIK3CA/PPP2CA/GAB1/PIK3R1/FGF9/UBC/FGF18/FGF2	11
R-HSA-9696264	RND3 GTPase cycle	11/911	42/11009	0.000459213606185149	0.0264430501561615	0.0238871639006836	DST/ROCK1/CAV1/PICALM/PIK3R1/RASAL2/DLG5/RND3/TNFAIP1/EPHA2/SCRIB	11
R-HSA-936837	Ion transport by P-type ATPases	13/911	57/11009	0.000619719467989295	0.0342473981167127	0.0309371727979444	ATP2B4/ATP2C1/CAMK2B/ATP8B1/ATP8A1/ATP11B/CAMK2D/ATP9A/ATP7B/CAMK2G/ATP8B2/ATP1A4/PDZD11	13
R-HSA-5654708	Downstream signaling of activated FGFR3	8/911	25/11009	0.000644307055741338	0.0342473981167127	0.0309371727979444	FGF1/PTPN11/PIK3CA/GAB1/PIK3R1/FGF9/FGF18/FGF2	8
R-HSA-373755	Semaphorin interactions	14/911	65/11009	0.000717451632763663	0.0360724505992803	0.0325858225384617	MYL12A/ARHGEF12/MYH9/ROCK2/SEMA5A/ROCK1/FYN/ARHGEF11/PLXNA2/PAK1/MYH11/RHOB/DPYSL4/RRAS	14
R-HSA-397014	Muscle contraction	31/911	205/11009	0.000730845598248805	0.0360724505992803	0.0325858225384617	CALD1/MYL12A/VCL/ATP2B4/CASQ2/ACTN2/DYSF/CAMK2B/TNNT1/DMD/MYL2/CAMK2D/TPM1/ACTA1/STIM1/TPM3/SORBS1/TTN/PAK1/CAMK2G/ANXA2/LMOD1/MYH11/NPPA/KCNK6/KCNJ4/SCN2B/SCN11A/ACTA2/ATP1A4/CASQ1	31
R-HSA-5627117	RHO GTPases Activate ROCKs	7/911	20/11009	0.000770084801009471	0.0366985239653479	0.0331513819962698	MYL12A/MYH9/ROCK2/ROCK1/PAK1/MYH11/RHOB	7
R-HSA-74752	Signaling by Insulin receptor	16/911	82/11009	0.000971753290611574	0.0447654349208399	0.0404385755321167	PDE3B/INSR/MAPK1/FGF1/PTPN11/PTPN1/PIK3CA/GAB1/IRS2/PIK3R1/FGF9/ATP6V1B2/FGF18/ATP6V1F/FGF2/PTPRF	16
R-HSA-5654689	PI-3K cascade:FGFR1	7/911	21/11009	0.00107343279753579	0.0478543266514344	0.0432289065493192	FGF1/PTPN11/PIK3CA/GAB1/PIK3R1/FGF9/FGF2	7
R-HSA-5654716	Downstream signaling of activated FGFR4	8/911	27/11009	0.00113975390830149	0.0492231219147707	0.0444653991857095	FGF1/PTPN11/PIK3CA/GAB1/PIK3R1/FGF9/FGF18/FGF2	8
