# Supplementary material for: RBMS1 orchestrates cardiac hypertrophy by facilitating CTTN splice-switching and sarcomere dynamics
Source: EMBO Mol Med. 2025 Nov 10;17(12):3555–85. doi: 10.1038/s44321-025-00334-z (PMC12686484; doi:10.1038/s44321-025-00334-z)
Supplement: Supplementary file 11 — Source data Fig. 8 [file 44321_2025_334_MOESM11_ESM.zip › Figure 8/8C/8C.xlsx]

## Sheet: 8C
	RBMS1	RBMS1_modulegroup	disease	PI3K_AKT1
TTCTTCCGTTCAACGT-1-0	1.99103523367128	RBMS1-	normal	0.081915423317583
CATCCACCATCTAACG-1-0	1.27340813548425	RBMS1-	normal	0.0521741149915414
ACCCAAACAGCTAACT-1-0	1.73553501142664	RBMS1-	normal	0.0895016903805941
AAGGAATCAACTGGTT-1-0	1.60970463244635	RBMS1+	normal	0.0425461252208277
TACCCGTAGCGTGCTC-1-0	1.85731330567023	RBMS1-	normal	0.0513505061270147
GAAATGAGTATGGTTC-1-0	1.85731330567023	RBMS1-	normal	0.0616080408046561
CACTTCGCATCCCACT-1-0	1.47725217467749	RBMS1-	normal	0.0497738132069916
AGACCCGGTATGTCCA-1-0	1.49583990148694	RBMS1-	normal	0.0540885817844598
AACAACCCACCCTGTT-1-0	1.49907269927813	RBMS1-	normal	0.0583793867543987
GAGACCCTCCCGAGGT-1-0	1.33359539376505	RBMS1-	normal	0.058523846078653
CTGTGAAGTTAAGACA-1-0	1.50815822297311	RBMS1+	normal	0.0753026874611724
AACCACAAGCGCATCC-1-0	1.78612698761332	RBMS1-	normal	0.0684335104118821
ACTGTCCGTACGACTT-1-0	0.890254791004425	RBMS1-	normal	0.0340590551907286
TCCTCCCGTACGCGTC-1-0	0.891229172249388	RBMS1-	normal	0.0684153470564003
CCACCATCAGCTGGTC-1-0	1.35337595689348	RBMS1-	normal	0.0789471879472765
AACAGGGTCCTACGGG-1-0	1.79683698678229	RBMS1+	normal	0.06677865690955
ATCAGGTAGACAGCTG-1-0	1.35679196994672	RBMS1-	normal	0.0482086087792319
ACCCAAAGTAATTGGA-1-0	1.69115759677296	RBMS1-	normal	0.0708561401741324
GGCACGTCATCAACCA-1-0	2.03245027808477	RBMS1+	normal	0.0670784299504531
TCACACCGTCACCTTC-1-0	1.70427779747763	RBMS1-	normal	0.0735232813647116
ACTGCAAGTTGCGGAA-1-0	1.7085836927743	RBMS1-	normal	0.0685884875288482
CTCCACAGTCTCCTGT-1-0	1.3927	RBMS1-	normal	0.0812998367679612
ATGGAGGCATAGGTAA-1-0	2.05790687953554	RBMS1-	normal	0.056552698311735
CCACACTTCCTGCCAT-1-0	1.57404701563641	RBMS1-	normal	0.0539179611854994
ACTACGAAGCCGATCC-1-0	0	RBMS1-	normal	0.0796389625439394
CAGCCAGTCAATCCAG-1-0	0	RBMS1+	normal	0.0702676251041311
TTCTAGTTCCTACCAC-1-0	1.72374204183728	RBMS1+	normal	0.0802279774728799
CGCATGGCAGCCTATA-1-0	2.08211000188756	RBMS1-	normal	0.0608490545524083
CAGCACGAGTATAGGT-1-0	1.74026968189541	RBMS1-	normal	0.0550351318454014
TCCTTCTGTCTAACTG-1-0	1.20890306031716	RBMS1+	normal	0.0616184812658841
GCATCTCTCGCGATCG-1-0	1.86976216050167	RBMS1+	normal	0.0637309085470257
AAGTACCGTAATGATG-1-0	1.74363551385423	RBMS1+	normal	0.056230483075314
AACGAAACAGATAAAC-1-0	1.61020635509487	RBMS1-	normal	0.0739029870631975
AACAGGGTCGACGAGA-1-0	0.95531456556625	RBMS1-	normal	0.0568115775473629
TTGGATGTCTCGAACA-1-0	2.11445749565273	RBMS1-	normal	0.0919372445242223
ACTTCCGTCCAATCCC-1-0	1.2273447225455	RBMS1-	normal	0.0548402824523774
TGACCCTTCAATCAGC-1-0	1.76994410257486	RBMS1-	normal	0.0431166432747019
AACCAACCAGCAAGAC-1-0	1.23807841681245	RBMS1-	normal	0.0621517552609631
ATGGATCTCCGGACTG-1-0	0.972060434251499	RBMS1-	normal	0.0575777865541904
CCCAACTCAGAACTAA-1-0	1.91557861758947	RBMS1-	normal	0.0809185946631555
TTCATTGTCTGTCAGA-1-0	1.46556831106799	RBMS1-	normal	0.069949157131807
CACTGAAGTCCACAGC-1-0	1.79601	RBMS1-	normal	0.0607849065213669
TGAATCGCAACCAATC-1-0	1.46942158697003	RBMS1-	normal	0.0721474233692241
TAGGTACTCAAGCCCG-1-0	1.80706080514626	RBMS1-	normal	0.0836028969585203
TACAGGTCAGACAAGC-1-0	1.80077439432356	RBMS1-	normal	0.080786456838535
TTCCTAAGTCAAGGCA-1-0	1.80197091914771	RBMS1+	normal	0.0756905322881027
CTACCTGGTCATGACT-1-0	1.93596018130589	RBMS1+	normal	0.0578726548113258
AGATAGAGTCACTGAT-1-0	0.997753541931047	RBMS1-	normal	0.0664177671059532
CACCAAAGTTTACTGG-1-0	1.66158778761529	RBMS1-	normal	0.0619816991083846
CATAAGCAGCCAGTAG-1-0	1.94200198580055	RBMS1-	normal	0.0806781962498968
ATAGACCAGGGCAATC-1-0	1.00297116646632	RBMS1-	normal	0.0675765385324384
ACATTTCTCCTGCTAC-1-0	1.95870423781931	RBMS1-	normal	0.0533518230533511
TGCATGAAGAGTGTGC-1-0	1.00620724918988	RBMS1-	normal	0.067055645253089
TGAGGTTCAAACACCT-1-0	2.0752093313443	RBMS1-	normal	0.042486075139339
ACTTTCACACGCGCTA-1-0	1.68258319710083	RBMS1-	normal	0.0586971816779618
ATGGTTGCAGCTGGTC-1-0	1.28890526055261	RBMS1+	normal	0.0720717382528819
TCATACTCACTCACTC-1-0	1.68258319710083	RBMS1-	normal	0.061316595716524
AGCCAATTCAGCCTCT-1-0	1.51006517540998	RBMS1-	normal	0.0736790046051753
TGACAGTCACGTATAC-1-0	1.69859823678358	RBMS1-	normal	0.0452739541945597
ACGATGTTCGTACACA-1-0	1.02324683720569	RBMS1-	normal	0.0736495916204794
TATCAGGTCCGGTAGC-1-0	1.02313268707815	RBMS1-	normal	0.0840310630235674
CCCTTAGAGCACCCAC-1-0	1.52038403247398	RBMS1-	normal	0.0557297979409284
TGAGACTCAGGACATG-1-0	1.7000594688291	RBMS1+	normal	0.0775371664073945
GCAGCTGCAGCACAAG-1-0	1.85509242438349	RBMS1-	normal	0.0713780952577914
TCAGGTAGTCAAGCCC-1-0	1.85767460032261	RBMS1-	normal	0.0534899740353302
AACCTTTCAACTCCAA-1-0	1.53987564870888	RBMS1-	normal	0.0591225830436194
AGAAGCGAGAGAGAAC-1-0	2.01042804972294	RBMS1-	normal	0.0629429851757089
TGGGATTAGAAAGCGA-1-0	0	RBMS1-	normal	0.0893777192947359
ACTGCAATCTGGTGCG-1-0	2.12919473508012	RBMS1-	normal	0.0620685336479457
AGGGTTTGTTTGTGGT-1-0	1.73493054468269	RBMS1-	normal	0.0809485006220675
CGAAGTTCATTGTAGC-1-0	1.33812	RBMS1-	normal	0.0556515154480776
ACGGTTATCGAATGCT-1-0	0.660613159286261	RBMS1-	normal	0.0685922852367099
CTCCCTCAGTGGACGT-1-0	1.06435707230216	RBMS1-	normal	0.0623494666440646
AATGACCTCTCGAACA-1-0	1.75221325179457	RBMS1-	normal	0.0779488144474559
CATCGTCTCAGCAGAG-1-0	1.5730164873976	RBMS1-	normal	0.0936836279055964
ATTACTCAGGGAGTTC-1-0	1.9112410522889	RBMS1-	normal	0.0647695590997987
GATGAGGCAGTAACAA-1-0	1.35773842446419	RBMS1-	normal	0.0553351263902264
ATTTCTGCACAATGCT-1-0	1.35310991237921	RBMS1-	normal	0.0578872580744346
AAGTGAACAGCGAACA-1-0	2.04898482315349	RBMS1+	normal	0.0516503441042722
AAGCCATTCTGGCCTT-1-0	1.58478117277019	RBMS1-	normal	0.064720995037725
CGAAGTTAGATGCAGC-1-0	1.58101500828794	RBMS1+	normal	0.0919891494806957
GGCTTGGCATCATCCC-1-0	1.35809597156618	RBMS1-	normal	0.0812425777045687
AGCATCAAGATAACAC-1-0	1.08163829178194	RBMS1-	normal	0.0704966680172933
CGGAACCCAGCAGGAT-1-0	0.677378834124717	RBMS1+	normal	0.0565076941285861
TAACCAGCAAGACTGG-1-0	1.91847658751164	RBMS1-	normal	0.0737861708923865
CTGTAGAGTTCAATCG-1-0	0	RBMS1-	normal	0.0634135256395274
CGACAGCCACACTGGC-1-0	1.37023679219692	RBMS1-	normal	0.0664881396876942
GATCCCTGTAGTATAG-1-0	1.08454606489608	RBMS1-	normal	0.053541946720905
ACCACAACATCGAACT-1-0	1.59770199151674	RBMS1+	normal	0.0721019477152235
TGAATCGCACAGTATC-1-0	0.683391966971401	RBMS1-	normal	0.0416544402963515
AGGGTGACATTGAGCT-1-0	2.38276093953767	RBMS1+	normal	0.0576817338736379
AACAAGATCCATCTAT-1-0	1.59581825460255	RBMS1-	normal	0.0280360874229764
ATTACTCAGTGGATAT-1-0	1.59911831301482	RBMS1-	normal	0.0601139320984972
TTCACGCTCGGTTCAA-1-0	1.78002321537121	RBMS1-	normal	0.065630460551509
CGAAGGACACACTTAG-1-0	1.09383520951983	RBMS1-	normal	0.0649292375346307
TCACTATCATCACGGC-1-0	1.94883010990704	RBMS1-	normal	0.0489789055086814
TTATTGCTCTAGAACC-1-0	1.0998805619841	RBMS1-	normal	0.0625497070403863
TCCTAATGTTTAAGGA-1-0	1.38952805448106	RBMS1-	normal	0.040939832022334
CACTAAGCAACAACAA-1-0	2.2049955090893	RBMS1-	normal	0.0646190513119477
GACTGATAGGTGCATG-1-0	2.2134772500326	RBMS1-	normal	0.0659150913245794
GCCATTCAGCAATAAC-1-0	1.11157843466538	RBMS1-	normal	0.0736485401704398
AGCATCAAGAGCATTA-1-0	1.62637064843476	RBMS1-	normal	0.0320629297337173
TTTGATCCAACGAGGT-1-0	0.703712089880162	RBMS1-	normal	0.0593145695514753
CCGTAGGTCTCAGTCC-1-0	1.40140761631585	RBMS1-	normal	0.083526898563808
ACACCAACAGAACGCA-1-0	2.21711386562346	RBMS1-	normal	0.0570821531616508
GCTGCAGTCTCCGATC-1-0	1.40456898136337	RBMS1-	normal	0.04454978927345
TGCATCCGTCCGGCAT-1-0	0	RBMS1-	normal	0.0585134469049052
AGACAAAGTGAGGATC-1-0	1.8191947506367	RBMS1-	normal	0.0515191163934714
AATGAAGTCGAGAACG-1-0	1.6362062807501	RBMS1-	normal	0.058499174101344
GACTATGAGTAGTCAA-1-0	1.81789720511494	RBMS1+	normal	0.0708930618464828
TCCACCAGTCGATTCA-1-0	1.40961494648246	RBMS1-	normal	0.0675894928070722
CTCCCTCGTCGAACGA-1-0	1.11985491750751	RBMS1-	normal	0.0696159707398367
ACTGTGATCCAACCGG-1-0	1.6398796706598	RBMS1-	normal	0.0647244658144843
CTGTACCGTTCTTAGG-1-0	1.41769765992437	RBMS1-	normal	0.0542868744745285
GAAGAATGTCAGGAGT-1-0	0.715311185509063	RBMS1-	normal	0.0460450208919206
TTCTAACGTACTGAGG-1-0	1.41912124599993	RBMS1-	normal	0.0507489731152505
TCATTGTAGGCTTAGG-1-0	1.83309404511082	RBMS1-	normal	0.0654193799417273
TAACGACGTCTAGTGT-1-0	1.43006632889343	RBMS1-	normal	0.0556624837025698
ATTACCTCACAAACGG-1-0	1.43176145528369	RBMS1-	normal	0.0407516911589768
TGCAGTACATAGACTC-1-0	1.84421164329409	RBMS1-	normal	0.0646491071884141
CTACAGACACTGCTTC-1-0	1.14559517366274	RBMS1-	normal	0.0564253208997429
TCACACCAGTAAATGC-1-0	1.66036147831217	RBMS1-	normal	0.0708482976547761
CCCATTGGTTGGTAGG-1-0	0.729367170750942	RBMS1-	normal	0.0727510069247956
TGCGGCATCTCTAGGA-1-0	1.43654912347323	RBMS1-	normal	0.0712048385756791
ATCCATTGTGAGGAAA-1-0	2.00852360858125	RBMS1-	normal	0.0525514780084834
TGCTTCGAGGCTATCT-1-0	2.00833741484585	RBMS1-	normal	0.0676084124036898
AAAGAACCACTTGAGT-1-0	1.6686953189432	RBMS1-	normal	0.0733780237516503
GGTAATCCACTTCATT-1-0	1.44582387388901	RBMS1-	normal	0.0510357791575609
GACTCTCCATTGCCTC-1-0	0.730480907245634	RBMS1-	normal	0.0394576574512722
GAAGCGACATCAGCAT-1-0	0.731318543032224	RBMS1-	normal	0.0702573932449989
AGTGACTGTCGGTAAG-1-0	1.44723131661322	RBMS1-	normal	0.0510049192511638
TCGGTCTCAACCTAAC-1-0	2.14712491951227	RBMS1-	normal	0.0391897918756767
TGTCAGAGTAATCAAG-1-0	1.85869479622416	RBMS1-	normal	0.0741839618716677
GTAGATCAGGCTCCCA-1-0	0.735933317095064	RBMS1-	normal	0.0608018115265541
AACCTGATCAGTCCGG-1-0	1.44450214019023	RBMS1-	normal	0.0375020528128749
ACCCTCATCTGTTGGA-1-0	2.26924407944963	RBMS1+	normal	0.0417729290888758
AGGCATTGTCTACGTA-1-0	0.734407114517141	RBMS1-	normal	0.0595683520528816
AGGATCTTCGCTTACC-1-0	1.44839279434473	RBMS1-	normal	0.0499236398178836
AGGATCTTCACCTGTC-1-0	0.737068117305014	RBMS1-	normal	0.0651576824207145
CGGCAGTAGTAAAGCT-1-0	2.15662494204833	RBMS1-	normal	0.0742646562525167
TAGTGCAAGACGAGCT-1-0	1.45339535345086	RBMS1-	normal	0.0912756910184776
ATTCTACCAAAGCTAA-1-0	1.45700547749556	RBMS1-	normal	0.0824670041930166
TTGCTGCAGACCAGCA-1-0	0.739634838367041	RBMS1-	normal	0.023872028235754
GGAATCTGTCCAGGTC-1-0	2.16497094164803	RBMS1-	normal	0.0378567683709858
CCACCATTCGGATAAA-1-0	2.28732715005645	RBMS1-	normal	0.0520559196221778
TTGATGGAGGCAATGC-1-0	0.745115324653107	RBMS1-	normal	0.0682221157887207
TAACGACTCGTTCATT-1-0	1.69106735108664	RBMS1-	normal	0.0543913122062716
ATTTCTGGTATCACCA-1-0	2.03206612214347	RBMS1-	normal	0.0508245825357867
GAAGGACGTGGCCTCA-1-0	1.87674339339059	RBMS1-	normal	0.0522225744034968
AAGATAGTCGACGTCG-1-0	0	RBMS1-	normal	0.0562455519470029
ACCAACACATAGAATG-1-0	1.17376231525182	RBMS1-	normal	0.0652258131818191
TGGCGTGCACAGTCAT-1-0	2.17468841231381	RBMS1-	normal	0.0831451959077033
TAGGTTGCAACCCGCA-1-0	2.04036807337492	RBMS1-	normal	0.0719790447576242
CGTAATGTCGGCTATA-1-0	1.47641779932178	RBMS1-	normal	0.0734152657871691
TTTCAGTTCCAAATGC-1-0	1.88817010664845	RBMS1-	normal	0.0507224096905844
TAACTTCTCACCTCTG-1-0	1.47002312426308	RBMS1-	normal	0.0469932332359553
CTCCATGAGTCGGCCT-1-0	1.88978981391945	RBMS1-	normal	0.0402013747804204
TGACTCCCAGGGTCTC-1-0	1.48025114835993	RBMS1-	normal	0.0581012716156985
TCTAACTTCGTCGATA-1-0	1.89198685994943	RBMS1-	normal	0.0794047814596794
TGCGATATCGAGAGAC-1-0	1.70722752549331	RBMS1-	normal	0.061275987875474
TATTGCTTCTTTCCGG-1-0	1.17926977618757	RBMS1-	normal	0.0751132513777507
CTACAGATCCTCATAT-1-0	1.47963973196381	RBMS1-	normal	0.0556568684857304
ATTCCTACATGAATAG-1-0	0.757898264138534	RBMS1-	normal	0.0490560182658718
TGCACGGAGAGAGCCT-1-0	1.89611200591147	RBMS1-	normal	0.0633776244667111
GATAGAAGTGCCTTCT-1-0	2.19256516146159	RBMS1-	normal	0.0376982830994224
AGTTCCCCAAGCCCAC-1-0	0	RBMS1-	normal	0.0801430128558651
CTCAGAAGTGAACTAA-1-0	1.90026031109599	RBMS1+	normal	0.0839053298903011
CTCATTATCTGGGCAC-1-0	1.7093554259336	RBMS1-	normal	0.0795072333681917
CTGGTCTCAGGCATGA-1-0	2.05328726355058	RBMS1-	normal	0.0504622741112337
AGAGAGCCAATGAGCG-1-0	0.760680131170778	RBMS1-	normal	0.0589481816200656
CGATGGCGTGCCTAAT-1-0	0.75880304997413	RBMS1-	normal	0.074382335554887
ATGCCTCTCAGGACAG-1-0	1.71915348338119	RBMS1-	normal	0.0586613318738829
GTTGCGGGTATCCTCC-1-0	1.18760018525602	RBMS1-	normal	0.046891124984168
TAAGCACGTGGGCTTC-1-0	1.71737023526168	RBMS1-	normal	0.0874895905014447
ATCCTATCATTCAGGT-1-0	2.31883268099574	RBMS1-	normal	0.0317526270361896
CGTAAGTTCGCACGAC-1-0	0.762322955177336	RBMS1-	normal	0.0629800982392937
GTTCATTGTAACACCT-1-0	1.19109676837892	RBMS1-	normal	0.064097444230915
TCACTATTCTCAACCC-1-0	1.49198218364805	RBMS1-	normal	0.0603218100299307
AACCCAACAGATTTCG-1-0	0.767420025020439	RBMS1-	normal	0.0532502288496086
CACTGTCGTCGTTATG-1-0	1.72235600442801	RBMS1-	normal	0.0730853602472452
CTCCCTCCATTGCCTC-1-0	0	RBMS1+	normal	0.0735245845450124
GGTGAAGCAAGAGGCT-1-0	0.766431904128438	RBMS1-	normal	0.0372770983738029
TATTCCACATAACAGA-1-0	0	RBMS1-	normal	0.0315832893346562
GCCCAGACATCCTATT-1-0	2.07389057344687	RBMS1-	normal	0.0539375130826251
GATCAGTGTCCAGTTA-1-0	1.72766303247411	RBMS1-	normal	0.0493604779905259
TGATCTTTCATTCCTA-1-0	1.90941047959502	RBMS1-	normal	0.0609679329414651
ATACCTTCATACTGAC-1-0	2.20785998373285	RBMS1+	normal	0.0316393764391213
AACTTCTCACTTTATC-1-0	1.19977753846763	RBMS1-	normal	0.0586301512584067
CTCCATGGTGACCGTC-1-0	1.4998654498267	RBMS1-	normal	0.0464149294407416
GGTGATTGTATCGAAA-1-0	0	RBMS1-	normal	0.0481049189453364
CTCGAGGCAGAGATGC-1-0	0.772212979935868	RBMS1-	normal	0.068220275811835
TGTAGACAGGTCCCGT-1-0	1.50620688053214	RBMS1+	normal	0.0612947389513666
TGGTTAGGTGACTAAA-1-0	1.50457018010423	RBMS1-	normal	0.0229496474146191
CTGCATCCAACGATTC-1-0	0.775485480356292	RBMS1-	normal	0.0691768478088872
CGCAGGTTCCTCGCAT-1-0	2.33679118659157	RBMS1-	normal	0.0686064263572029
TCCGATCTCATTTGGG-1-0	0.775485480356292	RBMS1-	normal	0.0885141174157155
TGGATGTCAGTTTCGA-1-0	0.777450283889491	RBMS1-	normal	0.0853166898098274
GCTACCTAGTGGAATT-1-0	1.5139008637968	RBMS1-	normal	0.0597654919174957
ACGCACGTCCAAATGC-1-0	1.74470689932661	RBMS1-	normal	0.0558113414834422
GGGATGAGTCTCACAA-1-0	2.35041450657388	RBMS1-	normal	0.0577983977029884
TGCACGGCAACTGGTT-1-0	2.09609753878805	RBMS1-	normal	0.0566659123460038
TTACCGCGTTTACTGG-1-0	1.51963976882353	RBMS1-	normal	0.0529445913576405
AAAGTGAGTGAGTAAT-1-0	1.93990002305534	RBMS1-	normal	0.054294806991575
AATAGAGTCAGGGTAG-1-0	1.52215512819623	RBMS1-	normal	0.0623022362235861
CTCCGATTCGTTGTAG-1-0	1.52001179264196	RBMS1-	normal	0.0798979359122047
GATGATCCACGCTTAA-1-0	1.22338028068343	RBMS1-	normal	0.097470687377332
GACCCAGGTGACCTGC-1-0	2.24515423206674	RBMS1-	normal	0.0572526053880462
GTCACTCGTTTCCAAG-1-0	1.22652115024105	RBMS1-	normal	0.0784515294236689
GGTGATTTCTCCTGTG-1-0	1.52928876056885	RBMS1-	normal	0.0748463998368285
AAGTTCGTCGAATCCA-1-0	1.96216475244636	RBMS1-	normal	0.0744082487451922
CACAACACAACCCTAA-1-0	2.25710282252067	RBMS1-	normal	0.0419007592177033
CTGCATCTCTATTTCG-1-0	1.53736192508292	RBMS1-	normal	0.0841646731663062
TCAGGTAAGCTGTCCG-1-0	1.96111443169521	RBMS1-	normal	0.0403921792947201
GTCACGGGTTAAGTCC-1-0	1.23796250099039	RBMS1-	normal	0.0690782757312466
TCGGGTGTCTAGTGAC-1-0	1.23674685676571	RBMS1-	normal	0.0779797940587652
CTCAGTCGTTCAGGTT-1-0	1.54244734120036	RBMS1-	normal	0.0549554696900023
AGCGCTGTCGATTGGT-1-0	1.23744118169603	RBMS1-	normal	0.04022317350091
ACTTAGGCACGACGCT-1-0	1.96237499240504	RBMS1-	normal	0.0551206449884296
TCCATGCCAGCTGTGC-1-0	2.38213627939939	RBMS1-	normal	0.0390027293291501
CTGGCAGTCTGTCCCA-1-0	0.802482305755897	RBMS1-	normal	0.0695215510552411
AACAGGGGTGCGGATA-1-0	2.49129644788677	RBMS1+	normal	0.0947766353999704
GCACGGTCAAATGCTC-1-0	2.38470484909078	RBMS1+	normal	0.0389791793113798
TCTACATAGTGCCTCG-1-0	1.54747591874701	RBMS1-	normal	0.0508257609481116
CGGTCAGGTTACGTAC-1-0	1.54360432472904	RBMS1-	normal	0.0735340486905898
AGGGTCCGTACGTACT-1-0	1.23987823934816	RBMS1-	normal	0.0559520112609909
GAGACTTGTTCTCTCG-1-0	2.49287832567606	RBMS1-	normal	0.0673885407692323
TCCCACATCCGTCAAA-1-0	1.24840512059772	RBMS1-	normal	0.0483020483063927
AGCTACATCTTCGGAA-1-0	1.24601841841758	RBMS1-	normal	0.0800593329700672
CTCCTCCAGTGATAGT-1-0	2.28289566683755	RBMS1-	normal	0.0546289117901688
GAGCCTGAGACAGCGT-1-0	2.13544735309441	RBMS1-	normal	0.0560131465573016
ACGTTCCTCGTCCTTG-1-0	1.97531169358171	RBMS1+	normal	0.0693081341246566
CTTCTCTGTCGAATTC-1-0	0.807611261958265	RBMS1-	normal	0.0473492303491584
CTGTAGACATGAAAGT-1-0	1.97756101959117	RBMS1-	normal	0.0648537317072793
ATCGCCTTCACCTCGT-1-0	0	RBMS1-	normal	0.0516274400120829
TAATCTCTCATGTCTT-1-0	1.79040658477656	RBMS1-	normal	0.0566568596376514
CTGCCTATCCTGTAAG-1-0	1.25338832027611	RBMS1-	normal	0.0524360666083914
CTCATGCCACCGTACG-1-0	0.811625288184258	RBMS1-	normal	0.0596577525201956
AGAAGCGAGCATACTC-1-0	1.79898334561236	RBMS1-	normal	0.0770840137636999
GTGCACGTCAGGACGA-1-0	2.39914621116515	RBMS1-	normal	0.0784746732836754
TACGTCCTCCGCTGTT-1-0	2.28493144092609	RBMS1-	normal	0.0503715611073726
CTCTGGTTCCGAGCTG-1-0	0	RBMS1-	normal	0.0483519921598125
AAATGGAGTGCGGCTT-1-0	2.28346064977596	RBMS1-	normal	0.0571614543944888
CTGTATTAGGTAGTCG-1-0	0.816033302417683	RBMS1-	normal	0.0507194900325335
ATCCCTGAGTGAATAC-1-0	1.26121975459552	RBMS1-	normal	0.0608623356647624
AATGCCATCGAGTGAG-1-0	1.26076668031892	RBMS1+	normal	0.0756159893792467
TCGCTCAAGCGCAATG-1-0	2.14871628877737	RBMS1+	normal	0.0838536274209172
CTGTGGGAGGCTAGCA-1-0	2.15746204367549	RBMS1-	normal	0.0865529999355809
TGGGATTGTAGTTAGA-1-0	0	RBMS1-	normal	0.0723724983893678
GTAGCTACAGGAACCA-1-0	1.99778045912294	RBMS1-	normal	0.0317316355532728
CTTCCGACACCAGGTC-1-0	1.58885327466572	RBMS1-	normal	0.048252532526331
TGTTCATGTGTCCGGT-1-0	1.26897870759285	RBMS1-	normal	0.0756479585960399
GTAGGTTCAGCTGAGA-1-0	0	RBMS1+	normal	0.0676691252971953
ATACCGAAGGTCTGGA-1-0	1.81634322825567	RBMS1+	normal	0.0563002414291992
TTCCAATAGTGCACCC-1-0	1.58442156221571	RBMS1-	normal	0.0592953716765388
GAACTGTCAGCATCTA-1-0	1.58267766608229	RBMS1-	normal	0.0656790489934339
ATCTCTATCCCACAGG-1-0	1.81915	RBMS1-	normal	0.0948982653867292
CATACTTTCTACCACC-1-0	1.82600171903439	RBMS1-	normal	0.0759975004174059
ATCCGTCTCAACACCA-1-0	1.58689140749047	RBMS1-	normal	0.0699757853295172
CGGGACTCATGGCGCT-1-0	2.02013822481856	RBMS1-	normal	0.0446286181676483
CATTGCCCAAGGTCAG-1-0	2.01651672173313	RBMS1-	normal	0.0699647106303502
ACCCTCATCCTACCGT-1-0	0.834699268550882	RBMS1-	normal	0.0335656110976409
TCCTTCTGTTTCGACA-1-0	0.837216902341797	RBMS1-	normal	0.0682294526143216
AAAGTCCCACCAGTTA-1-0	1.60074819527282	RBMS1-	normal	0.0762984472816071
CAGTGCGGTTTCGTTT-1-0	1.82862852727994	RBMS1-	normal	0.0952108945428779
GTGGTTATCCTTCTTC-1-0	1.28681429363896	RBMS1-	normal	0.0537362435111568
TTCTCTCGTGAGATAT-1-0	1.59571375930898	RBMS1-	normal	0.0544456549576495
ACTTTCAAGCGACTAG-1-0	1.28976288049501	RBMS1-	normal	0.0473015449371881
CCATCACCATCGATGT-1-0	1.59707348448586	RBMS1-	normal	0.0403175565261354
TAAGTCGTCTATTTCG-1-0	2.19202669203604	RBMS1-	normal	0.0638641766775928
TGCATGAGTGTTACTG-1-0	2.45369365620579	RBMS1-	normal	0.0693651286612469
TTTGTTGGTCACAGAG-1-0	1.60890479233617	RBMS1-	normal	0.0451796841475705
AACCATGTCAGGCGAA-1-0	1.29870146197969	RBMS1-	normal	0.0320946972935687
CAGCGTGGTACAAGTA-1-0	2.19746164949617	RBMS1-	normal	0.0294690036761164
ATCGATGCAGGCATTT-1-0	1.84773797114593	RBMS1-	normal	0.0739515736247509
CCGATGGTCCACATAG-1-0	2.34056975510801	RBMS1-	normal	0.0955404779617384
AATGAAGAGTGTAGTA-1-0	2.46273038493342	RBMS1+	normal	0.0594220331983458
TGTCCACCATATTCGG-1-0	1.30650411282277	RBMS1-	normal	0.0529444399085778
AGCTACAGTCTTGTCC-1-0	1.30650411282277	RBMS1-	normal	0.0374885379243166
AGACACTTCACCCTCA-1-0	1.61921583974762	RBMS1-	normal	0.0839563657568608
TGGAACTCACAACGTT-1-0	0	RBMS1-	normal	0.054249496664228
GTAGAGGTCTACACAG-1-0	1.31153428591078	RBMS1-	normal	0.0671743543672226
TGTAAGCCAATCCAGT-1-0	1.3122281487223	RBMS1-	normal	0.0715762784265637
GGAACCCTCTCTCCGA-1-0	1.61845859216003	RBMS1-	normal	0.0458269575457654
AGCCACGCACATTCGA-1-0	1.85931217367188	RBMS1-	normal	0.0546036246882549
GGTGGCTTCAGCCTTC-1-0	2.04680061763826	RBMS1-	normal	0.070531206570475
TGTTTGTAGCGATGAC-1-0	1.31153428591078	RBMS1-	normal	0.0673352036782723
TTCTGTATCGTAGTCA-1-0	1.8618328215435	RBMS1-	normal	0.074204990892833
CCGAACGCAATCACGT-1-0	0.862278251133781	RBMS1-	normal	0.0540873366176451
GTAACACTCACCGACG-1-0	2.21302382877469	RBMS1-	normal	0.0735646179908071
AATGAAGAGCTAGATA-1-0	0.860384873225789	RBMS1-	normal	0.072394907341476
AACCTGACAGCGAACA-1-0	2.05875460224799	RBMS1-	normal	0.0489653924713802
GTTAGACTCAAAGCCT-1-0	1.31981576213676	RBMS1-	normal	0.0352439427171737
AAGCATCTCGACCCAG-1-0	1.86921539969038	RBMS1-	normal	0.0711895831411349
TCCATCGAGGGAGTGG-1-0	2.22079752695585	RBMS1-	normal	0.0616309231275404
AGGCTGCCACTACCCT-1-0	1.87118897182872	RBMS1-	normal	0.0870365428861784
GACATCACAGGATCTT-1-0	1.87772796283951	RBMS1-	normal	0.090298109767025
GAGTTTGCAACTGGTT-1-0	2.23210549767462	RBMS1+	normal	0.0656152693138591
ACCTGAATCTTGGATG-1-0	0.869941076353221	RBMS1-	normal	0.0749184902077467
CACTGGGTCGGTAAGG-1-0	1.88043057843923	RBMS1+	normal	0.0864398444804471
CCCGAAGGTACAAGTA-1-0	1.33128451869317	RBMS1-	normal	0.0281593654672047
CAGGCCAGTTTACTTC-1-0	2.0750266005145	RBMS1-	normal	0.0324764302782497
GCCATTCCAAGCCTGC-1-0	1.33684608570591	RBMS1-	normal	0.0726064414250402
TTGGTTTAGATGAATC-1-0	0.875620431957947	RBMS1-	normal	0.0741820240327754
TAACACGCACTAAACC-1-0	0	RBMS1-	normal	0.0593593375115666
GACATCACACCCTGTT-1-0	0.891271588198935	RBMS1-	normal	0.100773327201231
CGCGTGAAGCTCTATG-1-0	2.08990656909429	RBMS1-	normal	0.0398570496074109
AACCAACGTCACCGAC-1-0	0	RBMS1-	normal	0.0438321046064508
TTCAATCTCCCTATTA-1-0	0.880716983845002	RBMS1-	normal	0.0288390063766342
AGTGCCGCAGGTGAGT-1-0	1.65878147631396	RBMS1-	normal	0.0592285931625479
AAAGTGAAGGTTGGTG-1-0	2.09102478487893	RBMS1-	normal	0.0491965609586277
CCTCCTCAGATTCGCT-1-0	1.89158039095157	RBMS1-	normal	0.0472632750823607
ATTTACCTCAACTCTT-1-0	2.09301669035172	RBMS1-	normal	0.0261618829134222
TCCCACATCTCGAACA-1-0	0.885709609264255	RBMS1-	normal	0.0438017986902551
GTAACCAAGGTGCTGA-1-0	1.34204334935775	RBMS1-	normal	0.0546949028763295
AGGGTGAGTTGTGCAT-1-0	1.3461294843628	RBMS1-	normal	0.0370748868235806
TTTGATCTCACCATCC-1-0	0.887555372131455	RBMS1-	normal	0.0540344715306038
TAGATCGGTTCGTTCC-1-0	1.34655018902911	RBMS1-	normal	0.0673737065965937
TTGAGTGAGACGACGT-1-0	1.90448065366766	RBMS1+	normal	0.0854166550655849
GCTGCAGTCATCGCCT-1-0	2.25317292963105	RBMS1+	normal	0.070407992972722
CAGCACGGTACGATTC-1-0	1.90850503621471	RBMS1+	normal	0.0515342357192725
GTGCACGGTAGTAAGT-1-0	0.8889028989759	RBMS1-	normal	0.0514824696894806
AGGGAGTAGCTTTCTT-1-0	2.26070372102002	RBMS1-	normal	0.0697392425083764
TATTTCGTCCGTTGAA-1-0	2.26198708772324	RBMS1-	normal	0.0426502323897333
TCTAACTCAGCTCATA-1-0	1.35077388745038	RBMS1-	normal	0.0819956352843981
ACTCCCATCTACCTTA-1-0	1.66814236829328	RBMS1-	normal	0.0552212664364156
CTGATCCAGCCGATCC-1-0	0.890339429706402	RBMS1-	normal	0.0723632813581739
TTCACCGCACGATAGG-1-0	1.67059038516521	RBMS1-	normal	0.0717326241210054
GCAACATCACACACTA-1-0	1.35866849729655	RBMS1-	normal	0.067273044932829
ATCCATTCAGCTGCCA-1-0	1.92220396045618	RBMS1-	normal	0.0391847495906074
TCCGATCAGAAATTGC-1-0	0.896478818406014	RBMS1-	normal	0.0434907122800035
TGATTCTGTTGGGACA-1-0	1.36157544576015	RBMS1+	normal	0.0627240924668999
AGTTCGAAGGATTACA-1-0	1.37060195916394	RBMS1+	normal	0.0492097147592445
TAAGCGTCAGACAATA-1-0	1.68213173746025	RBMS1-	normal	0.0823256601714403
CATTGCCAGGTGAGAA-1-0	0.905420254734751	RBMS1-	normal	0.0731397653116037
TCCGTGTTCATGGTAC-1-0	0.909209687142781	RBMS1-	normal	0.076967661339845
AATTTCCCAGCACCCA-1-0	0.911339488424952	RBMS1-	normal	0.0420250365052309
TCGCACTTCTTACCAT-1-0	1.68773655001134	RBMS1+	normal	0.104409032232344
AAAGTGAAGTCTAGAA-1-0	0.907531118295441	RBMS1-	normal	0.0592896170445867
TGTGAGTTCAAGGTGG-1-0	2.42388001052778	RBMS1+	normal	0.0521860922537555
GATGTTGGTCGGTGAA-1-0	2.13238	RBMS1-	normal	0.0682381785848236
GTATTTCCAAGTACCT-1-0	2.2926111748578	RBMS1-	normal	0.0618672621310488
ATAGGCTCATGCAGCC-1-0	0.910184524800963	RBMS1-	normal	0.0643412161367798
TAGCACAGTCTACATG-1-0	1.69945024652515	RBMS1-	normal	0.0609957443788791
GGCTGTGGTATACCCA-1-0	2.13803935608049	RBMS1-	normal	0.0769502634876078
GATAGCTTCGATACTG-1-0	0.911072680526389	RBMS1-	normal	0.0690857557129129
GCATGATCATGGGCAA-1-0	1.70544389629534	RBMS1+	normal	0.0702452563924846
CTAGGTACACCTCTAC-1-0	1.38715748154124	RBMS1-	normal	0.0653055675810397
ACCAAACTCCAGTTCC-1-0	1.3910002521573	RBMS1-	normal	0.0664724029083419
ACCGTTCAGCGTTCCG-1-0	1.9458672931369	RBMS1-	normal	0.0554468040236968
CCATAAGGTGACTCGC-1-0	0	RBMS1-	normal	0.0596059571164954
TCCGAAAGTAATGCGG-1-0	0.923612782074839	RBMS1-	normal	0.0837328839813823
TGTAAGCTCAGGAAAT-1-0	1.39168094538452	RBMS1-	normal	0.0544364074627571
AACACACTCGATACGT-1-0	2.45097376864643	RBMS1-	normal	0.0354041343578254
CACGTTCAGAGAGTTT-1-0	1.70988069546495	RBMS1-	normal	0.0465727443201594
CTGAGGCTCCAAGCTA-1-0	1.39543857749124	RBMS1-	normal	0.0547376648642801
TGGGATTCAGCTGCCA-1-0	0.91869747190472	RBMS1+	normal	0.0505587212930406
TACCTCGAGTCATACC-1-0	1.95440084742219	RBMS1-	normal	0.0903457480486539
CAACGATTCTCACTCG-1-0	1.3910002521573	RBMS1-	normal	0.0505004026036447
TATTCCACAATCTCGA-1-0	1.71884030211347	RBMS1-	normal	0.0667790285367421
CATCGCTCATTGTCGA-1-0	1.9546609592726	RBMS1-	normal	0.040535053763385
CAGCCAGGTGATTAGA-1-0	0.925355657747565	RBMS1-	normal	0.0812259423810597
TGCAGGCGTGATCATC-1-0	0.924345767402469	RBMS1-	normal	0.062419814341426
TGAACGTTCCAACCGG-1-0	0.927474899025573	RBMS1-	normal	0.0751396618941773
GTACAACGTCCTTTGC-1-0	0.931092253340688	RBMS1-	normal	0.0665880804516869
GTTCATTCACCCTTGT-1-0	1.72791675766554	RBMS1-	normal	0.084776228460328
TGTCCCACATGTTTGG-1-0	1.40638845061451	RBMS1-	normal	0.0493560413279559
CAGAGCCGTTGGGTTT-1-0	1.73058645145601	RBMS1-	normal	0.0350837348595378
TACTTACAGCTAGAAT-1-0	0.933895472802969	RBMS1-	normal	0.0439224016871069
AGCGCCAGTAGCTAAA-1-0	2.70378800810679	RBMS1-	normal	0.0549620483365045
GCTACAAGTAGAATGT-1-0	2.33503376785083	RBMS1-	normal	0.0463350656046176
AGGATAACATGACCCG-1-0	1.97616779134565	RBMS1-	normal	0.0690733837833301
GAGAGGTCAATAACCC-1-0	1.73326638108814	RBMS1-	normal	0.0677540444148943
CAGATCACACACGGTC-1-0	1.41012185802737	RBMS1-	normal	0.0763764614863652
CATCAAGGTCAGTCCG-1-0	1.98032827669866	RBMS1-	normal	0.0721899451841134
GTTACCCAGCGTATGG-1-0	1.73441807277094	RBMS1-	normal	0.085628390156085
CCGAACGAGCATACTC-1-0	1.97965568232051	RBMS1+	normal	0.0451187616388762
AAGCGAGTCGATACGT-1-0	1.97845	RBMS1-	normal	0.0594143034836885
CCGATGGGTGCTCTCT-1-0	1.73878608352274	RBMS1-	normal	0.0491716410676712
ATTTCACTCGTGGAAG-1-0	1.98005916726575	RBMS1-	normal	0.0597006527134415
AATTTCCGTAGGTAGC-1-0	0.942032616461484	RBMS1-	normal	0.110955708698653
AGCGCTGGTACCTAAC-1-0	2.18270833547104	RBMS1-	normal	0.0718898060239226
TTTCACAGTCCACACG-1-0	2.60631419104334	RBMS1-	normal	0.0728668229490465
ATATCCTGTAGCTGCC-1-0	0.949060125061916	RBMS1+	normal	0.0833376009880041
AGTAGCTGTCGCGTTG-1-0	1.98234965037421	RBMS1-	normal	0.0412060211965229
CTTGAGACAGCGCGTT-1-0	2.18620751675148	RBMS1-	normal	0.0551955006040261
GATGACTCACACCAGC-1-0	1.75139930204219	RBMS1-	normal	0.0812515145744513
GATGGAGCAGCGAGTA-1-0	0.949448449728581	RBMS1-	normal	0.0529153000372582
TGGAGGAAGATGACCG-1-0	0.95061547441523	RBMS1-	normal	0.0585606378061954
ACATCCCCACTATCCC-1-0	0	RBMS1-	normal	0.0578956803499499
CCTCTCCCATCACCAA-1-0	2.19212089799649	RBMS1-	normal	0.0518376212057392
CAAGAGGGTGATTAGA-1-0	2.35277882971183	RBMS1-	normal	0.0523166414356667
CAGAGCCTCATTTACC-1-0	1.75481895374561	RBMS1-	normal	0.0517482375597625
TTCCAATAGGGAGATA-1-0	2.00009747169129	RBMS1-	normal	0.058223208706588
TCCTTTCTCCGTAATG-1-0	0.953350556258097	RBMS1-	normal	0.0612217888232903
CGTCAAATCCGAAGGA-1-0	1.43423178313884	RBMS1-	normal	0.073923724270484
GGCACGTGTTCTGACA-1-0	2.20007408950475	RBMS1-	normal	0.0489196705712066
TGTTACTGTACAGAAT-1-0	1.43691581800668	RBMS1-	normal	0.0319345559866814
ACAGGGAGTCAAGGCA-1-0	1.43875257158447	RBMS1-	normal	0.0600103688805196
TCCTGCACAACAGAGC-1-0	2.00661727270611	RBMS1-	normal	0.0719367940151409
GGGTGAAGTAGGTACG-1-0	0	RBMS1-	normal	0.0614770948103884
TTCTCTCTCAAACCCA-1-0	1.76370828492756	RBMS1-	normal	0.0726911288210715
ACGATCAGTCAATCTG-1-0	1.76866564813286	RBMS1+	normal	0.0717058882890831
TACTTGTCAGACCTAT-1-0	0	RBMS1+	normal	0.0753455121673437
ACTGTGAAGCCACAAG-1-0	0.966173296993602	RBMS1+	normal	0.027649957468124
TCATATCGTAGAGCTG-1-0	1.45126433435574	RBMS1-	normal	0.0771520963568519
TGATGCATCTGTCTCG-1-0	2.01094826807031	RBMS1-	normal	0.0874126286391976
AGAACCTAGACATATG-1-0	0	RBMS1+	normal	0.0516986287634414
CATCGCTAGATCCTAC-1-0	2.21884704134939	RBMS1-	normal	0.0745774087482084
TCATGCCCATCCTTGC-1-0	1.4488912379773	RBMS1-	normal	0.0477111219926513
CATCCGTCAGGAATAT-1-0	2.02551710599668	RBMS1-	normal	0.04803979453582
CATGCCTGTGGAATGC-1-0	1.45314426530886	RBMS1-	normal	0.0432595708705519
CCCTCAACAAGGACAC-1-0	1.77311653428735	RBMS1-	normal	0.036019891574192
CTCCCTCTCACTGATG-1-0	2.64554673578094	RBMS1+	normal	0.0826383298275199
TAGGGTTGTTGCATTG-1-0	1.77705109811771	RBMS1+	normal	0.074909739003945
CTGGACGTCAATCCAG-1-0	2.37887190172424	RBMS1-	normal	0.0559793721566101
TAGACTGAGCGCCTTG-1-0	1.45490401742683	RBMS1-	normal	0.0418920507740125
ACCCAAAGTGCATACT-1-0	2.22338922827352	RBMS1-	normal	0.0531885454017787
GTGGTTATCTAGCCTC-1-0	0.974519170111612	RBMS1-	normal	0.045947336741584
TTGTGGAGTGTGCCTG-1-0	1.78251407088558	RBMS1-	normal	0.0679877671612842
ACATCGATCTATCGTT-1-0	2.22412424697386	RBMS1-	normal	0.0718082645244343
TGAGCGCCACAGCTTA-1-0	1.78361171586928	RBMS1-	normal	0.0773086828441283
ATGGAGGCACAGCTGC-1-0	0.977301326883891	RBMS1-	normal	0.0582328589297004
CTCATCGTCCGTCCTA-1-0	1.45945209667585	RBMS1+	normal	0.0474149463181324
CCTCTCCCAATTCACG-1-0	1.78650110601998	RBMS1+	normal	0.0739394269787259
TGACGCGAGCATCGAG-1-0	1.46008641062184	RBMS1-	normal	0.0668889374602486
CACCAAAGTGGATGAC-1-0	1.46774891829379	RBMS1-	normal	0.0781578535876016
TGCATGACATCGATAC-1-0	2.23017684663925	RBMS1-	normal	0.0552094250369782
CACAGGCCAAACGAGC-1-0	0.980725098279362	RBMS1-	normal	0.0367405
ACATCGAGTTCAGGTT-1-0	0	RBMS1-	normal	0.0783912342531124
ATCGCCTCACATCATG-1-0	0.983336148282998	RBMS1-	normal	0.0384721080471872
GGCAGTCCACATGGTT-1-0	1.4660807111218	RBMS1-	normal	0.0588095713456877
GCCAGGTGTCTTAGTG-1-0	0.989133638964229	RBMS1-	normal	0.0387603713234385
CCTAACCGTCCATCTC-1-0	2.24362455859517	RBMS1-	normal	0.0676115858899232
ATGAGGGCACATACTG-1-0	0.992113554858906	RBMS1-	normal	0.0876371603933538
GATGACTTCACCTGTC-1-0	1.47355806158956	RBMS1+	normal	0.0311652858251732
AGTCTCCTCTCCGCAT-1-0	0	RBMS1-	normal	0.0504224292421103
GGAACCCTCACCGGTG-1-0	2.04885864307782	RBMS1+	normal	0.0523372050397122
CCATCACGTGCTTATG-1-0	2.68091906898204	RBMS1-	normal	0.0439906854156366
TACAACGCAAAGCACG-1-0	0	RBMS1-	normal	0.032586227888625
CACGAATCAATTGTGC-1-0	1.80961934685644	RBMS1+	normal	0.0481260695378383
ATGGAGGAGTAGGCCA-1-0	2.41844940458169	RBMS1+	normal	0.0480131908568175
GCCAGCAGTCATGCAT-1-0	0.98945199040564	RBMS1+	normal	0.0749470084346625
ATGAAAGTCGAGATAA-1-0	1.48060079609995	RBMS1-	normal	0.044952510212206
GAACACTGTTCACCGG-1-0	0.992968527009239	RBMS1-	normal	0.0749823058125836
TTTCACATCATGCCGG-1-0	0.997807589546144	RBMS1+	normal	0.0507508390043619
TTGCCTGCAGCTGTTA-1-0	1.81190127889714	RBMS1-	normal	0.0670188667885133
GGTCTGGTCGCTCATC-1-0	2.41907080164453	RBMS1-	normal	0.0700984919998291
AAACCCACAGGTGGAT-1-0	0.997375385871217	RBMS1-	normal	0.0683245156506857
TTCACGCAGCACTCCG-1-0	1.81376069513352	RBMS1-	normal	0.0477725463272106
ACCTACCTCAGAGTGG-1-0	1.81247289524377	RBMS1-	normal	0.0459526631414637
TATTGGGCAGTTCCAA-1-0	2.42296502410297	RBMS1-	normal	0.0575327815174126
GTGCTGGGTAATCAGA-1-0	1.81147286458807	RBMS1-	normal	0.0499181289068228
GTGCAGCAGAAGTCTA-1-0	1.48825403874962	RBMS1-	normal	0.0699056181107343
GGGTATTAGTCGGGAT-1-0	0	RBMS1-	normal	0.0679967615226013
GTTAGTGCATACCAGT-1-0	0	RBMS1-	normal	0.071859671901673
GCAGCCAAGGACACTG-1-0	1.81792601409579	RBMS1-	normal	0.0515592844630852
TAAGCCATCTATACGG-1-0	1.00160673051773	RBMS1-	normal	0.0806207605596322
GTGTCCTTCGTAGCTA-1-0	1.00423000666566	RBMS1-	normal	0.0388787914118032
ATTCCTATCGGAGATG-1-0	0	RBMS1-	normal	0.0712659545808999
AACAAGAGTAGCGTTT-1-0	0	RBMS1-	normal	0.0834095942396895
TCAGTGACATTAAAGG-1-0	0	RBMS1-	normal	0.0405290996966575
GTTACCCTCTATCGTT-1-0	2.43112348817216	RBMS1-	normal	0.0351709284069541
AACAAGATCCGATGCG-1-0	1.49936986476304	RBMS1+	normal	0.0695224353514901
TCGTCCAAGTACAGAT-1-0	0	RBMS1-	normal	0.0707363903182351
GTGTTCCGTTCCTACC-1-0	1.50534254219343	RBMS1-	normal	0.0805695228394276
AACCTGAAGGTCACTT-1-0	2.43793040895244	RBMS1-	normal	0.0727135961681089
ACACCAATCCCTGGTT-1-0	1.50452477621012	RBMS1-	normal	0.0577095423658488
AGGGAGTAGATGTTAG-1-0	1.83350605370253	RBMS1+	normal	0.0627184159896672
ATGAAAGTCACCTTGC-1-0	1.83027514130867	RBMS1-	normal	0.105514557543921
GATTCTTTCTCATGGA-1-0	1.50725475639523	RBMS1-	normal	0.0806632082815432
TGAGACTCATAACGGG-1-0	0	RBMS1-	normal	0.0730243569891432
CGGGACTTCCGTACGG-1-0	0	RBMS1+	normal	0.0760919631188512
AACGAAAAGGCGACAT-1-0	1.0162214083275	RBMS1-	normal	0.0701870076644335
ACACTGAAGACTTAAG-1-0	1.50479724816778	RBMS1-	normal	0.0827285720547638
TGGAGAGGTTCCGGTG-1-0	2.08810836524805	RBMS1-	normal	0.0404077975036922
GGGACCTCACATGTTG-1-0	1.84268960877036	RBMS1-	normal	0.0728813011370793
AATGGAACAAGTGATA-1-0	1.02404666316965	RBMS1-	normal	0.0614735164673377
ATCCCTGGTATTCTCT-1-0	2.1018545513366	RBMS1-	normal	0.0571735144344375
CACTTCGTCTTAATCC-1-0	1.84897736262192	RBMS1-	normal	0.0652604215684097
GACCAATTCGATTGGT-1-0	1.02267636294723	RBMS1-	normal	0.0296715615922518
AAAGGATTCCGCGATG-1-0	1.0259947630299	RBMS1-	normal	0.0366460449750803
GATCCCTTCTTCACAT-1-0	2.29750689049138	RBMS1-	normal	0.0669665436438116
CAACAGTCAGATCATC-1-0	0	RBMS1-	normal	0.0733929616353866
AAAGAACCAATACGAA-1-0	0	RBMS1-	normal	0.0655419661654329
GTTGTAGTCTACGGGC-1-0	1.52472724380445	RBMS1-	normal	0.0481926525667139
AGCGATTAGTAACGTA-1-0	2.10850143483545	RBMS1-	normal	0.043319154575718
CGATGCGAGCGGTAAC-1-0	2.46654503225588	RBMS1-	normal	0.0578499954535067
GAACGTTCAGAGACTG-1-0	1.02852781916606	RBMS1-	normal	0.0553757278412375
CTCCCAATCATTATCC-1-0	1.0276051369258	RBMS1-	normal	0.0548686505160416
GTCCACTCAGGAATCG-1-0	0	RBMS1-	normal	0.064193761794149
CTACTATTCTTTCGAT-1-0	1.0295679914014	RBMS1-	normal	0.0407175824742524
TATATCCCAGAATGTA-1-0	1.86156506757892	RBMS1-	normal	0.0583042571644837
TACATTCTCTGAGCAT-1-0	2.47149278491091	RBMS1-	normal	0.0591259402833552
CAACCTCAGAGAAGGT-1-0	1.53492935031526	RBMS1-	normal	0.046111726258596
TCTACCGCATTGCTTT-1-0	2.11616756792241	RBMS1-	normal	0.0355274795877853
TGACCCTAGACGGTTG-1-0	1.04092573521458	RBMS1-	normal	0.0621390984432978
ACACCAAAGACATACA-1-0	0	RBMS1+	normal	0.0673313359840789
CGTAGTACACGTTGGC-1-0	1.04080725340246	RBMS1-	normal	0.0603973574656343
CATAGACAGGGCAACT-1-0	2.32284965406869	RBMS1-	normal	0.0613131670011902
TGTGTGACATCTCGTC-1-0	0	RBMS1-	normal	0.0460352175455645
AGTAACCTCAACTCTT-1-0	2.63109505204963	RBMS1-	normal	0.074896043334402
CTGCTCACAGCAGTAG-1-0	0	RBMS1-	normal	0.0738625811547953
GTGGGAATCTGCTTTA-1-0	2.32318182948587	RBMS1-	normal	0.0664508835062436
CTTGAGATCGCAGAGA-1-0	1.04152	RBMS1-	normal	0.0379070518748666
GATCATGCAGCAGACA-1-0	0	RBMS1-	normal	0.0555345398339409
GTGCACGGTTAGTCGT-1-0	1.04401660634931	RBMS1-	normal	0.051246213398638
TTCTAGTAGCATGCAG-1-0	2.12520704909252	RBMS1-	normal	0.0780503499053733
GATGATCCAAGGACAC-1-0	2.1309099459899	RBMS1+	normal	0.0758316895877306
GTGAGCCCAAGTGCAG-1-0	1.05050045916668	RBMS1-	normal	0.0518304616816623
CGAGTGCCACGTCGGT-1-0	1.55083381903165	RBMS1-	normal	0.0577990880946676
CGTCAAACAGAAGCGT-1-0	1.55450349098334	RBMS1-	normal	0.00761742177908875
TGCAGGCTCTTCTGGC-1-0	1.88188390943647	RBMS1-	normal	0.0819962379180156
GCTTCACTCCGTATGA-1-0	2.13879879905859	RBMS1-	normal	0.0625271137291004
TATTCCAGTGGGCTTC-1-0	1.05013794233015	RBMS1-	normal	0.0268320250169295
CTGCATCAGTTACGTC-1-0	2.13698395419608	RBMS1-	normal	0.061635876205809
AATCACGAGGTCACCC-1-0	2.33691786556744	RBMS1-	normal	0.064705056926645
CATCCCATCTTCCGTG-1-0	1.55789795417416	RBMS1-	normal	0.0592271329154529
CGAGTTACATAGATGA-1-0	1.89201874934151	RBMS1-	normal	0.0719562378496894
CCTCCAAGTTCTGAGT-1-0	1.05401891312529	RBMS1+	normal	0.0209595754213041
CCGGTAGTCGGATTAC-1-0	1.55671526480722	RBMS1-	normal	0.0798608884382266
GGCTTGGCAACCTATG-1-0	0	RBMS1-	normal	0.036901592202719
GGGTATTTCAGTGGGA-1-0	1.8905850893891	RBMS1-	normal	0.0307305364974174
AGTCATGAGGCTGAAC-1-0	2.14643367206788	RBMS1-	normal	0.0572122982545735
TGCACGGTCCACGGAC-1-0	1.56339595037547	RBMS1-	normal	0.0892388617321618
CTACTATGTGCGAGTA-1-0	2.34574875454688	RBMS1-	normal	0.0466945486066236
GAAGTAACACTTACAG-1-0	1.89505454071788	RBMS1-	normal	0.0683614914390402
ACGGTTATCAGGTAAA-1-0	0	RBMS1-	normal	0.052798983176794
GTGAGTTCACTGCGAC-1-0	1.05854549336426	RBMS1-	normal	0.0467247566788527
GTTGCGGAGACTTCCA-1-0	1.06373550709797	RBMS1-	normal	0.058196548203131
GGAGGATAGAAGCCTG-1-0	1.5641424847328	RBMS1+	normal	0.0561177115864361
CTTCCGATCAAGTGGG-1-0	1.06063953767434	RBMS1-	normal	0.0543271730535207
GATTGGTAGAATCGTA-1-0	1.56533871520975	RBMS1-	normal	0.0581702251258029
GACACGCGTCTTGAAC-1-0	1.06002270373401	RBMS1-	normal	0.0679832505940326
CAGGGCTGTCTACAAC-1-0	1.0619993360206	RBMS1-	normal	0.0536625654427271
ACTTAGGGTAACAGTA-1-0	2.35346790512586	RBMS1-	normal	0.0176217604102307
GCTTGGGAGTCCTGCG-1-0	1.56578786619843	RBMS1-	normal	0.0515650355295136
GCGAGAACACTGTGAT-1-0	2.1539745935424	RBMS1-	normal	0.047123329898193
GAGTCTAAGACGCAGT-1-0	1.06162810438859	RBMS1-	normal	0.0928385741576116
TTTCACATCTAGGCAT-1-0	1.56924163324963	RBMS1-	normal	0.0611452412789935
CACACAACAAGCGGAT-1-0	0	RBMS1-	normal	0.0526632445319414
GAGTGAGAGTAATCCC-1-0	2.15701118679634	RBMS1-	normal	0.0617157638707174
GCCTGTTGTGCAAGAC-1-0	1.0668512921214	RBMS1-	normal	0.0722014352874855
GTCATTTCAGCCATTA-1-0	1.06622654001832	RBMS1-	normal	0.0650813979712938
AGCGATTCAAGTGGAC-1-0	2.15667321234967	RBMS1-	normal	0.0345468462364486
ACGATCAAGGATTACA-1-0	1.57331941606579	RBMS1-	normal	0.0623513748711398
TCAATTCAGAGCACTG-1-0	1.90667306245649	RBMS1-	normal	0.0312048778216897
GAAGTAAAGCATGATA-1-0	1.57453253026863	RBMS1-	normal	0.0528849269489879
TTCTGTATCGAGTACT-1-0	2.35450259671688	RBMS1-	normal	0.080334684546163
AGACTCAGTAGCGCCT-1-0	0	RBMS1-	normal	0.0716598504458738
GTCTGTCCAATTTCGG-1-0	1.06760205192555	RBMS1-	normal	0.0975368419309295
GAACGTTAGCTGTGCC-1-0	1.57819	RBMS1-	normal	0.068480132798203
CGCCAGAAGACTAGAT-1-0	1.07682976576421	RBMS1-	normal	0.0656461470377341
AGGATCTCAGAAACCG-1-0	2.53074974265715	RBMS1-	normal	0.0773837323698734
TGAGCATTCGGTAGGA-1-0	0	RBMS1-	normal	0.064427533327153
GGTGTCGAGTGCAGCA-1-0	1.07785165271537	RBMS1-	normal	0.0521335350088664
CGGGTCATCTTCGACC-1-0	2.1684173480302	RBMS1-	normal	0.0403570982721446
GCACTAACAGGACGAT-1-0	0	RBMS1-	normal	0.0886624006680179
GGGTAGACAGTGTGCC-1-0	1.92829053805033	RBMS1-	normal	0.0707519104410318
TTCACGCAGATTACCC-1-0	1.08325160854362	RBMS1-	normal	0.0503226310638563
TACGGTACATGTTACG-1-0	1.08506479750237	RBMS1-	normal	0.0883641619494094
ATGAGTCAGCAGTCTT-1-0	0	RBMS1-	normal	0.0461487093520885
AAACGAACAAGAATAC-1-0	1.59660249476654	RBMS1-	normal	0.0500809972382567
GTGGAAGGTCAAGCGA-1-0	1.58880157187995	RBMS1-	normal	0.0967925600379696
TGGGAAGTCCGCACGA-1-0	1.93265667005346	RBMS1-	normal	0.050246508958288
TATATCCCAAGGCAAC-1-0	1.59347108704078	RBMS1-	normal	0.0956335356618562
TCAGCCTCAAATGCGG-1-0	1.08584391722769	RBMS1-	normal	0.0602224950351806
CGTAGTATCACTACGA-1-0	1.0864941214069	RBMS1-	normal	0.0572555020035993
TTACCATCAGCAGTCC-1-0	1.08975799532538	RBMS1-	normal	0.032365828312535
ATTTACCTCAGGAAAT-1-0	2.18208011003201	RBMS1-	normal	0.0832829404190152
CTCGAGGGTAACTGCT-1-0	1.93670972068498	RBMS1-	normal	0.0829297062191433
AGGGTTTAGTCAGCGA-1-0	2.38044313685772	RBMS1+	normal	0.0469566943986358
AACGTCACAAAGGCAC-1-0	1.08910350069908	RBMS1-	normal	0.0649580224054187
TTTACCACACCTCAGG-1-0	1.93299358606497	RBMS1-	normal	0.0532132136166858
GGGATCCAGTCAGCGA-1-0	2.55066906718863	RBMS1-	normal	0.0883197550619032
CATTGTTGTTCCGCAG-1-0	1.60529084532146	RBMS1-	normal	0.0281965480309715
CTGCCTACATCGCTAA-1-0	1.93755687852634	RBMS1-	normal	0.0738388892336689
CACTTCGCAAGAAACT-1-0	1.09476051076213	RBMS1-	normal	0.100307139244732
CAGCAGCTCGCTTGAA-1-0	2.19243892513185	RBMS1-	normal	0.0483752478226935
TCCATGCGTTGCATCA-1-0	1.94385582283637	RBMS1-	normal	0.0367758538327691
CGGCAGTCAAACTCTG-1-0	2.38975337871679	RBMS1-	normal	0.0756464167357387
CCAAGCGAGGTCATTC-1-0	0	RBMS1-	normal	0.0405915090358316
GATTCGAGTGGGAGAG-1-0	1.60211828392297	RBMS1-	normal	0.0558474262595922
TCATGTTTCGGCATCG-1-0	2.3926391618105	RBMS1-	normal	0.0275943012258213
GTAGGTTCAGAACTAA-1-0	1.60306846414862	RBMS1-	normal	0.0182408957009757
GTATTTCCACAATGAA-1-0	1.60561	RBMS1-	normal	0.0609440953999783
GGGAGATTCAAGGCTT-1-0	1.09674909941471	RBMS1-	normal	0.0651764608591662
CAAGACTCATTGCTTT-1-0	2.19989569745528	RBMS1-	normal	0.0892360035003548
TACTTCAGTCCAGTTA-1-0	1.09901244873748	RBMS1+	normal	0.0298879919369845
CACTGGGGTATCAGGG-1-0	0	RBMS1-	normal	0.0608144062040319
GGTAACTCAGATCCAT-1-0	1.61280640421046	RBMS1-	normal	0.0748578795949333
AAAGGTAAGAGTCCGA-1-0	1.61716244392321	RBMS1+	normal	0.0516426882644808
ATTATCCGTCGAGTGA-1-0	2.20832337106105	RBMS1-	normal	0.0841960035784102
GCGAGAAAGAGTTCGG-1-0	1.61748624561693	RBMS1+	normal	0.0725198058206235
CAGGCCACAAGGTCAG-1-0	1.10776197575024	RBMS1-	normal	0.101368748862838
CCGTAGGGTCACCTTC-1-0	0	RBMS1-	normal	0.0808447900244169
GGTGATTCAAGTAGTA-1-0	1.10654137200533	RBMS1-	normal	0.046621574655355
ATTTCTGTCACGGAGA-1-0	1.62008231581562	RBMS1-	normal	0.0392804691253399
CTCAGAACATATGCGT-1-0	2.72844585791498	RBMS1-	normal	0.0873931540883127
AAAGGGCTCTATTCGT-1-0	1.61586880276439	RBMS1-	normal	0.112929608571393
CACTGGGTCACCTCAC-1-0	1.62826047040432	RBMS1-	normal	0.0317199709036472
TGACCCTCATAATGCC-1-0	3.06163478462065	RBMS1-	normal	0.0451591671164118
AAGGTAAGTTCGGGTC-1-0	0	RBMS1-	normal	0.0668358705958857
GTCATCCTCACGATAC-1-0	1.11075818697022	RBMS1-	normal	0.0688842013979866
AGGTCTAAGAAGCTGC-1-0	0	RBMS1-	normal	0.0282362051034557
GCTGGGTTCTTCGACC-1-0	0	RBMS1-	normal	0.0694162885185054
TACCTCGGTGAGCGAT-1-0	1.11336022205085	RBMS1-	normal	0.0580881939730637
ATGTCTTGTCGCTTGG-1-0	2.21465734499185	RBMS1-	normal	0.0591581761448982
AATGGAAAGCCACCGT-1-0	1.11212600783483	RBMS1-	normal	0.0540601804435167
GGGCGTTAGCACCGTC-1-0	1.96518380968383	RBMS1-	normal	0.0732088945974709
TACAACGCAGTAGTGG-1-0	1.11514831197542	RBMS1-	normal	0.0573630734453779
ACTTATCTCAATCGGT-1-0	2.21702274930706	RBMS1-	normal	0.0743431559380796
AGGACTTGTGGATACG-1-0	0	RBMS1-	normal	0.0408617776344965
ATTCGTTTCTGCGTCT-1-0	1.63056832072081	RBMS1-	normal	0.0637408719391118
GTCTCACAGCTATCCA-1-0	1.1139097306069	RBMS1-	normal	0.0488212436703625
CTCCTTTTCGCTACAA-1-0	2.73824455219765	RBMS1-	normal	0.0957414339922361
TACCGGGAGAGCATTA-1-0	1.63089866128181	RBMS1-	normal	0.099395004702369
TCCGAAAAGCCTCTTC-1-0	2.74114745096383	RBMS1+	normal	0.0508436485039782
TCGACGGAGGTCATCT-1-0	1.63255280174334	RBMS1-	normal	0.0549958133797004
CATCGGGTCTTCACAT-1-0	1.63470927971155	RBMS1-	normal	0.0824321875445045
GACTCAAAGCCTGTGC-1-0	2.73573644234711	RBMS1-	normal	0.0691349774235042
CTGTGGGTCACTGTCC-1-0	1.12278388744489	RBMS1-	normal	0.0423051868992347
CGCATAAAGGGAGATA-1-0	0	RBMS1-	normal	0.035679402219733
GTCATCCGTGTTCCAA-1-0	1.12292378377019	RBMS1+	normal	0.054488278592544
CTACAGAGTCGTTATG-1-0	1.12404434023022	RBMS1-	normal	0.0529380110347146
GTAGTACGTAAGATCA-1-0	0	RBMS1-	normal	0.0467009799645448
GTGAGCCGTTTACTTC-1-0	0	RBMS1-	normal	0.0460534914761466
TCGACGGTCTGGGCAC-1-0	0	RBMS1-	normal	0.0780547737056439
TCGTAGAAGAGTCCGA-1-0	1.98424114254952	RBMS1+	normal	0.0272205353529197
GATCCCTTCGCGGACT-1-0	1.13153083734248	RBMS1-	normal	0.0715493348611189
TACATTCGTTGTTGTG-1-0	0	RBMS1-	normal	0.0594367465009612
CTCAGTCCATGTCAGT-1-0	2.6069439906365	RBMS1-	normal	0.0715052322350088
GTCCCATGTTGTGGCC-1-0	2.23937929630135	RBMS1+	normal	0.0759687871400661
GTAGGTTCATTGCCGG-1-0	1.13039375012809	RBMS1-	normal	0.0624319469406419
AGCCAGCCATCATGAC-1-0	2.61845790871233	RBMS1-	normal	0.0401695192623407
AGACAGGAGAGACAAG-1-0	1.13267045430356	RBMS1-	normal	0.0434408441336388
CAGCCAGAGTCCCGAC-1-0	2.24351156379832	RBMS1-	normal	0.0302010403822015
TGCAGTAAGCGTGAAC-1-0	0	RBMS1-	normal	0.0571216844364194
CGAGTGCGTACGTACT-1-0	1.13495731428951	RBMS1+	normal	0.065393465844356
GTCAGCGAGTATTCCG-1-0	2.24012904697995	RBMS1-	normal	0.0521869826112628
GAGGGATGTCGCACGT-1-0	2.24539687578184	RBMS1-	normal	0.0262293418406181
CGGGACTAGCGGATCA-1-0	1.99386130912946	RBMS1-	normal	0.0573336451219333
GACATCATCGCACGAC-1-0	2.76233604598158	RBMS1-	normal	0.0525875322662246
GACTGATTCCAAGAGG-1-0	1.99752344805609	RBMS1-	normal	0.0659296669159881
TCCTCTTTCCCAAGTA-1-0	2.00101887852347	RBMS1-	normal	0.0420985357153039
TGTAACGGTAACATCC-1-0	1.66010268133236	RBMS1+	normal	0.0805559480709783
CCTCCAAAGTCGCCAC-1-0	1.13999558883402	RBMS1-	normal	0.0400988250763805
TGAATCGCACTGCACG-1-0	0	RBMS1-	normal	0.060156639276837
ATGGGTTGTTGGCCGT-1-0	2.45488485627211	RBMS1-	normal	0.0365294013852585
AGTCATGAGGCTAACG-1-0	1.14377046288321	RBMS1-	normal	0.0445478284281748
AGCGTATCAGTAACAA-1-0	2.25622786427144	RBMS1-	normal	0.0446487446379381
ATACCTTTCCGGCAGT-1-0	2.62933118338335	RBMS1-	normal	0.0514723960027939
ATCTTCACATGATAGA-1-0	1.66477614270494	RBMS1-	normal	0.00391779486064278
CACATGAAGAGTCTGG-1-0	1.14919037441967	RBMS1-	normal	0.0539514280616119
TCGGTCTCACGTACAT-1-0	1.1493376483457	RBMS1-	normal	0.0668852758415943
CTGGTCTCACTGCACG-1-0	1.14625364847323	RBMS1-	normal	0.0829572745343535
ATTCTACGTCTGCAAT-1-0	1.66930699635023	RBMS1+	normal	0.0640776671856233
TGCGGCACAATCAAGA-1-0	1.14727961026015	RBMS1-	normal	0.0541688280881208
TGGATCACACTGGCGT-1-0	1.67088240096025	RBMS1-	normal	0.103808077197769
CCTCTAGGTAGTCCTA-1-0	0	RBMS1-	normal	0.0442712131094636
CCGGGTACAGTTGTTG-1-0	2.01328695185394	RBMS1-	normal	0.0566074294195934
GGGTCACAGGCTGAAC-1-0	1.66686356814862	RBMS1+	normal	0.0460975439470111
CAGCAATAGACACACG-1-0	1.67474874424152	RBMS1-	normal	0.046428320566847
GACATCAAGTTGAAAC-1-0	1.15526310668845	RBMS1-	normal	0.0262830135552396
TCCTCTTTCTACTCAT-1-0	0	RBMS1-	normal	0.0608544108739757
CTGTATTGTCCATAGT-1-0	1.15332991646538	RBMS1-	normal	0.0785588782700915
CTTCAATGTTCAACGT-1-0	2.02100842631504	RBMS1-	normal	0.0299302435669483
GTAGGAGGTAATCAAG-1-0	1.6786370530507	RBMS1-	normal	0.0266994696562658
CGATCGGCAGATTTCG-1-0	1.15303313891683	RBMS1-	normal	0.0538189343673721
GTCATCCGTAGGCAAC-1-0	1.15645633846224	RBMS1-	normal	0.0560083007864159
CATACAGCAGGCTATT-1-0	1.68058951233203	RBMS1-	normal	0.067314616947584
GCATTAGCAACACGAG-1-0	2.01610285010804	RBMS1-	normal	0.0768962472139149
AGGTTACTCCGGCAAC-1-0	1.15615777431471	RBMS1-	normal	0.0503663904219963
CTCAGAACATGCCGGT-1-0	1.16155823416498	RBMS1-	normal	0.0688308851106715
AAGTCGTCACGTTGGC-1-0	1.16110605785988	RBMS1-	normal	0.0578434886452007
ACTCTCGGTCGTGCCA-1-0	1.16276595123645	RBMS1-	normal	0.0184677987738216
CGCAGGTAGTCTTCGA-1-0	2.02823509431132	RBMS1-	normal	0.0565904257095115
TTAGGGTGTCGGTGAA-1-0	2.79201969233477	RBMS1-	normal	0.0694718368768761
AAAGAACCAGAAGCTG-1-0	2.02957378080483	RBMS1-	normal	0.0694403661829875
TCGGGCACAGCACACC-1-0	1.16488618010911	RBMS1-	normal	0.036746653668133
GATGAGGTCGTGTGGC-1-0	0	RBMS1-	normal	0.0554187501308692
TGTTACTTCGCATTAG-1-0	1.69550334716695	RBMS1-	normal	0.0825388284196363
TTTAGTCCAACACGTT-1-0	0	RBMS1-	normal	0.0895578093189554
CTTGATTTCACGATCA-1-0	2.03014821897384	RBMS1-	normal	0.054564986088517
CTCTCGACAAGGCCTC-1-0	2.02632672683144	RBMS1-	normal	0.0584443292044286
AATAGAGTCGCTAAAC-1-0	1.16899954784825	RBMS1-	normal	0.0652826168092814
CGTGCTTAGTCATACC-1-0	1.16473445044374	RBMS1-	normal	0.0591569298178722
TCTCTGGAGCATGTTC-1-0	0	RBMS1-	normal	0.0682279500580565
CAAGGGAGTCAAAGTA-1-0	2.0397859513725	RBMS1-	normal	0.0475921757457965
GTAGTACGTGGATACG-1-0	2.03959200847992	RBMS1+	normal	0.0487228239729755
CTGGTCTAGTTCCGGC-1-0	2.03746185594607	RBMS1-	normal	0.0440117292837157
AGATCCATCTAGGAAA-1-0	0	RBMS1-	normal	0.0479351271517026
GGAGGATTCTTCCCGA-1-0	1.17407	RBMS1-	normal	0.0558947056115709
CCTATCGTCCAACCGG-1-0	1.17561757857081	RBMS1-	normal	0.0470242664604416
TGTCCCATCGAGAAAT-1-0	1.17779031838029	RBMS1-	normal	0.0624856862826639
CTCCCAAAGGGTAATT-1-0	1.6996938709958	RBMS1-	normal	0.0416877837551443
CATCGGGAGGTCATCT-1-0	0	RBMS1-	normal	0.0540719899713103
TGATGGTTCTTTCAGT-1-0	2.0407563993686	RBMS1-	normal	0.0488142823356019
TACTTACAGACTTAAG-1-0	2.29984468830504	RBMS1-	normal	0.0512293493889074
GAGAGGTAGAGTCAAT-1-0	0	RBMS1-	normal	0.115903315910214
ATTATCCGTCACTTAG-1-0	0	RBMS1-	normal	0.07678702003822
GTAGTACAGAAACTGT-1-0	2.93520234422378	RBMS1-	normal	0.0577307007114998
GACCTTCGTATCTCGA-1-0	2.49555162296503	RBMS1-	normal	0.0627981902348342
AAAGTCCCAGTCTTCC-1-0	0	RBMS1-	normal	0.0745648720369211
TGCTCGTCACTTCAAG-1-0	1.17794585618757	RBMS1-	normal	0.0924149932345749
TGATCAGTCAAGTAAG-1-0	2.30836545590955	RBMS1-	normal	0.0908920447514367
GTCTTTAGTGATACTC-1-0	0	RBMS1-	normal	0.0281831979350177
TTGGGCGCACAAATCC-1-0	2.05170973131626	RBMS1-	normal	0.0449373476815741
TCTTAGTCACTAGGTT-1-0	1.7118617553295	RBMS1-	normal	0.0772699295321442
TACTGCCCAAGCAATA-1-0	1.71353768372174	RBMS1-	normal	0.0139429442709896
ACTTTCAGTGAGCAGT-1-0	1.18799637117936	RBMS1+	normal	0.0974625219934514
ATCACTTTCTCTCTAA-1-0	1.18467753808702	RBMS1-	normal	0.0762751042860415
TTACCGCTCGGATTAC-1-0	2.68562911446301	RBMS1-	normal	0.028532373899841
CTGAGGCGTCCTGTTC-1-0	2.51288167497868	RBMS1-	normal	0.0677906388365878
GCTGGGTGTCCCAAAT-1-0	1.18974309679167	RBMS1-	normal	0.0872066896179618
CCGGTGATCGTTAGTG-1-0	1.72330073091731	RBMS1-	normal	0.0514932628813768
GATGACTCACCCGTAG-1-0	1.72424673944707	RBMS1-	normal	0.0419261408215193
CTCATGCGTCAAAGAT-1-0	1.72405743503232	RBMS1-	normal	0.0644675827731978
TGTCCACCAGCAGGAT-1-0	1.19245388101025	RBMS1-	normal	0.0613877328300898
TCCGTGTTCATCGCCT-1-0	2.69052480491343	RBMS1+	normal	0.0760519324835322
ATGTCTTAGCTAGAGC-1-0	0	RBMS1-	normal	0.0556991627427397
ACCACAAAGGCTGAAC-1-0	2.32943510624612	RBMS1-	normal	0.0517876898109554
TCCATCGAGCATATGA-1-0	0	RBMS1-	normal	0.0956919548300254
TCCTCTTGTGTTTACG-1-0	2.32297420411106	RBMS1-	normal	0.0447237212855143
GATTCGATCATACGGT-1-0	1.19422	RBMS1-	normal	0.0681595862513985
GGGACTCAGTTGAAAC-1-0	0	RBMS1-	normal	0.0505495454454554
TGTTACTAGCGTACAG-1-0	1.72785331772388	RBMS1-	normal	0.0637859286269732
GTGGAAGGTGTCTTGA-1-0	1.2000206894527	RBMS1-	normal	0.0294214222432637
AGACCATTCTTCTGTA-1-0	0	RBMS1-	normal	0.0227916931358215
CAACGGCCATGGGATG-1-0	1.73109612299393	RBMS1+	normal	0.0507231129554236
TGTCCACGTCCAAATC-1-0	2.33027248109574	RBMS1-	normal	0.0858655730385611
TCAGGTAAGAATCGCG-1-0	2.32630252195561	RBMS1-	normal	0.0901712931744409
GACCCAGGTTACCCTC-1-0	0	RBMS1-	normal	0.0587997524488405
CTCAGTCCAAATTAGG-1-0	2.53291647262895	RBMS1-	normal	0.076326601022952
GCCATTCTCGAGCCTG-1-0	2.07979162045113	RBMS1-	normal	0.0340129213747962
TAACTTCGTTTCAGAC-1-0	1.20539802156231	RBMS1-	normal	0.0521148069218798
TGACCCTAGCGTACAG-1-0	0	RBMS1-	normal	0.0753614245455436
CGCGTGAAGGTGCGAT-1-0	2.08409291695351	RBMS1-	normal	0.107716028694911
GAAGTAACAACTTGGT-1-0	1.21581507902271	RBMS1+	normal	0.0452208775099475
TTACCGCAGCATTTCG-1-0	1.2104988022751	RBMS1-	normal	0.0695917890463954
TCTGCCAGTTGCACGC-1-0	1.74734361007703	RBMS1-	normal	0.0482642799259821
TGCAGTACACGGCTAC-1-0	0	RBMS1-	normal	0.118063684422397
CTTTCAAGTGTAGCAG-1-0	1.21765465387601	RBMS1-	normal	0.051488824713172
CGGAACCCATGAATAG-1-0	0	RBMS1-	normal	0.033334693366213
CCACAAAAGGACTATA-1-0	1.22135258810478	RBMS1-	normal	0.0285238466270804
TCACATTGTCTTGCGG-1-0	1.76117604585597	RBMS1-	normal	0.0473080066608936
AGTGCCGGTTCTGAGT-1-0	1.74891078375771	RBMS1+	normal	0.0773564187378482
ATGATCGTCGGCTGTG-1-0	1.22118395387536	RBMS1-	normal	0.0313549676567091
GCGTGCAAGCTTCTAG-1-0	0	RBMS1-	normal	0.0877061392941035
GAGGCAAGTGGTCTCG-1-0	2.1038532290881	RBMS1+	normal	0.0656539048926373
CACTGGGGTCTGCATA-1-0	0	RBMS1-	normal	0.0713806777518743
TGCAGTATCAGTAGGG-1-0	1.2262658109939	RBMS1+	normal	0.049604778253396
AACCTTTAGCTTCATG-1-0	0	RBMS1-	normal	0.0710028881986773
AGTGTTGTCCGTAATG-1-0	1.75898433293771	RBMS1-	normal	0.0301037448093304
CCCGGAATCAAGAAAC-1-0	2.10469630733118	RBMS1-	normal	0.0593367005091001
TCTTAGTTCCTCACGT-1-0	2.10934953498517	RBMS1-	normal	0.0661026113799491
GAAGCCCCAGCTTCGG-1-0	1.76537918968609	RBMS1-	normal	0.0420105596545142
ATTCTTGTCAAAGGTA-1-0	0	RBMS1-	normal	0.0579504239405913
TGACAGTTCATTTCGT-1-0	2.74808864469348	RBMS1-	normal	0.0592054327611508
CTTGAGATCATTACGG-1-0	2.36864297493186	RBMS1-	normal	0.0385383455005759
TGTTTGTTCTGAACGT-1-0	1.76377504540519	RBMS1-	normal	0.0471897700438927
CGACAGCTCATTTCGT-1-0	1.23935510409886	RBMS1-	normal	0.0267104866553859
TTAGTCTCATAACCCA-1-0	0	RBMS1-	normal	0.0505514575085686
GCACGGTCACCATTCC-1-0	1.2372675182925	RBMS1-	normal	0.0396683962438214
CCGGTAGAGGAGGTTC-1-0	1.23536083136102	RBMS1-	normal	0.0915282237337385
TTCTGTAGTTGGGCCT-1-0	1.76859842490128	RBMS1-	normal	0.0503164126723924
GCCGATGGTACGGCAA-1-0	0	RBMS1-	normal	0.0824890689900084
GTCTAGAAGGGAGATA-1-0	1.24531321961363	RBMS1+	normal	0.0518060727313893
GTCATGAGTTTAGAGA-1-0	2.12326124608028	RBMS1-	normal	0.0500363627649911
TGGCGTGAGAGATCGC-1-0	1.24285208459591	RBMS1+	normal	0.0582660622239913
TCGTCCAGTCGTCTCT-1-0	1.23640002269911	RBMS1-	normal	0.0881453661776129
CTTGATTCAAGTGTCT-1-0	2.12911315147707	RBMS1-	normal	0.0492275732319905
AGCCAATGTCTCGCGA-1-0	0	RBMS1-	normal	0.0390720116339738
TAGATCGGTCTCGCGA-1-0	1.77998223026869	RBMS1-	normal	0.0673395684673375
TTCGCTGCATAGCTGT-1-0	1.24531321961363	RBMS1-	normal	0.0308099391091648
ACAACCAGTCCGACGT-1-0	1.2516925719897	RBMS1-	normal	0.0522730373115671
GGGTCACTCGCGTAGC-1-0	1.24831654053823	RBMS1-	normal	0.0515606173739368
GGAACCCGTCATCGCG-1-0	1.24460891899128	RBMS1-	normal	0.0500096830335722
AACAACCTCCGGCAGT-1-0	0	RBMS1+	normal	0.0691317575628551
CTTCCGAAGGTTAGTA-1-0	0	RBMS1-	normal	0.0488470864284814
AGTTCGAAGAGTGACC-1-0	2.39926002598991	RBMS1-	normal	0.0221902773934095
GACCCAGTCTATCGGA-1-0	0	RBMS1-	normal	0.0427097147196604
CATCGGGCAGAGTTCT-1-0	1.79342808299749	RBMS1-	normal	0.0390694765812277
CCCTCTCTCTCTCTAA-1-0	1.26595362647508	RBMS1-	normal	0.0424788803199885
TTGAGTGGTGTTCCAA-1-0	1.79551934331524	RBMS1-	normal	0.0372388421234774
GCCAGGTCAGTTAAAG-1-0	2.41025919987465	RBMS1-	normal	0.0755577685356728
CCTCTCCGTGCCGTTG-1-0	1.25616622098751	RBMS1-	normal	0.0362491228964187
CCGTAGGGTATGTGTC-1-0	1.79405481902452	RBMS1+	normal	0.0366735406671606
TTCCTCTGTGTGTCGC-1-0	1.79572880612956	RBMS1-	normal	0.0472517319352501
GGTCTGGGTCTGTAGT-1-0	1.79950965988213	RBMS1-	normal	0.0453532781723635
CGGCAGTAGATGCTGG-1-0	0	RBMS1-	normal	0.0565823385945828
TACGGTACACAGAGCA-1-0	1.26686859497232	RBMS1-	normal	0.0716598991880356
TCATCATAGGTTCACT-1-0	0	RBMS1-	normal	0.0510178893084527
CCTCATGTCATACGAC-1-0	2.14648926732928	RBMS1+	normal	0.0430785051880587
GTGACGCTCAGTGCGC-1-0	1.26376378275898	RBMS1-	normal	0.015384586781002
GCTGAATAGTCGAATA-1-0	1.26449277906455	RBMS1-	normal	0.0553383653053462
TGTACAGCATTGTACG-1-0	1.26907063193808	RBMS1-	normal	0.0409272306761057
TGGATCACAGCTGGTC-1-0	0	RBMS1-	normal	0.0792027271399915
TCGGGTGCATCCGAAT-1-0	0	RBMS1-	normal	0.0674737164542564
ACCTGAACAAGGCCTC-1-0	0	RBMS1-	normal	0.0534860642232755
TCCTGCATCTTTGCAT-1-0	1.26999070439428	RBMS1-	normal	0.0451977997313321
TGCGACGGTGACATCT-1-0	0	RBMS1-	normal	0.077684314351368
TCCGAAATCCATCAGA-1-0	1.81011790088562	RBMS1-	normal	0.0686535801206923
CGTCAAACACTGCTTC-1-0	1.82371106903466	RBMS1-	normal	0.0700539875416427
CCTCTCCAGGCTGTAG-1-0	2.43034	RBMS1-	normal	0.0252555758658622
CAGCAATAGATTGATG-1-0	2.17802024006157	RBMS1-	normal	0.086221293856096
GTAGTACGTCATCAGT-1-0	1.28021208433365	RBMS1-	normal	0.0682906179605132
TAACCAGGTTTACGTG-1-0	1.27387154757046	RBMS1-	normal	0.021887018809911
AGCGTATAGACTCGAG-1-0	1.8326969729603	RBMS1-	normal	0.0595921925397825
CAGTGCGCATGTTCAG-1-0	1.8293964807525	RBMS1-	normal	0.0789342604600277
TACCCACAGAGTGTTA-1-0	1.8304949732744	RBMS1+	normal	0.0281638517905992
ACGTAGTGTATTAAGG-1-0	1.28890526055261	RBMS1-	normal	0.0813384905702164
TGCTTGCTCGTGCACG-1-0	0	RBMS1-	normal	0.0484141156012237
GTTGAACAGCAGAAAG-1-0	2.43936212856741	RBMS1-	normal	0.010775925277423
CCCTTAGCAAAGCGTG-1-0	1.28871485406847	RBMS1-	normal	0.0535033910281608
TGCTTCGTCCGGCAAC-1-0	1.83424236669401	RBMS1+	normal	0.106189981020078
GTAGATCGTTCGGACC-1-0	1.83468451394509	RBMS1-	normal	0.031634100579401
GTAGGTTTCATGTCTT-1-0	1.84246604881412	RBMS1-	normal	0.0553316182750386
AAGGAATAGAATAACC-1-0	1.30103110898363	RBMS1-	normal	0.0498744438167277
TTCCGGTAGAGAGCCT-1-0	1.84336070166268	RBMS1-	normal	0.0674693042653107
TCTGGCTCAAATCAGA-1-0	1.30630774593166	RBMS1-	normal	0.0442814828293288
GTGGTTAGTCTCGCGA-1-0	1.29715362479495	RBMS1-	normal	0.0362832782470451
ATCCTATTCCAACCAA-1-0	1.30415213556407	RBMS1-	normal	0.0675587034956731
TCAATTCGTTATAGAG-1-0	2.65961616702502	RBMS1+	normal	0.0594782602918335
TGGGATTTCTGGCCAG-1-0	2.20054999607766	RBMS1-	normal	0.0536121045360392
TCCGAAAGTAGAGCTG-1-0	1.30552294977788	RBMS1-	normal	0.0605103042523381
AACGAAAGTCTCCTGT-1-0	0	RBMS1-	normal	0.0247014658946946
CCATAAGTCCGGTTCT-1-0	1.85828350101939	RBMS1-	normal	0.0851499188700427
GTAATGCTCCGTGTAA-1-0	2.21036890399801	RBMS1-	normal	0.0713388735899994
GTGGTTACACCGTACG-1-0	1.86057141073442	RBMS1-	normal	0.0502936417682306
GTGGAGATCGAGAATA-1-0	1.30886576946695	RBMS1-	normal	0.0186171877986086
ACTTAGGGTAACTTCG-1-0	0	RBMS1-	normal	0.046973797850284
GCAACCGAGTAAGACT-1-0	1.32142593400253	RBMS1-	normal	0.0612983488100049
TTTATGCAGGTATTGA-1-0	0	RBMS1-	normal	0.0711737653980265
TTGTTGTAGGATACGC-1-0	0	RBMS1-	normal	0.0766986355006691
ATTACTCCAATCGCAT-1-0	2.21763038665863	RBMS1-	normal	0.0693528490293275
TGAATGCGTTGCCGAC-1-0	2.68596879670119	RBMS1-	normal	0.0290526830083179
AACTTCTTCGGTGTTA-1-0	1.32283851815651	RBMS1-	normal	0.0813140786953782
ACTTCGCAGTTCCGTA-1-0	1.86401676145941	RBMS1-	normal	0.0674031683777272
CAGCAATCAATCAAGA-1-0	2.48525046962979	RBMS1-	normal	0.0722463088701236
TTGTTGTGTTGGCCGT-1-0	1.86701591506303	RBMS1-	normal	0.0144227145466728
GAAACCTGTTCTAACG-1-0	0	RBMS1-	normal	0.045241002391442
ATCCCTGGTCACTACA-1-0	1.32872759399968	RBMS1-	normal	0.0432678252531714
TTAGGCATCGTAGTGT-1-0	1.32021788515869	RBMS1-	normal	0.0363717079935551
ACACTGAGTGCGGCTT-1-0	0	RBMS1-	normal	0.0301613002960032
GGAATCTGTCTCGGGT-1-0	1.32263650934791	RBMS1-	normal	0.0759602964920159
CCGTAGGGTGTCCAAT-1-0	1.32283851815651	RBMS1-	normal	0.0502384209270023
GGAGGATGTGTGCTTA-1-0	0	RBMS1-	normal	0.0681055297231889
GGAGGATTCATTACTC-1-0	0	RBMS1-	normal	0.0706740790841864
CTCAGAACAGTTGTTG-1-0	1.32893173478388	RBMS1-	normal	0.0345024849544058
AGCGCTGAGTAAGCAT-1-0	0	RBMS1-	normal	0.0751611056494302
ACAGAAAGTCGTTCAA-1-0	0	RBMS1-	normal	0.0507141000755221
TCTATACTCTCTCGAC-1-0	1.33632889224464	RBMS1-	normal	0.0440790389286147
GTGTGGCTCGCACGAC-1-0	1.89481441868286	RBMS1-	normal	0.0709630467657057
TATCTTGTCGAACGCC-1-0	0	RBMS1-	normal	0.00619380077154144
CTTCCTTAGGGTACAC-1-0	1.88907479851854	RBMS1-	normal	0.0686766664666256
CCTAACCGTACCTAAC-1-0	0	RBMS1-	normal	0.0433686010069353
TTCTGTAAGTCCTGTA-1-0	1.89673758382749	RBMS1-	normal	0.0749046250095114
ACCACAAGTACGAGTG-1-0	2.25750416093858	RBMS1-	normal	0.0698895905875849
GAGTGAGCAGATCCAT-1-0	0	RBMS1-	normal	0.0582240494194243
TCACTCGAGGTTCAGG-1-0	0	RBMS1-	normal	0.0378972570256123
ATAGGCTTCGACGCTG-1-0	0	RBMS1-	normal	0.102061284095244
GTGACGCCAAAGTGTA-1-0	0	RBMS1-	normal	0.0412867427153442
CTGTGAACATACCAGT-1-0	2.52950901854903	RBMS1-	normal	0.0583414459997985
TTCCTAAAGCAGATAT-1-0	2.25929435895987	RBMS1-	normal	0.120117458943503
CAGTTAGAGAGGACTC-1-0	2.52659158122359	RBMS1-	normal	0.0529364182875116
TCGTAGATCGTGACTA-1-0	1.90472393454897	RBMS1+	normal	0.0436550171253132
TATCTGTTCGACGAGA-1-0	0	RBMS1-	normal	0.0057635765606891
GAACTGTGTAGGGTAC-1-0	1.91279731660451	RBMS1-	normal	0.064248648779452
CGGGTCACATTATGCG-1-0	1.35310991237921	RBMS1-	normal	0.0313293016884848
ACTCCCAAGGTCCGAA-1-0	2.73874703467259	RBMS1-	normal	0.058343741779451
GTCGAATTCTAGACAC-1-0	1.36082041988671	RBMS1-	normal	0.0392987043135071
AGGCCACCAACTTGCA-1-0	2.7371246644055	RBMS1-	normal	0.0509640429361497
GACTCTCTCGACACTA-1-0	2.74472148500064	RBMS1-	normal	0.0654721129581149
GCATTAGTCTCGGCTT-1-0	0	RBMS1-	normal	0.0522857708362741
CCTCATGGTAGCTTTG-1-0	0	RBMS1-	normal	0.0775019424943899
CTGCATCGTTGTCAGT-1-0	1.36233143575843	RBMS1-	normal	0.0826075179609416
CTCAAGAGTCTACATG-1-0	1.36449673814952	RBMS1-	normal	0.0710391426932745
GTGTGATTCGTTCTAT-1-0	2.27349931275481	RBMS1-	normal	0.0746936765479272
GAGCTGCGTGTTCGTA-1-0	0	RBMS1-	normal	0.0696321946876765
ATATCCTCAGTAGTTC-1-0	1.36797774859458	RBMS1-	normal	0.0325545194164054
TTTACTGGTCAAGCGA-1-0	1.36950713014174	RBMS1-	normal	0.0361512867928892
CATCGCTCAACATACC-1-0	2.55103226779478	RBMS1-	normal	0.0527295311948887
TTGGGATAGGTCCAGA-1-0	1.3668877384202	RBMS1-	normal	0.0528350501154306
GACCCAGGTTGGAGAC-1-0	1.93400524654899	RBMS1-	normal	0.0227810515060169
TGAGGGACAGCCTACG-1-0	1.93047041241648	RBMS1-	normal	0.0768059535093885
TGGATCAAGATCCAAA-1-0	1.37191841883634	RBMS1-	normal	0.0721855401228595
TATCTTGTCCACGGAC-1-0	1.92946352537567	RBMS1-	normal	0.0771100883730575
CCTCCAATCTGCCCTA-1-0	1.38255603900928	RBMS1-	normal	0.0786593770418778
ACAGAAACATATCTGG-1-0	0	RBMS1-	normal	0.0599790244684035
GTTGTAGCACCTCTAC-1-0	0	RBMS1-	normal	0.0455813099795914
GGCGTCATCACCACAA-1-0	1.37478077060808	RBMS1-	normal	0.0492336593300171
CGCAGGTTCTTCGTAT-1-0	2.29407948325888	RBMS1-	normal	0.0751253772369379
GTTGCGGGTATCCCTC-1-0	1.37522235501567	RBMS1+	normal	0.0395570668094336
TCTTAGTTCGCTGATA-1-0	1.94651038916937	RBMS1-	normal	0.0375924124342753
TCTGCCATCGGTCACG-1-0	0	RBMS1-	normal	0.0210542547525352
GGAATCTCATGTCAGT-1-0	1.94728283286729	RBMS1-	normal	0.0280380424218716
GGTGTCGCAATAACCC-1-0	0	RBMS1-	normal	0.0249185464434258
TCGTGGGCAACGACAG-1-0	0	RBMS1-	normal	0.0377548591490062
CATTCTAGTGATTCTG-1-0	0	RBMS1-	normal	0.0628887056018372
GTCTTTAAGCCGCTTG-1-0	2.77860921002136	RBMS1-	normal	0.0196149182875156
GTCGCGAAGCGTCTGC-1-0	1.94960494617835	RBMS1-	normal	0.0555255917438845
TCCATCGAGGCAGGGA-1-0	1.38727015402899	RBMS1-	normal	0.0159236348755459
AGTAGTCTCATGAGTC-1-0	1.95531163282757	RBMS1-	normal	0.0458920274202489
TCACATTCACTTGAGT-1-0	1.95739757888473	RBMS1-	normal	0.0294385250129139
GATTGGTCAGTAGAAT-1-0	2.31327456881637	RBMS1-	normal	0.0542562211038259
GGGTGAATCTGTCTCG-1-0	2.7749355902496	RBMS1-	normal	0.0488053875330368
ACGATCACAGCTTTGA-1-0	0	RBMS1-	normal	0.035959337170017
AGAAATGCACGGCACT-1-0	1.4088359077262	RBMS1-	normal	0.0552685087414128
ATGGGAGAGGATGGCT-1-0	0	RBMS1+	normal	0.0153058574284546
TGGATGTCAGTAGTGG-1-0	1.40511037996073	RBMS1-	normal	0.0399504248493091
CATCGCTTCTCGTCGT-1-0	0	RBMS1-	normal	0.0901665645818107
TAACCAGAGACTCGAG-1-0	0	RBMS1-	normal	0.0406905023652418
AAGACAAGTGTCCTAA-1-0	2.32818064018301	RBMS1-	normal	0.0490241381401597
CGATCGGCATCACCAA-1-0	1.4118798241566	RBMS1-	normal	0.0534607820193875
GTTAGACAGGATGTTA-1-0	0	RBMS1-	normal	0.0665163713358581
TGGAACTAGGTAGTAT-1-0	2.33208972226127	RBMS1-	normal	0.0535129285785761
AGCCAGCCACTAAACC-1-0	1.41446740078884	RBMS1-	normal	0.0601686187180351
CAGATTGCACTGCTTC-1-0	1.97965568232051	RBMS1-	normal	0.0684380494362879
CCGTGAGCAGCAGTAG-1-0	2.97812400406709	RBMS1-	normal	0.0243734574784228
CAGGGCTAGAATAGTC-1-0	1.97884935681483	RBMS1-	normal	0.0815211992639679
GCACGGTCAGCGTAGA-1-0	0	RBMS1-	normal	0.0668190791141806
CGTGATACATCTGGGC-1-0	2.99000295557837	RBMS1-	normal	0.00911438127116986
TGTACAGGTACGTACT-1-0	1.43168062879987	RBMS1-	normal	0.0499208838051777
CCACGTTTCTCAATCT-1-0	2.34905629333309	RBMS1+	normal	0.0785656024815432
GTAGAGGCAAGCGAGT-1-0	1.98803833847065	RBMS1-	normal	0.0266893689266518
GTAATGCGTCAGGTAG-1-0	1.43022756802944	RBMS1-	normal	0.0276956121224585
AGCATCAAGGAGGCAG-1-0	1.43924329833117	RBMS1-	normal	0.0537394235041699
GTCATTTTCGAGTACT-1-0	2.62496545469943	RBMS1-	normal	0.0644865166793495
CATCCGTTCGTGGGAA-1-0	1.44071782555534	RBMS1+	normal	0.0530728242752199
TCATCATGTGAGTCAG-1-0	0	RBMS1-	normal	0.0697684810236489
CTAAGTGTCCTATGGA-1-0	2.00759309375898	RBMS1-	normal	0.0638771009493281
TCTTAGTAGTACTGGG-1-0	0	RBMS1+	normal	0.0590669642807269
CCGTAGGCAAGTATCC-1-0	2.37783592108495	RBMS1-	normal	-0.0206413
TATCTGTTCTTCGTGC-1-0	1.44244257182312	RBMS1-	normal	0.0518764529734995
TCATGTTGTTCTTGCC-1-0	0	RBMS1-	normal	0.0759766531069454
GTGCTGGTCTTGTGCC-1-0	2.01375554864308	RBMS1-	normal	0.0766389112967782
GACCAATGTCTTCTAT-1-0	1.44814372283222	RBMS1-	normal	0.0839182787907938
GTAGATCGTCTGTCCT-1-0	0	RBMS1-	normal	0.025602536402382
GTATTGGGTCACCTTC-1-0	0	RBMS1-	normal	0.070559375228159
AGCTCAACAGCCGTCA-1-0	2.0188347739319	RBMS1-	normal	0.00891931033762043
TTTCCTCAGAGTCGAC-1-0	1.44293624254268	RBMS1-	normal	0.0310672089990883
CCCTCTCCAAGGCTTT-1-0	0	RBMS1-	normal	0.0297604587544488
TCGACGGAGTAGTCAA-1-0	0	RBMS1-	normal	0.0106643325712739
GCTTGGGCAGGGACTA-1-0	1.44764588007413	RBMS1-	normal	0.0617027267689055
GTATTGGAGTGGAATT-1-0	0	RBMS1-	normal	0.058058842730434
GGGTGAATCCTCGATC-1-0	2.64630720110416	RBMS1-	normal	0.0424949505828076
ACCGTTCCAGCAGTGA-1-0	2.87073672672258	RBMS1-	normal	0.0719119149412467
ACATTTCGTGATCATC-1-0	2.0279485364382	RBMS1+	normal	0.0630536809627261
TTACCATTCGAAGCAG-1-0	2.3918566071052	RBMS1+	normal	0.0635504695799261
TATGTTCGTGTCGATT-1-0	2.38855391637585	RBMS1-	normal	0.053092938131021
TCTATACAGCTCTATG-1-0	2.86260640167553	RBMS1-	normal	0.0231124499867329
GGGAGTATCCACAGCG-1-0	2.01770313958604	RBMS1-	normal	0.0479931749252103
GAGGGTATCGGAGTGA-1-0	1.45767944698385	RBMS1-	normal	0.0905866043514408
GGGAGATCATCTATCT-1-0	1.46072137096412	RBMS1-	normal	0.021629953795845
GATTCTTAGATTGCGG-1-0	2.02594562233073	RBMS1-	normal	0.0773596679418703
TCAGTCCAGACCATAA-1-0	0	RBMS1-	normal	0.0499783368662973
TAAGTCGGTCATGACT-1-0	0	RBMS1-	normal	0.047600075684396
TTTATGCGTTGCCTAA-1-0	1.45894511017569	RBMS1-	normal	0.0620168003748913
GGAATCTAGCCATTGT-1-0	1.47355806158956	RBMS1-	normal	0.0169612957208365
GGGTGAATCGCTTTAT-1-0	2.0290954104359	RBMS1-	normal	0.0760674787525629
CACCGTTGTTGGATCT-1-0	2.0456270638864	RBMS1-	normal	0.0413190127560731
GAGTCATGTGTTGAGG-1-0	0	RBMS1-	normal	0.0363621859509266
CGATGCGTCATGCAGT-1-0	1.46736355215188	RBMS1-	normal	0.0745780959511594
TACCGAATCTTCTAAC-1-0	0	RBMS1-	normal	0.0449481943344531
AATCGTGAGCGTATGG-1-0	1.46942158697003	RBMS1-	normal	0.0640956782672764
TGGGCTGCAAGAAACT-1-0	0	RBMS1+	normal	0.0754560949079352
AGAGCCCGTGAGCGAT-1-0	1.47772199822313	RBMS1-	normal	0.0860332384730696
CTTTCAAAGCAAATCA-1-0	2.40245316583027	RBMS1-	normal	0.030158243725866
GTAACCAGTGATGAAT-1-0	1.46942158697003	RBMS1-	normal	0.0730624171584044
AACAAGATCCAACTGA-1-0	1.48586893971067	RBMS1-	normal	0.0418214014626081
ATGTCCCAGTCACGCC-1-0	0	RBMS1-	normal	0.0537995920650477
ATGGGAGGTCATAGTC-1-0	0	RBMS1-	normal	0.0561281539156046
AATAGAGAGCATGAAT-1-0	2.89107091987512	RBMS1-	normal	0.0601758161387054
TGTTACTCACAAGCAG-1-0	2.0553626749956	RBMS1-	normal	0.0349452007046717
GCCGTGAAGACCTTTG-1-0	1.48375639443779	RBMS1-	normal	0.0420614333641854
GTCTTTAGTGTAGTGG-1-0	2.69738219640445	RBMS1-	normal	0.0316168340275872
GTGGTTATCATTCACT-1-0	1.50139970730162	RBMS1-	normal	0.0372003150956199
TCGACCTAGGTGGCTA-1-0	0	RBMS1-	normal	0.0617546833577634
GTTGCTCGTGAGATAT-1-0	1.50031631752831	RBMS1-	normal	0.0724742378460095
TCCCACAGTGTAAACA-1-0	1.51068375741394	RBMS1-	normal	0.0464580442286473
ATTATCCTCTAAGGAA-1-0	1.50112868663941	RBMS1-	normal	0.0816190204996105
TGTGATGTCATCCTAT-1-0	0	RBMS1-	normal	0.0537477617900684
CGGCAGTTCCATTTAC-1-0	0	RBMS1-	normal	0.0434787814971049
GGGAGTACACGCGCTA-1-0	2.71169779212737	RBMS1-	normal	0.0779623854880094
TATCTTGTCGTCTAAG-1-0	2.08687063710498	RBMS1-	normal	0.0396888516879696
ATCGTAGAGTGAACAT-1-0	2.08687063710498	RBMS1-	normal	0.0519088199614929
TGCAGATAGTCATACC-1-0	2.08071132751938	RBMS1-	normal	0.0517618417578098
GAAGAATTCGTCTAAG-1-0	0	RBMS1-	normal	0.0541419935804638
CGGGCATAGGTCGACA-1-0	1.51731950072689	RBMS1-	normal	0.0647212295050025
TGTTCATGTTGGGACA-1-0	2.09401455295064	RBMS1-	normal	0.0603306282031396
GTATTGGTCTGCTTTA-1-0	1.51704163256299	RBMS1-	normal	0.0616223646818493
TCCGAAAGTAGATGTA-1-0	0	RBMS1-	normal	0.0440831275107298
ATCCACCTCATGCCGG-1-0	1.52374394698692	RBMS1-	normal	0.0458485538501579
TACGGGCTCAGCCTCT-1-0	0	RBMS1-	normal	0.0518183701669627
CGTAATGAGCAGATAT-1-0	0	RBMS1+	normal	0.0375331707046869
TCCTAATGTTTGGGAG-1-0	1.53108459818759	RBMS1-	normal	0.02142384888155
GTGCTTCCATGAGATA-1-0	1.51927	RBMS1-	normal	0.0483247364969799
AAGAACAGTTACTCAG-1-0	0	RBMS1+	normal	0.0820568872964899
CTTTCAATCGGCCTTT-1-0	0	RBMS1-	normal	0.0330307687107312
CACGTGGTCGGTAGAG-1-0	1.5282513498452	RBMS1-	normal	0.0541456689244984
CCACTTGAGGATAATC-1-0	0	RBMS1-	normal	0.0432457564820893
CTGCATCCATGTACGT-1-0	0	RBMS1-	normal	0.0924407156764595
GGTGGCTAGTAGTCTC-1-0	1.53080071180382	RBMS1+	normal	0.0333605658178618
GAGACTTCACGAGAAC-1-0	2.12067431022148	RBMS1-	normal	0.054276631201629
CACCGTTAGTAGAGTT-1-0	0	RBMS1-	normal	0.044405112144796
AACACACCACGACAGA-1-0	0	RBMS1-	normal	0.0746363643638701
TGTGGCGCACACGTGC-1-0	0	RBMS1-	normal	0.0542067486481048
CCCTAACAGTGGAAAG-1-0	2.96088294434551	RBMS1-	normal	0.067692968008137
AGTCATGAGACAACAT-1-0	0	RBMS1-	normal	0.0479941320786635
TCGTGCTAGAGCAGAA-1-0	2.11552585406241	RBMS1-	normal	0.0495448751855392
TGATTTCGTGCCAAGA-1-0	0	RBMS1-	normal	0.0626740708972991
CTACGGGGTATACCTG-1-0	1.55509256341837	RBMS1-	normal	0.0101464328040045
AGATCGTCAGAGATGC-1-0	2.49310454952002	RBMS1-	normal	0.0796244772259257
CCCGAAGAGGCGTTGA-1-0	1.55715852192089	RBMS1-	normal	0.0927121187715689
CATAGACCACTTGAAC-1-0	0	RBMS1-	normal	0.0765617711057332
TCTGTCGAGATCGACG-1-0	0	RBMS1-	normal	0.0234549699888467
GCTTCACTCGAGGCAA-1-0	0	RBMS1-	normal	0.0490691044175787
GGTGGCTTCCTCAGAA-1-0	0	RBMS1-	normal	0.0496008822969073
CGTGAATTCTTCTAAC-1-0	2.50437875320082	RBMS1-	normal	0.0423617696005781
TTTCGATGTCCTCCTA-1-0	0	RBMS1-	normal	0.0440150017826678
CATTGCCAGTCGCTAT-1-0	2.52175127941986	RBMS1-	normal	0.040000130436719
AACGAAATCGCAGATT-1-0	2.15836452739886	RBMS1-	normal	0.051480500703406
CATTCTAGTATGACAA-1-0	1.57089989302168	RBMS1-	normal	0.039152960337257
TTCTAGTTCGAGAGCA-1-0	1.57210853934006	RBMS1-	normal	0.0492170449849194
GTAGATCAGATCCAAA-1-0	1.56969347007338	RBMS1-	normal	0.0836665378421677
ACCCTTGCACCGTGAC-1-0	1.57696549954871	RBMS1-	normal	0.052530193761753
AGTAACCTCCATTGTT-1-0	0	RBMS1-	normal	0.034142333079944
GCTTCACGTGGCACTC-1-0	2.54199822710014	RBMS1-	normal	0.0274178605869987
ACACGCGTCATGAGAA-1-0	0	RBMS1-	normal	0.0914154213260445
TTGAACGCAGGGCTTC-1-0	1.58339518249613	RBMS1-	normal	0.0591451895063333
GTAGCTAAGGAACGAA-1-0	1.58926704261798	RBMS1-	normal	0.0675363941147829
TGTCCACTCTGCGGGT-1-0	2.17859895653462	RBMS1-	normal	0.0314232878913102
CCAATTTAGGAATCGC-1-0	1.59425255261851	RBMS1-	normal	0.00891902669738885
GGGCCATGTTAGGGTG-1-0	0	RBMS1-	normal	-0.024936
TTTGGAGTCTCACTCG-1-0	2.54451814694951	RBMS1-	normal	0.0510558321843993
GGTCACGGTCACATTG-1-0	0	RBMS1-	normal	0.0454876991375798
TGTGGCGCAGTGTGCC-1-0	1.59675945417433	RBMS1+	normal	0.0729712510029594
CTCAGGGCATCGGTTA-1-0	2.82347862965621	RBMS1-	normal	0.0219829741447516
TGATTTCCATAAGATG-1-0	1.59113220953527	RBMS1-	normal	0.0509081186012395
TACCGGGTCTCACCCA-1-0	0	RBMS1-	normal	0.0195644700009185
CCATCACTCATAGGCT-1-0	0	RBMS1-	normal	0.041000133620216
TGTTGGACACAAGCCC-1-0	0	RBMS1-	normal	0.0533007417815475
TCTTGCGGTCCATACA-1-0	1.60592717715981	RBMS1-	normal	0.0156796218447392
ATCGGCGAGGGCTAAC-1-0	2.21266127605736	RBMS1-	normal	0.0342476387718995
CGGGTCATCGTGTGAT-1-0	1.61296723349549	RBMS1-	normal	0.0441007884769615
CCGATGGAGTGAATAC-1-0	2.20976673502747	RBMS1-	normal	0.0853353955565353
TGGTAGTAGCTCTGTA-1-0	2.59807244573354	RBMS1-	normal	0.0310793807321821
CATGCAACAAAGGCTG-1-0	2.58929133013047	RBMS1-	normal	0.0759371319217536
ACGGGTCGTTTCGTAG-1-0	1.63288411833355	RBMS1-	normal	0.0555174463808922
TCACGGGTCAAGCTGT-1-0	0	RBMS1-	normal	0.0690383240743965
GGGTGTCTCCTGCTAC-1-0	1.63554053633674	RBMS1-	normal	0.029757000984045
CATGGATGTTAAGGAT-1-0	1.65340830422807	RBMS1-	normal	0.0482703405892807
GTAAGTCAGCACTGGA-1-0	0	RBMS1-	normal	0.017587068202915
CTACATTGTGCCTTCT-1-0	1.65340830422807	RBMS1-	normal	0.0717141225506389
TACATTCCAGAGAAAG-1-0	0	RBMS1-	normal	0.0475657275868025
AGGACTTCAATAGTCC-1-0	0	RBMS1-	normal	0.0595247872955215
GAACGTTGTACGTACT-1-0	0	RBMS1-	normal	0.0682436176014845
TAATCTCAGTCTGGAG-1-0	0	RBMS1-	normal	0.0466450883570225
GCTTGGGGTATGCGTT-1-0	2.24861202924938	RBMS1-	normal	0.0887412980578015
GCTGGGTAGTAGTCCT-1-0	2.24294682667431	RBMS1-	normal	0.0690790541038217
GAGAAATAGCTTTCCC-1-0	1.66651521998421	RBMS1-	normal	0.0179379008612098
AAACGCTGTTGAGTCT-1-0	2.25279187165251	RBMS1-	normal	0.0448537156055555
GGTTGTACAGCACAGA-1-0	2.61160910579536	RBMS1-	normal	0.0291277239560862
CTACATTTCAGGGTAG-1-0	0	RBMS1-	normal	0.0971397574002669
GTCACGGCAGCTGTCG-1-0	1.67246144572645	RBMS1-	normal	0.027502146532154
GCCCGAAGTAGTTACC-1-0	1.65204321679743	RBMS1-	normal	0.0208855819278772
AGGTAGGGTTCATCGA-1-0	2.2662366553995	RBMS1-	normal	0.068318624033206
GCTACAACAGAACCGA-1-0	0	RBMS1-	normal	0.0509337278552369
TCATGAGAGATTGCGG-1-0	1.66825874174476	RBMS1-	normal	0.0394897197473735
CAATGACTCACTGAAC-1-0	1.6848688061171	RBMS1+	normal	0.0292361162114999
GACACGCGTATCACCA-1-0	2.27323881172233	RBMS1-	normal	0.0730196443947407
GTCGTTCGTCGCGTTG-1-0	1.66408175185499	RBMS1-	normal	0.0732903572360549
GGAGATGCATGGCTAT-1-0	0	RBMS1-	normal	0.0425517067414655
TGTTACTTCAAGGACG-1-0	0	RBMS1-	normal	0.0536073024127978
CAGATTGTCGACCAAT-1-0	0	RBMS1-	normal	0.0361706178682421
GAGGGTATCTTACGTT-1-0	0	RBMS1-	normal	0.0273753853726369
GACCGTGGTGCCGTTG-1-0	2.28782418372261	RBMS1-	normal	0.0348582600155253
GGGCGTTCAGTCAACT-1-0	0	RBMS1-	normal	0.0519933860747312
TGATTCTCAGAACTAA-1-0	0	RBMS1-	normal	0.0370959749169837
TTTGATCAGTTTGGCT-1-0	0	RBMS1-	normal	0.075412910607459
CAAGAGGGTCCAGAAG-1-0	1.7063043852994	RBMS1-	normal	0.0652078516032092
GGGTAGAGTTGGTAGG-1-0	1.7022571258035	RBMS1-	normal	0.0635295437436933
TGAGGTTAGGTTCTAC-1-0	0	RBMS1-	normal	0.0534658251681861
ACAACCAAGCTAATGA-1-0	1.70262408196355	RBMS1-	normal	0.0839918372211655
TCCTTTCTCGGCGATC-1-0	0	RBMS1-	normal	0.0501536835203718
CTCATGCGTCGGCACT-1-0	1.70963346024874	RBMS1-	normal	0.0318521670859028
GTAGGTTAGCAGATAT-1-0	2.31615185204355	RBMS1-	normal	0.0581679594023572
GTCTGTCTCGCCTCTA-1-0	1.71746397656373	RBMS1-	normal	0.0231083098090373
CGAATTGAGGAGAGGC-1-0	0	RBMS1-	normal	-0.00694003
CCACGAGGTCCAGCCA-1-0	1.72538364625109	RBMS1-	normal	0.0666058474264827
TGATCTTGTCGGAACA-1-0	3.18110638851382	RBMS1+	normal	0.0623812469183879
GTTAGTGCAAATCAAG-1-0	0	RBMS1-	normal	0.0157174402683112
AGTACTGCATTGGGAG-1-0	0	RBMS1-	normal	0.0345146192963836
TCAGTCCTCCGAGTGC-1-0	0	RBMS1-	normal	0.023454074881018
TGGCGTGGTCTAATCG-1-0	2.69116540262608	RBMS1-	normal	0.0572493975569677
TCATGGAGTATCGCGC-1-0	0	RBMS1-	normal	0.0537147838844313
GCTGGGTTCATTGAGC-1-0	1.72084710114249	RBMS1-	normal	0.0723822602116145
TCGTGCTCATCCGAGC-1-0	1.71971756500341	RBMS1-	normal	0.0517543082756335
TGACAGTCATTGGCAT-1-0	1.74110962772978	RBMS1-	normal	0.0699952169009485
GGTCTGGTCTGGAAGG-1-0	1.74577992111071	RBMS1-	normal	0.0957012122880086
CCTCCTCCATGGCCAC-1-0	1.72994988421238	RBMS1-	normal	0.05212584258098
TATCTTGGTTCGATTG-1-0	0	RBMS1-	normal	0.0544396507878636
CAATTTCTCATTACGG-1-0	1.72424673944707	RBMS1-	normal	0.0579627488939003
TTGAGTGAGTAGAATC-1-0	2.33996401873227	RBMS1-	normal	0.0726049388717307
GAGTCATGTTTAGACC-1-0	0	RBMS1-	normal	0.028138205660517
ACTATTCAGCACTAGG-1-0	0	RBMS1-	normal	0.0213797995064445
GCAGCTGCAGGACTAG-1-0	2.71191650674158	RBMS1-	normal	0.0501181043851764
TTGAGTGAGCGAGAAA-1-0	2.34506608797021	RBMS1-	normal	0.0113601317929147
AGAAGCGGTCGATTAC-1-0	0	RBMS1-	normal	0.0700964004704339
GTGCACGAGAGATTCA-1-0	0	RBMS1-	normal	0.0437778774809081
GTTAGACGTGCCTTTC-1-0	0	RBMS1-	normal	0.0387370365545949
GGAGATGGTCGAACGA-1-0	1.75166176372084	RBMS1-	normal	0.0100475140531768
GACTGATAGTAACGAT-1-0	0	RBMS1-	normal	0.0247486580885311
CACGAATGTGCATCTA-1-0	1.75838777152377	RBMS1-	normal	0.0475989279844828
TCCTTCTTCGAGTGGA-1-0	0	RBMS1-	normal	0.0193613607534698
TCTCACGTCCTGTAAG-1-0	1.75402832933928	RBMS1-	normal	0.0463787598088127
AGTCAACTCTACTGAG-1-0	0	RBMS1-	normal	0.0465938488108191
GTGTTCCCATGCCGCA-1-0	3.01086811188981	RBMS1-	normal	0.0779863147302035
ATGGGAGAGACAGCGT-1-0	1.76237439706831	RBMS1-	normal	0.0247618913092525
CGCCATTTCTCTCTAA-1-0	0	RBMS1-	normal	0.0295456499493576
CTTCCTTTCGCACTCT-1-0	0	RBMS1-	normal	0.0358827508620974
TGCACGGTCCCGAATA-1-0	0	RBMS1-	normal	0.0805945967462646
TTGCTGCGTGCGAGTA-1-0	1.78265118401869	RBMS1-	normal	0.0725608120563794
GATCGTAAGGTCTTTG-1-0	0	RBMS1-	normal	-0.00329057
GTGGGAACAGGAGGAG-1-0	0	RBMS1-	normal	0.0682546466746225
TGTAAGCCACTTGGCG-1-0	0	RBMS1-	normal	0.0351523062826717
CCGGGTAAGTAGCCAG-1-0	0	RBMS1-	normal	0.0852452741225532
CTCATCGCAGCAGTTT-1-0	0	RBMS1-	normal	0.0238327877379454
GTTAGTGCAAGCTGTT-1-0	0	RBMS1-	normal	0.0812733048186278
TTGGGTAGTACGAGCA-1-0	1.79845741791218	RBMS1-	normal	0.0448188741591593
TCAGGTAGTAGGTTTC-1-0	1.80352233381001	RBMS1-	normal	0.0897164981984789
GGGAAGTGTTAGGGTG-1-0	0	RBMS1-	normal	0.0595199649712404
TTGTGGAGTAGCACGA-1-0	2.39562563950452	RBMS1-	normal	0.0746260051952162
TCCTAATTCCGTGGCA-1-0	1.80352233381001	RBMS1-	normal	0.0253914104074872
CTATAGGTCAGGACGA-1-0	0	RBMS1-	normal	0.0524149720961874
CGTCCATGTGTAGGAC-1-0	2.78676442032185	RBMS1-	normal	0.0499406432202953
TACCGGGGTATCGTGT-1-0	1.79468210501893	RBMS1-	normal	0.0567699821088737
GGGAGATCAATCTCGA-1-0	1.79887812916272	RBMS1-	normal	0.0316616299624552
GATCAGTTCTTGCAGA-1-0	1.80947696635039	RBMS1-	normal	0.0869095411888934
TCAGCCTAGGTGGGTT-1-0	2.41303178782513	RBMS1-	normal	0.0244552417195222
GAGATGGAGATGCCGA-1-0	1.8146205105463	RBMS1+	normal	0.0103807504715252
GGCTGTGGTTCTTCAT-1-0	0	RBMS1-	normal	0.0600734823150404
CATTGTTCAACCCTAA-1-0	2.42562348177185	RBMS1-	normal	0.0406590217655628
CGTTCTGAGCTGCGAA-1-0	0	RBMS1-	normal	0.0603218452914523
TCCTGCAGTCAATCTG-1-0	0	RBMS1-	normal	0.0644335874648056
TGAGCGCAGACAAGCC-1-0	2.4369772841275	RBMS1-	normal	0.0404827544119414
TATTTCGGTTCGGACC-1-0	0	RBMS1-	normal	0.0482173249685768
TATTTCGCAATGTCAC-1-0	0	RBMS1-	normal	0.0220976049002991
TGAATGCAGTTGCGAG-1-0	0	RBMS1-	normal	0.0289598833688971
TACTTGTGTGCTCTTC-1-0	0	RBMS1-	normal	0.0186298982606194
GTGTCCTGTAGCTGTT-1-0	0	RBMS1-	normal	0.0800757715537206
CAGATTGGTTGCTAGT-1-0	1.82240538127408	RBMS1-	normal	0.0140275975498862
TGCTCGTGTGTCATCA-1-0	0	RBMS1-	normal	0.0229486841778676
AGAAGTAGTTCTTAGG-1-0	0	RBMS1-	normal	0.0420040950568085
CGGTCAGTCGAGTACT-1-0	2.4327015705185	RBMS1-	normal	0.0552988445185956
TCCACGTGTGTGATGG-1-0	2.82770885777391	RBMS1-	normal	0.0891483055590759
GACCGTGTCTCGTGAA-1-0	0	RBMS1-	normal	0.0249514057043661
GGTGATTTCTCTCAAT-1-0	1.84403241487607	RBMS1-	normal	0.0372880817749206
CTACTATGTACGACAG-1-0	0	RBMS1-	normal	0.0552156462396824
GTTACAGGTAACAGGC-1-0	3.33369069568148	RBMS1-	normal	0.0587342933262651
CCTCTAGGTGCAATGG-1-0	0	RBMS1-	normal	0.0505202895189931
CACGTGGGTTCCTTGC-1-0	0	RBMS1-	normal	0.0906493250632957
ATTCACTTCAAATGCC-1-0	0	RBMS1-	normal	0.12553082721672
GCTGAATGTCTCGACG-1-0	1.87328444292206	RBMS1-	normal	0.044684805442204
GCCAGGTGTGTACATC-1-0	2.48550269299585	RBMS1-	normal	0.056497623253785
AGGGTTTGTTCCACAA-1-0	0	RBMS1-	normal	0.0466866644098606
CTCTCAGAGCAGAAAG-1-0	0	RBMS1-	normal	0.0601353673207034
GCGATCGTCTTTCCGG-1-0	2.8602230756479	RBMS1-	normal	0.0641998940137154
GAGATGGCAGTCAGTT-1-0	0	RBMS1-	normal	0.0304279560699242
GCCGATGCAGACCTGC-1-0	0	RBMS1-	normal	0.0854862287278394
AGGTGTTGTCTGCAAT-1-0	0	RBMS1-	normal	0.0164898755154186
ACTGCAACAATCGCGC-1-0	2.90641275935961	RBMS1-	normal	0.0448572277920024
GAACGTTAGGCAATGC-1-0	1.88931305995646	RBMS1-	normal	0.0588119933543885
CATTCCGTCAGCATTG-1-0	0	RBMS1-	normal	0.038122264302925
ACATCCCCAGACATCT-1-0	1.89074424743067	RBMS1-	normal	0.0578414558360358
AACAAAGGTGAGATTA-1-0	0	RBMS1-	normal	0.101605773936487
TCTCACGCAACAAAGT-1-0	3.1908887471932	RBMS1-	normal	0.0484122365314644
TGGTTAGCAGTTAAAG-1-0	1.90764955184506	RBMS1-	normal	0.0221954053363056
TGCTTCGTCGAATGCT-1-0	0	RBMS1-	normal	0.039788273190153
ACCACAACAGTCAGCC-1-0	0	RBMS1-	normal	0.0770746965615515
GCGATCGTCAGGAACG-1-0	0	RBMS1-	normal	0.0369922664729903
AACCTGATCATTGCGA-1-0	0	RBMS1-	normal	0.0215751663512482
CATTCCGAGTTCGGTT-1-0	1.91946872987575	RBMS1-	normal	0.0205721560810008
GTAGTACTCGAAGCAG-1-0	0	RBMS1-	normal	0.0490699022823043
GAGACTTCAATGGCAG-1-0	2.53483916585231	RBMS1-	normal	0.0227382682182073
ATGTCTTGTAGGACTG-1-0	0	RBMS1-	normal	0.0659046849710274
AAAGGTATCTCCAATT-1-0	2.54127961337563	RBMS1-	normal	0.0370553789464693
TCAGTTTTCGCCTCTA-1-0	0	RBMS1-	normal	0.0307871620178563
GTGCTGGAGGGTTAGC-1-0	1.9441978198698	RBMS1-	normal	0.0534727997454401
TATACCTAGTGGTTCT-1-0	0	RBMS1-	normal	0.0398144499495235
TGGTAGTAGCATCAGG-1-0	0	RBMS1-	normal	0.058191458981993
TCTCTGGGTGACTCGC-1-0	0	RBMS1-	normal	0.019234941429202
GTGGAGATCCTGGTCT-1-0	1.95557205996705	RBMS1-	normal	0.0700662702811852
GTAAGTCGTGATTGGG-1-0	3.23965175841811	RBMS1+	normal	0.0542130217117
AACAAGACACATGAAA-1-0	1.96448062371802	RBMS1-	normal	0.0522325396128742
GAACGTTTCAACACCA-1-0	3.64398532183123	RBMS1-	normal	0.00237025779274348
GTTGTCCGTTGCAAGG-1-0	0	RBMS1-	normal	0.0225435148630834
CTCGAGGGTACAGAGC-1-0	2.6032685834703	RBMS1-	normal	0.00442086149689577
CCGTAGGAGCAGTCTT-1-0	0	RBMS1-	normal	0.0963082427862022
ATTCATCAGGGTCACA-1-0	1.9891267505551	RBMS1-	normal	0.0359665685031576
CCATCACCAAGGTCGA-1-0	1.99899325293938	RBMS1-	normal	0.0285055545865576
TGCCGAGGTCTCTCCA-1-0	2.00286504198279	RBMS1-	normal	0.0513476043069454
CCCTCAAGTTAAGTCC-1-0	2.62318580610769	RBMS1-	normal	0.0218797199752191
TGTAACGCAGACTCTA-1-0	2.01742049224816	RBMS1-	normal	0.0499641911480091
CATTCATTCTCCAAGA-1-0	0	RBMS1-	normal	0.0223340252188335
ACACGCGTCGAGAGAC-1-0	2.61904748346797	RBMS1-	normal	0.0876871457571478
AGCCACGTCGTTAGAC-1-0	0	RBMS1-	normal	0.00403833461957923
GTTGTCCAGGTCCCTG-1-0	0	RBMS1-	normal	0.0307182034931935
TTCATTGAGGCATCGA-1-0	2.03688192726104	RBMS1-	normal	0.0545290546051016
TAAGTCGTCTCAATCT-1-0	0	RBMS1-	normal	0.0803537331229964
GACTCTCTCTTGGCTC-1-0	0	RBMS1-	normal	0.0524482942731354
GGTCTGGGTTACCTGA-1-0	2.06522247083326	RBMS1-	normal	0.0383377154397329
AACTTCTAGTTTCGGT-1-0	0	RBMS1-	normal	-0.0278724
GTTAGACGTTAAGGGC-1-0	2.69867397199536	RBMS1+	normal	-0.00546924
GTAATCGCATTGAAGA-1-0	0	RBMS1-	normal	0.0459431409085572
GCAACATAGCGTGTTT-1-0	2.08532623654161	RBMS1-	normal	0.0194582577110427
GTGAGCCCAAATCAAG-1-0	0	RBMS1-	normal	0.0539902075235381
CTATCCGTCTTGCAGA-1-0	0	RBMS1-	normal	0.0917345161299202
TGACGCGGTCGTGCCA-1-0	2.68584140036154	RBMS1-	normal	0.0510557718398435
TTCGGTCGTCGTTGCG-1-0	0	RBMS1-	normal	0.0240051112058453
CCGATCTCATGAAGCG-1-0	0	RBMS1-	normal	0.0135866827273892
CTGTATTAGAATCGTA-1-0	0	RBMS1-	normal	0.0523138678156148
TGTTCATTCCGCTAGG-1-0	0	RBMS1-	normal	0.0228252910991187
CATCAAGAGAGGTTAT-1-0	0	RBMS1-	normal	0.0174049778772546
TCGGGTGCAATGTCTG-1-0	0	RBMS1-	normal	0.0456712559973819
TAGGGTTCAGATAAAC-1-0	2.09152228469769	RBMS1-	normal	0.0487069467233889
TTCCAATTCGTCGACG-1-0	3.10760996773239	RBMS1-	normal	0.0360292958894906
TGATCAGGTATCCTTT-1-0	2.72758649628067	RBMS1-	normal	0.0535234952553573
GGGACAACACTTCTCG-1-0	0	RBMS1-	normal	0.0165612908747811
GGATGTTCATCGTGCG-1-0	2.72758649628067	RBMS1-	normal	0.0811375146363415
CTCTGGTCAGTCTGGC-1-0	0	RBMS1-	normal	0.0155180736480993
CTTACCGGTGATACCT-1-0	0	RBMS1-	normal	0.00361523345946825
CTTCGGTCACTAGGTT-1-0	2.12911315147707	RBMS1-	normal	0.01286325817251
CCCTTAGTCACTGGTA-1-0	0	RBMS1-	normal	0.0263962715070425
TCTAACTGTCCTCCAT-1-0	2.13698395419608	RBMS1-	normal	0.0433789699557157
AGTGATCCACTCCGGA-1-0	0	RBMS1-	normal	0.0607511185358254
CATTCATTCGTCGATA-1-0	2.13172802768184	RBMS1-	normal	0.0401858413684416
TGGGCGTTCAGCCTTC-1-0	2.12976605709338	RBMS1-	normal	0.0697578373252337
CTGAGGCAGTCCCTAA-1-0	2.77634671238211	RBMS1-	normal	0.052526036927318
AGATCGTCATTCGGGC-1-0	0	RBMS1-	normal	0.0391982954275365
TCATGTTAGAGCCCAA-1-0	0	RBMS1-	normal	0.0278290186503543
CTCGAGGGTCTTCAAG-1-0	2.78700261985844	RBMS1-	normal	0.0497750591312266
GTAGGTTTCCGTGTCT-1-0	0	RBMS1-	normal	0.0566281873530533
GCTTGGGGTTTCCAAG-1-0	2.13041950445649	RBMS1-	normal	0.0222031656426892
TCGTGCTGTAGGTGCA-1-0	2.78486113153141	RBMS1-	normal	0.0855025507674921
GTCTCACGTGGTGATG-1-0	0	RBMS1-	normal	0.0205855718885395
CGTGCTTTCTTGATTC-1-0	0	RBMS1-	normal	0.0548917248746653
CTCAATTTCGACATTG-1-0	0	RBMS1-	normal	0.0420626692667383
CGGACACTCGAGTGAG-1-0	2.17340558787198	RBMS1-	normal	0.0518844351439375
AAATGGATCGTGGGAA-1-0	2.18173130967845	RBMS1-	normal	0.0286057336373256
CCTCACATCGCTCCTA-1-0	0	RBMS1-	normal	0.0167346743527142
CTACCCAAGCATATGA-1-0	0	RBMS1-	normal	0.0373846018610933
GCTGGGTAGTGTCATC-1-0	2.21811682755416	RBMS1-	normal	0.0253047599687362
GTGCGTGCAATGTTGC-1-0	0	RBMS1-	normal	0.0218908003907333
TTGGTTTTCGAAACAA-1-0	0	RBMS1-	normal	0.0265851392137739
TGAGCATCAGGGAGAG-1-0	0	RBMS1-	normal	0.0571825970689183
GAGGGATAGACGGAAA-1-0	2.20868396862704	RBMS1-	normal	0.0266587911469278
CTGCAGGAGAGATTCA-1-0	0	RBMS1-	normal	-0.00941905
GGTTGTAAGAGTAACT-1-0	3.28409904305409	RBMS1-	normal	0.0192806292150567
GTCGTTCTCCAAATGC-1-0	2.21811682755416	RBMS1-	normal	0.05958930247188
GTCCTCAAGTTGAAAC-1-0	2.25775966161398	RBMS1-	normal	0.00306381643354757
ACACAGTGTTTGACAC-1-0	0	RBMS1-	normal	0.00393032526912081
CTGTGAAGTGTTCCTC-1-0	0	RBMS1-	normal	0.0570345400308779
TCACAAGGTACATACC-1-0	2.91848047211265	RBMS1-	normal	0.0461113232048682
TCCATCGTCATCGCTC-1-0	0	RBMS1-	normal	0.0301903388625546
GTGTGATTCGTGCGAC-1-0	2.25546304997313	RBMS1-	normal	0.0505670228014104
CATACCCTCAGCTGTA-1-0	0	RBMS1-	normal	0.0391139409407959
GTCGTTCTCCACACCT-1-0	0	RBMS1-	normal	0.0506105769444829
TATCTTGAGCACCGTC-1-0	0	RBMS1-	normal	0.0100790705147447
AGTTCGAGTGTTAAAG-1-0	0	RBMS1-	normal	0.0400040195732138
TTAGGCACAAATGCGG-1-0	2.3034855883273	RBMS1-	normal	0.0543567515319671
TTACTGTCATGGAATA-1-0	0	RBMS1-	normal	0.0127226503852661
CAGGTATTCTGAGTCA-1-0	0	RBMS1-	normal	0.0481077216737646
CCACCATCACCCTCTA-1-0	3.35070852782961	RBMS1-	normal	0.0317199431772405
TCATTCATCCTGCCAT-1-0	2.3501999032919	RBMS1-	normal	0.039739092815771
TTCCAATCATCAGCAT-1-0	2.34591950947395	RBMS1-	normal	0.0453664786506637
CCTTCAGGTGGTCCGT-1-0	2.35709500583626	RBMS1-	normal	0.0536839287243565
TTACAGGCACTGAGTT-1-0	2.35622996600174	RBMS1+	normal	0.0894581582140013
CTACAGATCGTAATGC-1-0	0	RBMS1-	normal	0.0222315984454958
CAGGGCTAGTAAGCAT-1-0	2.34762900467216	RBMS1-	normal	0.0255352027829716
GAGCCTGAGAAGCTCG-1-0	0	RBMS1-	normal	0.0831678552404511
CATACCCAGCGCCGTT-1-0	2.38616016791626	RBMS1-	normal	0.0331005561901657
TCGCTTGAGCACGATG-1-0	0	RBMS1-	normal	0.0221230215585805
GAGAGGTTCAGCGTCG-1-0	3.05217358445894	RBMS1-	normal	0.0371762129017112
TGAACGTTCATCGTAG-1-0	0	RBMS1-	normal	0.0269715061966293
CGGGACTGTTTAGACC-1-0	2.43507427604012	RBMS1-	normal	0.0514002157911432
TGGGTTAAGCTAAATG-1-0	0	RBMS1-	normal	0.0356338457425989
TGCTCGTAGTAGCAAT-1-0	3.1677142504442	RBMS1-	normal	0.000631097835764594
TGGTGATGTAACAAGT-1-0	0	RBMS1-	normal	0.0130117757467406
GTATTTCAGTGCAGGT-1-0	0	RBMS1-	normal	0.0326680931882786
GAGACCCCAAGACAAT-1-0	0	RBMS1-	normal	0.103860137715281
TAACCAGAGCCTCGTG-1-0	0	RBMS1-	normal	0.0224246860858175
GTTGTCCGTGGTGATG-1-0	0	RBMS1-	normal	0.00427199300990178
CGAAGTTAGCCTGAAG-1-0	0	RBMS1-	normal	0.00448413763221568
GGTTCTCAGGGCAGAG-1-0	0	RBMS1-	normal	0.0734752674794377
AGAAGCGTCGCGTTTC-1-0	0	RBMS1-	normal	0.0468885033581185
TGGCGTGAGCGTCGAA-1-0	0	RBMS1-	normal	-0.002824
ACAGCCGCAAGCGAGT-1-1	1.99805592446216	RBMS1+	HCM	0.090275803611695
ATATCCTGTCCCTAAA-1-1	1.69802502596048	RBMS1+	HCM	0.0803395623240247
CAATGACCAGTTGTCA-1-1	1.44022592478974	RBMS1+	HCM	0.0720657075887642
CTAGACACAAGGTTGG-1-1	1.44209723693142	RBMS1+	HCM	0.0766863280159373
ATCGTCCGTATTTCTC-1-1	1.28011832306758	RBMS1+	HCM	0.0759656171086916
TCGCAGGGTACCAGAG-1-1	1.93013463248108	RBMS1+	HCM	0.0755705491011805
CTATAGGGTGGCATCC-1-1	1.83385570906185	RBMS1+	HCM	0.0865590030140216
GCCAGGTTCTCGCGTT-1-1	2.10861703081377	RBMS1+	HCM	0.0798922810933544
AGTCAACGTGGTCTTA-1-1	1.09098203068065	RBMS1+	HCM	0.0875112514810351
CTACATTCAGGTGACA-1-1	1.59969620049289	RBMS1+	HCM	0.0702272140092172
ATCACTTTCATGTCTT-1-1	2.1154675424479	RBMS1+	HCM	0.0945442174833568
GGTAATCAGAACTTCC-1-1	1.73322985047199	RBMS1+	HCM	0.0842787872327968
AGGGAGTCATAGCACT-1-1	1.09914590661033	RBMS1+	HCM	0.0728009384045232
ATCGGCGTCAGCACCG-1-1	1.09892349660198	RBMS1+	HCM	0.0812247756729344
CCACAAAGTGAGACCA-1-1	0.850779618173037	RBMS1+	HCM	0.0815194740154102
GAATAGATCTAGCCAA-1-1	1.61404041982282	RBMS1+	HCM	0.095939518089427
CCTCACAAGCAACAAT-1-1	2.04165029301561	RBMS1+	HCM	0.0846344461066923
TAGACCAGTCGCGTTG-1-1	2.12638867046349	RBMS1+	HCM	0.115827164123225
TCCGTGTTCATCCTGC-1-1	1.85265157271931	RBMS1+	HCM	0.0872624791482939
TACGCTCTCATGGATC-1-1	1.95615110999101	RBMS1-	HCM	0.0722827755163173
CGGAATTTCGGTCAGC-1-1	1.61867486119817	RBMS1+	HCM	0.0819700623387558
CCATAAGCAATTAGGA-1-1	2.13232353016942	RBMS1+	HCM	0.102338655658741
GCAACATGTTGGCTAT-1-1	1.61975725586195	RBMS1+	HCM	0.109399644932212
CTGATCCCATAATCGC-1-1	1.86017050892334	RBMS1+	HCM	0.0870027431197398
ACTCCCATCCATCAGA-1-1	1.62421345153607	RBMS1+	HCM	0.0828511555758951
ACGTTCCAGCTCATAC-1-1	1.48322936235793	RBMS1+	HCM	0.0684837964420878
ACGCACGAGCATGTTC-1-1	1.11294848226797	RBMS1+	HCM	0.0748016875684331
ATTATCCTCTACAGGT-1-1	1.48465336155894	RBMS1-	HCM	0.0854837866792636
CACCGTTAGCGCCTTG-1-1	1.75459297057365	RBMS1+	HCM	0.0886850318897366
ACAAAGACAACCCGCA-1-1	1.31916290803794	RBMS1+	HCM	0.064034949824795
CCTTCAGCAAACCGGA-1-1	1.32273750494645	RBMS1+	HCM	0.118428908274612
ATCATTCCATGGCCCA-1-1	1.63443242194574	RBMS1+	HCM	0.0879440053779273
CCTCTAGCAAGACTGG-1-1	1.49139487465835	RBMS1+	HCM	0.0661168679627503
GAGACTTAGCCATTTG-1-1	1.87561978493154	RBMS1+	HCM	0.0800042407504757
TCTCACGAGTCTAACC-1-1	2.06865796257559	RBMS1+	HCM	0.0930343841571923
TGGAGAGGTGGTGATG-1-1	1.6409967785589	RBMS1+	HCM	0.0993390746190544
TGTCCACGTGTCTCCT-1-1	1.64340483508662	RBMS1+	HCM	0.0936961055958273
AAGGTAAAGGACCCAA-1-1	1.50026219650343	RBMS1+	HCM	0.0818820963393949
TATTGCTTCGACCTAA-1-1	1.77145622870509	RBMS1+	HCM	0.0888545828846335
CACAACATCAAATGAG-1-1	1.65192958339588	RBMS1-	HCM	0.0707604934460834
TACGGGCAGCTAGCCC-1-1	1.79068884352356	RBMS1+	HCM	0.108490645019137
TAAGCCATCTCCGATC-1-1	1.35125095735971	RBMS1+	HCM	0.0993978955428531
CCCAACTGTGAACTAA-1-1	1.35194074159669	RBMS1+	HCM	0.112470940067418
TCATTCATCTAGAACC-1-1	2.18554467558531	RBMS1+	HCM	0.0901027600433087
CGACAGCTCCTATGGA-1-1	0.890339429706402	RBMS1-	HCM	0.0955527457313573
TTCTGTACAACTCGAT-1-1	1.14943585419561	RBMS1+	HCM	0.088519224401902
CTGCATCCATGGACAG-1-1	1.15140388334172	RBMS1+	HCM	0.0889374709685618
GATTCGAGTCACAGTT-1-1	1.35856110646736	RBMS1+	HCM	0.0975529307418192
GTGCGTGCAGACACCC-1-1	1.67369211765416	RBMS1+	HCM	0.0939442394192224
ACCATTTAGGCCTGAA-1-1	1.52898679586892	RBMS1+	HCM	0.0995806402681523
AGAGAGCCATCAGTGT-1-1	2.19367690177495	RBMS1-	HCM	0.0902588108158648
CTCCTCCAGAAGCCTG-1-1	1.36433406580432	RBMS1+	HCM	0.09362701245972
TACCCGTGTAATACCC-1-1	1.53741927259467	RBMS1+	HCM	0.0849286545273299
TGGTTAGAGTGCCAGA-1-1	1.68332042709604	RBMS1+	HCM	0.082804696047126
AACGTCAAGCGCCTAC-1-1	1.68230990974449	RBMS1+	HCM	0.0884405082284687
ACAGAAACACTTGACA-1-1	1.5406388795012	RBMS1+	HCM	0.0626069051041802
TACACCCGTCCTCATC-1-1	1.54393251270595	RBMS1+	HCM	0.0660029794723501
CCTCTCCGTCGATTCA-1-1	1.69049606953122	RBMS1+	HCM	0.0742589160300996
GGACGTCTCCGCGGAT-1-1	1.69344777283164	RBMS1+	HCM	0.0820180731866376
ATAGGCTCACTGCATA-1-1	2.29234449311493	RBMS1+	HCM	0.0923425459617987
TCACGCTCACACCAGC-1-1	0.91227463223979	RBMS1+	HCM	0.0629038389790444
ATTCACTTCGATTGAC-1-1	1.55893456990057	RBMS1+	HCM	0.0766029066761548
GGGCTCATCAGACCTA-1-1	1.55893456990057	RBMS1+	HCM	0.0837523343736083
AACAGGGTCGGTAGGA-1-1	1.70611990478144	RBMS1+	HCM	0.082393380033647
TTCGCTGGTTGCTGAT-1-1	1.83373738572469	RBMS1+	HCM	0.0788356682213202
TGTAACGTCTAGATCG-1-1	0.919376805604148	RBMS1+	HCM	0.071427209614228
CATGCCTCACGCCAGT-1-1	1.9519990701438	RBMS1+	HCM	0.0908270999987715
AGTACTGGTCTACTGA-1-1	2.0554616432663	RBMS1+	HCM	0.0806367972597182
TTCCGGTAGCCGCTTG-1-1	1.39543857749124	RBMS1+	HCM	0.0801348738224343
CTGAGGCGTTCTTGCC-1-1	1.9568103217311	RBMS1+	HCM	0.0816193734602541
ATTCAGGAGATACATG-1-1	1.39732621527888	RBMS1+	HCM	0.0755584695954977
ACTCCCACATGAGAAT-1-1	1.39755542168716	RBMS1+	HCM	0.0546659205638274
CGTCCATGTTCGAACT-1-1	1.39795674245062	RBMS1+	HCM	0.074594377145946
TCCTCCCCAATCAGCT-1-1	2.31677	RBMS1+	HCM	0.0807365455214004
TTACCATTCCTGATAG-1-1	1.19122966626314	RBMS1+	HCM	0.0855546839733031
GGGTTATGTGAATGAT-1-1	2.24065769868624	RBMS1+	HCM	0.0852705550409633
CCGATGGGTCCTTTGC-1-1	1.57593038690411	RBMS1+	HCM	0.105359850668688
AACAACCCAAGGATGC-1-1	2.16033098320944	RBMS1+	HCM	0.0701317309453885
GCTACAACACAAACGG-1-1	1.72430985234034	RBMS1-	HCM	0.0734362590657222
TATTCCATCCTCTGCA-1-1	2.06984684801876	RBMS1+	HCM	0.0866331877303942
ATCGTCCAGAACCCGA-1-1	1.96870960512912	RBMS1+	HCM	0.0445571743718694
GCAACATGTATCCTTT-1-1	1.72626918983369	RBMS1+	HCM	0.0797467733418274
TCCTGCACACCAGTAT-1-1	2.40048670990397	RBMS1+	HCM	0.111039924699267
GAAGAATTCTTCCGTG-1-1	1.58020311106484	RBMS1+	HCM	0.0924057466608912
ATAGGCTCAACTGGTT-1-1	2.25047474697907	RBMS1+	HCM	0.0791797315023678
GTGAGCCAGCGTGCCT-1-1	1.40906951443495	RBMS1+	HCM	0.104020665467205
GGGATGAAGGGAGGAC-1-1	1.85968808213407	RBMS1+	HCM	0.0969114861252729
CTCGAGGTCCCTGTTG-1-1	1.8627023318418	RBMS1+	HCM	0.0707448235806768
TAACACGTCCTACCAC-1-1	1.7362775708282	RBMS1-	HCM	0.114118283785236
TCTCAGCCAGCCCAGT-1-1	1.41606069384038	RBMS1+	HCM	0.0521677595028037
ACCACAACACCGGAAA-1-1	1.59013679921503	RBMS1-	HCM	0.0709464851270019
ATTCTTGGTTAGGGAC-1-1	1.73801327664054	RBMS1+	HCM	0.0939969335438176
ACCTGAATCTCATTAC-1-1	1.74110962772978	RBMS1+	HCM	0.0611557769270087
TGTCCCATCGAACCAT-1-1	1.21000306768098	RBMS1+	HCM	0.0874812166924479
TGTAAGCTCTACCTTA-1-1	1.74591009575815	RBMS1+	HCM	0.080865046530837
ACTATGGCACTAGGCC-1-1	1.60066397434135	RBMS1+	HCM	0.0847712187534655
ACCTACCAGGCACAAC-1-1	1.88071652859684	RBMS1+	HCM	0.080826020989704
ACTGTCCGTTCATCTT-1-1	0.585061939890817	RBMS1+	HCM	0.0837931887092388
TTACGCCTCGCCCAGA-1-1	1.88199625529105	RBMS1+	HCM	0.076250519560652
TGCGGGTTCTGGCTGG-1-1	1.99968320200035	RBMS1-	HCM	0.0839457634698157
TGCTTGCTCTTCACGC-1-1	1.75442353071454	RBMS1+	HCM	0.0764471345642086
AGTGTTGTCCGAGGCT-1-1	1.60758449186423	RBMS1+	HCM	0.0806728673598706
AGATCCACAGAGATGC-1-1	1.61039860420601	RBMS1+	HCM	0.0703416923679341
TGAGGGACATGAATCC-1-1	1.88951734534156	RBMS1+	HCM	0.0936388115453312
AAACGAACAAGCCCAC-1-1	1.75964777056072	RBMS1+	HCM	0.0867066217942712
CAGTGCGGTTCTCCTG-1-1	0.958475141936179	RBMS1+	HCM	0.0867775667584633
ACTTTCATCAAATGAG-1-1	1.61444868320472	RBMS1+	HCM	0.0655586838347898
ACCTGTCCACCCTGTT-1-1	0.959268803479622	RBMS1+	HCM	0.0820157279516031
CTGCAGGAGAACTTCC-1-1	0.960561523218219	RBMS1+	HCM	0.0706042142144517
CAGCACGCAGTAGTTC-1-1	1.90347362605485	RBMS1+	HCM	0.0815337311469986
GCAACCGAGCGGCTCT-1-1	1.62537037600507	RBMS1+	HCM	0.0918371241178568
CGAAGGATCCCTGGTT-1-1	1.23831032170929	RBMS1+	HCM	0.0908201879481608
TGGTAGTTCCGCTGTT-1-1	1.77555611030144	RBMS1+	HCM	0.0687410148438083
ACAACCATCAACACCA-1-1	1.62793142351789	RBMS1+	HCM	0.0989487612796325
TCTACATCACGACGCT-1-1	1.62891904800592	RBMS1+	HCM	0.0787714900510835
AAAGAACGTTAGTCGT-1-1	0.971600908774431	RBMS1+	HCM	0.0843572764623239
CATTTCAGTGATGGCA-1-1	1.2432030047402	RBMS1+	HCM	0.0941858175349715
AGGAATACAGTGAGCA-1-1	2.30747604137736	RBMS1+	HCM	0.0965332663395889
CTGGACGCACTCCGGA-1-1	2.12809859541047	RBMS1+	HCM	0.0784701360040244
ATTCACTGTCGACTGC-1-1	2.12947580998548	RBMS1-	HCM	0.0704324592515914
TGAATGCGTTGCCATA-1-1	1.63567363261692	RBMS1+	HCM	0.0854390517966047
TGTGGCGGTGGAGGTT-1-1	1.78484859168821	RBMS1+	HCM	0.0972839683909755
AACACACTCGGACAAG-1-1	2.13500887353365	RBMS1-	HCM	0.0645487471020836
GGGATCCAGTAAGACT-1-1	1.63947796390149	RBMS1-	HCM	0.0669472593854758
ACGTTCCTCTCTCGCA-1-1	1.2512175017541	RBMS1+	HCM	0.0822473909414764
CAGTGCGCATTGTCGA-1-1	1.46537626933443	RBMS1+	HCM	0.0956393750821709
GACGTTACAGCTCCTT-1-1	1.79120412962362	RBMS1+	HCM	0.0837540645482475
CATAAGCAGTTGAAAC-1-1	1.25175198436497	RBMS1+	HCM	0.0787647079033249
GATAGCTAGGAACATT-1-1	2.23366662970155	RBMS1+	HCM	0.0792961949181692
ACGGAAGTCTCTTGCG-1-1	1.46704259501696	RBMS1+	HCM	0.0864941048433224
GAGTGTTAGTCACGCC-1-1	1.46826310945047	RBMS1+	HCM	0.0955886101044773
TTTATGCTCACTTGTT-1-1	1.64566387302721	RBMS1+	HCM	0.0531237874948409
CTCCAACCACGTCATA-1-1	1.25916875678703	RBMS1+	HCM	0.0799633649586463
TGGGAGACATCGCCTT-1-1	1.47804847134915	RBMS1+	HCM	0.102458805376239
GATCATGTCAAAGAAC-1-1	1.26346031446243	RBMS1+	HCM	0.111732288618942
CCCAACTCAATACAGA-1-1	1.65655846178342	RBMS1+	HCM	0.0913975536597621
ACCACAACACCAGCCA-1-1	1.47857118130391	RBMS1+	HCM	0.0714579328603855
TGAGGAGGTGTATCCA-1-1	1.80649347603911	RBMS1+	HCM	0.0976811311169427
AGTAACCCAGCTGCCA-1-1	0.993664365593564	RBMS1+	HCM	0.0795508827099554
TCTGCCAAGGCCCACT-1-1	1.80912113846161	RBMS1+	HCM	0.0927210679792181
CAGAGCCCAAGCCCAC-1-1	2.05669981685618	RBMS1+	HCM	0.062235779869127
CTCAACCAGAGGTTTA-1-1	2.05573387136325	RBMS1+	HCM	0.0891103551966405
TCCATGCCAAACCGGA-1-1	1.48534013959206	RBMS1+	HCM	0.0936381627214218
TTCCGGTCATCAGTCA-1-1	1.66442885886046	RBMS1+	HCM	0.084829155635833
AAAGTCCCAACAACAA-1-1	2.34413608834958	RBMS1+	HCM	0.0728525727776791
AGACCCGAGTGCGACA-1-1	1.4883868087912	RBMS1+	HCM	0.116234662300379
GGGTAGAAGACTCATC-1-1	1.27492336293353	RBMS1-	HCM	0.0436832670743627
AACGAAACACGTAACT-1-1	1.81814211816976	RBMS1+	HCM	0.0546059872316704
CAGGTATCATGTGCTA-1-1	2.34809584574928	RBMS1+	HCM	0.0963186407538829
ACTTAGGTCCAGTACA-1-1	1.81879081944946	RBMS1+	HCM	0.0826594934313466
AGCGATTAGATGACAT-1-1	1.67119791823482	RBMS1+	HCM	0.101483875090895
TGCTTGCAGCATGCAG-1-1	1.27858908837696	RBMS1+	HCM	0.0777437449721363
AGGAATACATCGTTCC-1-1	2.43088703180236	RBMS1+	HCM	0.0844315041097954
ACGTAGTGTGCGACAA-1-1	1.95363960856974	RBMS1+	HCM	0.070767097247241
CATTCATCATATAGCC-1-1	1.95445657810099	RBMS1+	HCM	0.0682893049099583
CCTCAGTCAACGTTAC-1-1	1.49485985208463	RBMS1+	HCM	0.0858604808474664
TAGGTACCACCCAAGC-1-1	1.28083755736801	RBMS1+	HCM	0.0742072997474322
ATTCAGGGTTATTCTC-1-1	1.8297624596406	RBMS1+	HCM	0.0756081126905948
GTAGCTATCGGTAGGA-1-1	1.50316416357604	RBMS1+	HCM	0.0942686666339763
CCCGGAATCCCTCTTT-1-1	2.07742073212243	RBMS1+	HCM	0.105043419608515
GGTTCTCTCCGTAATG-1-1	1.01113182936183	RBMS1-	HCM	0.086443354539694
ATAGGCTAGCGACTTT-1-1	1.50636622876724	RBMS1+	HCM	0.0688365361804451
GTTATGGAGCTAAATG-1-1	1.01380953577481	RBMS1+	HCM	0.0679286502624452
AGCGATTTCACTCTTA-1-1	1.96674320126609	RBMS1+	HCM	0.0819208836521826
CATGCTCGTGCAACAG-1-1	1.2937502885965	RBMS1-	HCM	0.0727476118119806
GGCTTGGCATGCCGAC-1-1	2.08694793754993	RBMS1-	HCM	0.0788619497074899
AACAACCTCACCTCTG-1-1	0	RBMS1-	HCM	0.0844397459631935
AGAGCCCGTATGTCCA-1-1	1.51316409567626	RBMS1+	HCM	0.103618278205409
AACCTTTTCACGTAGT-1-1	1.5157927163557	RBMS1+	HCM	0.0868227549399215
GGGCTACTCCGATTAG-1-1	1.97502145184323	RBMS1+	HCM	0.0578145087811104
ACACAGTTCTGTTCAT-1-1	1.5150306880516	RBMS1+	HCM	0.081121581642383
ACACGCGGTTGCTCAA-1-1	1.51565409822438	RBMS1+	HCM	0.116292865388275
GACTCAATCGGCTTCT-1-1	1.84575184054905	RBMS1+	HCM	0.110046260051071
CTAACCCGTCATCACA-1-1	1.84815086718851	RBMS1+	HCM	0.0951416041107405
TATTGCTTCCACCTCA-1-1	1.98038595544742	RBMS1+	HCM	0.0752809839964594
GAGTGAGCAAAGACGC-1-1	1.0253062797633	RBMS1+	HCM	0.103457858370201
ATTATCCGTGTAAACA-1-1	1.02576515704298	RBMS1+	HCM	0.0690639054268767
GGGACAAAGCATTTCG-1-1	1.85063317347099	RBMS1+	HCM	0.0975132999745814
ACAACCAGTATGATCC-1-1	1.70189036422705	RBMS1+	HCM	0.10328976057424
TGTGTGATCTACTATC-1-1	1.70247727613801	RBMS1+	HCM	0.0683907863838363
AAGACAAGTTTGCAGT-1-1	1.98493716324034	RBMS1+	HCM	0.0742867473634086
AAGCGTTTCTGTCAGA-1-1	1.0294523038072	RBMS1+	HCM	0.081761647411822
TTATTGCGTATCCCTC-1-1	1.30761812933104	RBMS1+	HCM	0.0740345906902038
AGGCTGCGTTAATGAG-1-1	1.30729025294631	RBMS1+	HCM	0.0803333713893697
TAGGTACCATGACGTT-1-1	1.70527192671871	RBMS1+	HCM	0.0823558210869532
CTCAGTCAGACTAAGT-1-1	1.85714222849091	RBMS1+	HCM	0.103948002029154
AGACACTCAGCTCGGT-1-1	1.70696892223341	RBMS1+	HCM	0.091294916745248
GCAACCGCAGCGGTTC-1-1	2.10651729053988	RBMS1+	HCM	0.0694497426762676
GTGCAGCAGGTAGTCG-1-1	1.70822590013371	RBMS1+	HCM	0.0649249951604939
AATGCCACATACCATG-1-1	1.70867	RBMS1+	HCM	0.0643191542780166
AAGAACAGTTCAACGT-1-1	1.99224512228413	RBMS1+	HCM	0.0650361687254102
TCTATCACACAGAGCA-1-1	1.31534429550995	RBMS1+	HCM	0.0749677358511221
TCTACCGCACCACATA-1-1	1.31774257072821	RBMS1+	HCM	0.0541959552718623
ACCCAAAGTCGCACGT-1-1	1.86786405648145	RBMS1+	HCM	0.0933039083654063
AAAGTCCAGCGTATGG-1-1	2.22063480565479	RBMS1+	HCM	0.0648381630311511
GACTATGTCAGCAGAG-1-1	2.31821325043082	RBMS1+	HCM	0.0731842615370749
CTCCCTCCAAACAGGC-1-1	2.22218198885002	RBMS1-	HCM	0.0646631147335654
ATCAGGTAGGACAACC-1-1	1.04068880095044	RBMS1+	HCM	0.0617414045041366
AATTTCCTCCGGTTCT-1-1	1.53973174381557	RBMS1+	HCM	0.0920981201376767
CATAAGCAGTGCACCC-1-1	1.04175593096975	RBMS1+	HCM	0.109519691852789
ATGCATGCACTTTAGG-1-1	0	RBMS1+	HCM	0.0477681361058193
CATGCGGGTTCGGCTG-1-1	2.12261371354504	RBMS1+	HCM	0.0971692529701571
TACAACGCAATCTGCA-1-1	0.652041647010943	RBMS1+	HCM	0.0773451955173685
ACAAGCTCAGCTGTCG-1-1	1.3239170895723	RBMS1-	HCM	0.0405449155650858
ATGGATCTCTAATTCC-1-1	1.54333900010876	RBMS1+	HCM	0.0937592435986266
CCCTGATCATCTGTTT-1-1	2.12382827482483	RBMS1-	HCM	0.0775407820401577
ACACCAATCGACATAC-1-1	1.72250707463798	RBMS1+	HCM	0.118872605521472
ATTCTACAGGCCACCT-1-1	1.54551303574266	RBMS1+	HCM	0.0941448570658
TCATACTGTCCCGCAA-1-1	1.54573084079698	RBMS1+	HCM	0.103408046050566
CAAAGAACATACGCAT-1-1	1.04521073388255	RBMS1+	HCM	0.0828546277105
TACAGGTTCGCGAAGA-1-1	1.32791174714174	RBMS1+	HCM	0.0869423079391666
CGACAGCTCGAGCCTG-1-1	1.72872929831776	RBMS1+	HCM	0.086054337666681
TGCTTGCCACTCATAG-1-1	1.87992062971617	RBMS1-	HCM	0.0483552750704361
CTAACTTTCTCAGAAC-1-1	1.55010236289611	RBMS1+	HCM	0.0943882200585716
AACCACATCTTTCCGG-1-1	1.73216764412484	RBMS1+	HCM	0.0730367807215667
AAAGAACTCCACTGAA-1-1	1.88408902089424	RBMS1+	HCM	0.0726117636281945
CTTGAGAGTGTAGCAG-1-1	1.73170821970865	RBMS1+	HCM	0.111837535406977
AACCCAAAGACTAAGT-1-1	1.33392136501771	RBMS1+	HCM	0.0820143803964998
TGTGATGCAATGCAAA-1-1	2.01806669676432	RBMS1+	HCM	0.0773011125222498
TGATTCTCAAATGATG-1-1	1.05292423092078	RBMS1+	HCM	0.0949375844761558
CGTGATACATCGTGGC-1-1	1.55413559114884	RBMS1+	HCM	0.11765913195686
TCCCAGTCAGTCGCAC-1-1	1.33577772380357	RBMS1-	HCM	0.0671287407290705
CGGAATTGTGTACGCC-1-1	1.73531514495429	RBMS1+	HCM	0.0773696370123108
AATTCCTTCTCCTGCA-1-1	1.73469988589387	RBMS1+	HCM	0.0751366968249592
AGACCCGAGGGCTAAC-1-1	0.659709414932617	RBMS1-	HCM	0.0808494858015614
CAACAACGTTCATCTT-1-1	1.05438435922636	RBMS1+	HCM	0.108149305017493
GTCACTCCAACGTTAC-1-1	1.05658285586933	RBMS1+	HCM	0.0667697375546429
ACTATTCAGATGACAT-1-1	2.24751786301516	RBMS1+	HCM	0.0617620833119792
AAACCCACACGACCTG-1-1	1.5619798798955	RBMS1+	HCM	0.0626281636939767
TGCATCCCAAGAGTTA-1-1	2.14418534338479	RBMS1+	HCM	0.106641214961989
CCTGTTGTCAGTCTTT-1-1	1.5645160717847	RBMS1+	HCM	0.0863314656169567
AAGAACATCTCCTGAC-1-1	1.74632681670983	RBMS1+	HCM	0.0821461359554813
TCATATCTCATGGCCG-1-1	1.34640992063935	RBMS1+	HCM	0.0613842299565074
AGCTACAGTTCGAACT-1-1	0.668029178131402	RBMS1+	HCM	0.0573439794450814
TTTGGAGTCTCTTCAA-1-1	1.34886946675803	RBMS1+	HCM	0.0873220108802142
TGCGGGTTCTTTGCTA-1-1	1.90375129004809	RBMS1+	HCM	0.111082672502906
CTCCAACGTATCAGCT-1-1	1.75071735911648	RBMS1+	HCM	0.101779166109496
TTACTGTTCGAAACAA-1-1	1.90472393454897	RBMS1+	HCM	0.0642682732645626
TGCACGGGTATATGGA-1-1	1.57210853934006	RBMS1+	HCM	0.0846042438529446
GTAGCTAGTTCCTACC-1-1	2.26151628416845	RBMS1+	HCM	0.0654168099650736
TGGGCGTTCGTAGTGT-1-1	2.15701118679634	RBMS1+	HCM	0.101810176290109
ACATGCATCTTCGTGC-1-1	1.75410735189229	RBMS1+	HCM	0.0901915739595246
TACCCGTCAAACAGGC-1-1	2.04095063582957	RBMS1+	HCM	0.102608622752804
TGGCGTGAGCCTGGAA-1-1	1.06910704275828	RBMS1+	HCM	0.106224784776756
AACCAACCACAATGAA-1-1	2.04253410176592	RBMS1+	HCM	0.117898919501253
CCATAAGGTAACATGA-1-1	1.35524163777831	RBMS1+	HCM	0.0679492285642486
ATCATTCTCCTACACC-1-1	1.91058675785902	RBMS1+	HCM	0.0735213481501289
TAGAGTCCAATCGCGC-1-1	1.91017811655777	RBMS1+	HCM	0.0794416454818146
ATGACCACATGGAAGC-1-1	1.57795647102662	RBMS1-	HCM	0.0358171334168246
GACGCTGCACAGTATC-1-1	1.35723822178831	RBMS1+	HCM	0.0772647318696144
CAGCAGCTCCGAGATT-1-1	1.35795292676022	RBMS1+	HCM	0.0795922560012622
ACACCAAGTACTGGGA-1-1	1.76109622796842	RBMS1+	HCM	0.0820605847500424
TGGAACTCAACCAATC-1-1	1.7616551425762	RBMS1+	HCM	0.0753787237388815
CCTCACACAGTCTGGC-1-1	1.58224241184706	RBMS1+	HCM	0.0784218512280127
CTCACTGCATGATGCT-1-1	1.76293432354892	RBMS1+	HCM	0.0885169256217616
AAAGGATGTCGTGGTC-1-1	1.58308757983562	RBMS1+	HCM	0.0846427603946279
AATGAAGCAGCACAAG-1-1	1.36204332575373	RBMS1-	HCM	0.0686226539265774
ACCAAACGTCGAGCTC-1-1	1.36341309802558	RBMS1-	HCM	0.0903735946828675
ATATCCTAGAATTCAG-1-1	2.27515109286653	RBMS1+	HCM	0.0833986119198178
TTCCGGTTCGTAACTG-1-1	1.07868350106083	RBMS1+	HCM	0.116694171439368
GACCAATCAACGAGGT-1-1	1.07945261017864	RBMS1+	HCM	0.0852039585156183
AGGATCTAGCACTCGC-1-1	1.58756191711346	RBMS1+	HCM	0.106049546519797
ACGATGTTCTATCGGA-1-1	1.77154879460834	RBMS1+	HCM	0.0959002085603341
CAGCACGAGGACGCAT-1-1	1.76960744355449	RBMS1+	HCM	0.0840045478095896
CGGGTCAAGAGACAAG-1-1	1.77171081401232	RBMS1+	HCM	0.0885060480791664
GAGTTGTTCGGTCTAA-1-1	2.05914660953807	RBMS1+	HCM	0.0840178783241907
TGCAGGCCATGACAAA-1-1	1.37023679219692	RBMS1-	HCM	0.0683878678014427
CAACCTCAGCCTAACT-1-1	1.36936130510605	RBMS1-	HCM	0.0842724288852985
ATCCACCTCTGTCGTC-1-1	2.68939727531988	RBMS1+	HCM	0.0854352262681821
AGTGACTCACTGCGAC-1-1	1.77577336765568	RBMS1-	HCM	0.0981342505868824
TGAGTCATCTCTTAAC-1-1	1.08766664332135	RBMS1+	HCM	0.0984978735524889
ATAGACCGTTACTCAG-1-1	1.37382512484525	RBMS1+	HCM	0.0997560749361874
AGGTTGTAGCCTAGGA-1-1	1.08897270524384	RBMS1+	HCM	0.0571070474877554
TACAACGTCCACTTTA-1-1	1.93358355489296	RBMS1-	HCM	0.102724059993278
TCCTCCCCAGGAATAT-1-1	1.0887112176854	RBMS1+	HCM	0.0789223267284079
CTCCACACAACAAAGT-1-1	0.686170925860885	RBMS1+	HCM	0.0864814790061647
GTTGTGACACTAGGCC-1-1	1.0915951805686	RBMS1+	HCM	0.0889536011856235
AACCAACAGGCCTGCT-1-1	2.07004853471723	RBMS1+	HCM	0.107490169191493
GGAGCAAAGGAACATT-1-1	1.0915951805686	RBMS1+	HCM	0.0919200586665753
GCCAGGTCATCCTTGC-1-1	1.60132750340785	RBMS1+	HCM	0.0812262814638998
AGCGATTCACAAGGTG-1-1	0.68892409640507	RBMS1-	HCM	0.0630294845270546
CCGAACGCAGACGATG-1-1	1.60291000643622	RBMS1+	HCM	0.077587958982992
TTACGTTTCGGCTTGG-1-1	1.60322695963373	RBMS1+	HCM	0.0907670367133803
TCATTACAGTCCTACA-1-1	0	RBMS1+	HCM	0.0839974921995234
ATCTTCAGTTGTCAGT-1-1	2.0726463294117	RBMS1+	HCM	0.0791765881017797
CGTGTCTGTTGTGTTG-1-1	1.09462821965324	RBMS1+	HCM	0.0991080417660064
CACCAAACATTGACCA-1-1	1.09641711716198	RBMS1+	HCM	0.101110381203851
CAACAACAGCCGTTAT-1-1	1.38330184018344	RBMS1+	HCM	0.1003757178092
ACTTCGCCAACGACAG-1-1	1.78893174233178	RBMS1+	HCM	0.0810413839904315
CCACTTGAGCTACAAA-1-1	1.38427277186211	RBMS1+	HCM	0.0877657122447108
GCCAGGTGTGAGGCAT-1-1	2.19846999059627	RBMS1+	HCM	0.0651524626199844
ATCGCCTCAGTGACCC-1-1	1.38682	RBMS1+	HCM	0.080258201982119
CACTGTCAGCACTGGA-1-1	1.6144970467115	RBMS1+	HCM	0.0914023699999524
GTGTCCTCAAGCGATG-1-1	1.10202389141517	RBMS1+	HCM	0.0802211927428992
TGCTGAACACATACGT-1-1	1.79610599384159	RBMS1+	HCM	0.0934928382531083
CACGGGTCACTAGGCC-1-1	2.08585540048473	RBMS1+	HCM	0.0973770467055861
TTCAGGATCTTCCACG-1-1	1.3927	RBMS1+	HCM	0.103803693006137
ATCACGATCCCTTCCC-1-1	1.61651531048164	RBMS1+	HCM	0.0829988912667869
ACATCGACAGGTTCCG-1-1	1.61708151798804	RBMS1+	HCM	0.0684527311062187
CGGAGAAAGTGTAGTA-1-1	2.0896582942802	RBMS1+	HCM	0.0925245448839157
AGGAAATAGCCTCTTC-1-1	2.09098926131549	RBMS1+	HCM	0.0746742905560933
ATAGAGACACCGGCTA-1-1	2.09143342217208	RBMS1+	HCM	0.0535117728635269
CTCGAGGCAATCAGCT-1-1	1.62146558351364	RBMS1+	HCM	0.103685830923598
ACCAACATCAAATGCC-1-1	2.09356892093905	RBMS1+	HCM	0.0899621564341246
AAGACTCCATTCGATG-1-1	1.62293333937903	RBMS1-	HCM	0.0762060487497375
GAGCCTGCACCGTCTT-1-1	2.41377270110563	RBMS1+	HCM	0.0884268684565689
ATCGGCGGTTCCGTTC-1-1	2.41405071302066	RBMS1+	HCM	0.0667262027071623
AAACGCTCACCTAAAC-1-1	1.80708918337279	RBMS1+	HCM	0.0735979354489806
ACGTTCCGTCCTGTCT-1-1	0.703248020188615	RBMS1+	HCM	0.0668637009330718
CGGACACAGAGGTTAT-1-1	1.6260425259871	RBMS1+	HCM	0.0644295491828303
TCCTCTTGTGGCACTC-1-1	1.62538676190046	RBMS1+	HCM	0.091421148324888
AATTCCTTCCACTTTA-1-1	1.62686313299201	RBMS1+	HCM	0.0676786791017273
ATCATTCGTTGCTGAT-1-1	2.5051294618581	RBMS1+	HCM	0.0737789146619648
ATCGTAGCACCGTGGT-1-1	2.10081965180282	RBMS1+	HCM	0.104100778304567
TATTCCATCGCTTAAG-1-1	1.4044916781847	RBMS1-	HCM	0.098190108950563
TGAGCGCCAGACTCTA-1-1	1.62858967852153	RBMS1+	HCM	0.077349222466201
TTTCATGCAAACTAAG-1-1	1.1145974570043	RBMS1+	HCM	0.0750685934014099
ACGTAACCAATAACGA-1-1	1.62933098699205	RBMS1+	HCM	0.0680322866619718
ATAGACCTCGAGAAAT-1-1	1.1154239644438	RBMS1+	HCM	0.110057449818018
CTGTACCGTACGACAG-1-1	1.81221561166874	RBMS1+	HCM	0.086594690000477
ACGTACACATCCAATG-1-1	1.81341705639177	RBMS1+	HCM	0.105225297454724
TCAGTTTCAAACTCTG-1-1	1.40588464652067	RBMS1+	HCM	0.0654489327509478
GACCAATAGTAGCCAG-1-1	1.96932831631992	RBMS1+	HCM	0.116743298724316
AGTAGCTGTAGGTAGC-1-1	0	RBMS1-	HCM	0.0710903151418573
TACCCGTTCCAAATGC-1-1	2.10298099737577	RBMS1+	HCM	0.0632268765112716
ATGCGATGTCGCATCG-1-1	1.63255280174334	RBMS1+	HCM	0.0817401834458582
CGGGTGTCAGACACCC-1-1	1.41227117456014	RBMS1+	HCM	0.0770009829196364
GGTGATTCACCTAAAC-1-1	2.10977392952907	RBMS1+	HCM	0.0850407496339143
CCTGTTGAGCCAGACA-1-1	2.11077519831119	RBMS1+	HCM	0.0786737408737248
TCAAGTGGTAGTAAGT-1-1	1.97616779134565	RBMS1+	HCM	0.0773641402313862
GTGGTTATCAAGCCGC-1-1	1.63937757455706	RBMS1+	HCM	0.0569213368655531
CTCCCTCAGCGGTAAC-1-1	1.41281948847807	RBMS1+	HCM	0.0896933616045945
TACCCGTTCGAACTCA-1-1	1.12215482941021	RBMS1+	HCM	0.0913651610394978
TTCGCTGGTGACAACG-1-1	1.41352519036667	RBMS1+	HCM	0.0802741608801134
AATGGAACATGCACTA-1-1	0.710961250551371	RBMS1+	HCM	0.100571187393066
CTCCCTCTCTTACCAT-1-1	1.82231841934401	RBMS1+	HCM	0.0742998369683262
CTCAATTAGTATGATG-1-1	1.63996338966641	RBMS1-	HCM	0.0594514672367432
GCAGGCTTCCCTCAAC-1-1	1.82615468759847	RBMS1+	HCM	0.0887895999404275
CATCCGTTCGCAGATT-1-1	1.98019371003021	RBMS1+	HCM	0.101685942115353
GTCGTAATCGGCTATA-1-1	1.64172389091418	RBMS1-	HCM	0.0752496333530006
TTGCCTGTCTATTGTC-1-1	1.64214373510248	RBMS1+	HCM	0.0803751503998632
TCTGGCTTCCCTCGTA-1-1	1.98163032173394	RBMS1+	HCM	0.0642382559379606
AAGACTCTCACCGACG-1-1	1.98243961448219	RBMS1+	HCM	0.077873807724729
TAAGCACCACATGTTG-1-1	1.82772996058777	RBMS1-	HCM	0.0953894761939473
CATCCACTCACTCGAA-1-1	1.41912124599993	RBMS1+	HCM	0.0689171985703629
ACACCAAGTATCGTTG-1-1	1.41967576081583	RBMS1+	HCM	0.0919640980596747
ATTCTACCAATTGAAG-1-1	1.82878205275649	RBMS1+	HCM	0.0591124856645689
CATTGCCTCTATCACT-1-1	1.64754089450523	RBMS1-	HCM	0.0848981629156346
CTGCATCCATCGTGGC-1-1	1.64796436611636	RBMS1+	HCM	0.0707560459283033
AACCACAAGTCACGAG-1-1	1.12968435118991	RBMS1+	HCM	0.100233238264842
TCCTGCAAGGCTAGCA-1-1	1.42205797173309	RBMS1+	HCM	0.0717894054251598
CTTCCGACACAGTGTT-1-1	1.64864247193383	RBMS1+	HCM	0.0821616865516469
TAAGTCGGTATTCTCT-1-1	1.64830333416393	RBMS1+	HCM	0.0872231011269192
CATGCCTCACAGACGA-1-1	1.1325991539561	RBMS1+	HCM	0.0852866470181457
CCTAAGACATCCGGCA-1-1	1.83548	RBMS1+	HCM	0.105939054086031
AGGTCATGTCGTCAGC-1-1	1.99249254098723	RBMS1+	HCM	0.0725104980082591
AGGATCTCACTGTGTA-1-1	0	RBMS1+	HCM	0.0812536285160147
CATTCCGAGCTGACCC-1-1	1.83681058353844	RBMS1+	HCM	0.0599131615710751
CAGCAGCCAGTCAGCC-1-1	1.65229896157018	RBMS1+	HCM	0.089431452791245
AGCCAGCAGGTCACCC-1-1	1.42926076798589	RBMS1+	HCM	0.0762871354092984
AGATCCATCACGATCA-1-1	1.42885838376709	RBMS1+	HCM	0.0798948415645123
ACGGGTCAGGAACGCT-1-1	1.99450091193186	RBMS1+	HCM	0.100756694120164
AAAGGTAAGGGAGGGT-1-1	0.722867593307142	RBMS1+	HCM	0.0880158466468016
TACGGGCCAGGGAGAG-1-1	1.43046950616801	RBMS1+	HCM	0.082698919304618
ACATCCCAGCGGTAAC-1-1	1.13898398007579	RBMS1+	HCM	0.0991295327909053
GATAGCTTCCCAATAG-1-1	1.99724817533394	RBMS1+	HCM	0.0655686652069646
GAGTCATCAATTGAGA-1-1	1.65872409078554	RBMS1+	HCM	0.101724758714199
AAACCCATCTACCACC-1-1	0.724289302067876	RBMS1+	HCM	0.0554242411269639
TCATTGTAGGTTACAA-1-1	1.99926915754888	RBMS1+	HCM	0.0514280687981725
ACACCAAGTACAGCGA-1-1	1.84474959384259	RBMS1+	HCM	0.110819133715985
AAACGCTAGTCGAAAT-1-1	1.43386668376264	RBMS1+	HCM	0.0944978049410748
CGAGTTACAGTGTACT-1-1	2.00018956223275	RBMS1+	HCM	0.0660112146175544
GAGCTGCAGGTGCCTC-1-1	1.66139765136481	RBMS1+	HCM	0.0976327232755777
CATACTTTCCTCATAT-1-1	1.66200281472335	RBMS1+	HCM	0.0684979603122018
CATGCAATCATAGCAC-1-1	1.66252195453697	RBMS1+	HCM	0.086989777373053
GTCATCCTCGTTCATT-1-1	1.66295487349844	RBMS1+	HCM	0.07511354190147
ATCGATGGTTTGGGAG-1-1	1.14442661716565	RBMS1+	HCM	0.0653410900972168
TGCGATAAGTGCTACT-1-1	1.43891610377549	RBMS1+	HCM	0.115308159493853
TCAGCAAGTATCATGC-1-1	1.8505126238389	RBMS1-	HCM	0.0904612860781531
TCTCCGATCAACTACG-1-1	1.14581457218783	RBMS1+	HCM	0.0693591262615908
ATACTTCCACTGGATT-1-1	2.00722120525109	RBMS1+	HCM	0.0648226916112916
GCATCTCTCTCTGCCA-1-1	2.36608710997583	RBMS1+	HCM	0.062749834531831
CGATGGCTCCATAGGT-1-1	1.66651521998421	RBMS1+	HCM	0.070422311146506
AACGAAATCGGATTAC-1-1	1.85259490584447	RBMS1+	HCM	0.0602256693029012
AGATGCTCATAACCCA-1-1	2.00936204281354	RBMS1+	HCM	0.0824794405795733
CCCTAACGTGTTCGAT-1-1	1.14816062629066	RBMS1+	HCM	0.0815434526090764
ACCGTTCCACGGCACT-1-1	1.85313908978336	RBMS1+	HCM	0.0702120671744517
CAGTGCGCACGTCTCT-1-1	1.14992716245165	RBMS1-	HCM	0.0993112819927359
ACGTAGTCACCTGTCT-1-1	1.66974424444054	RBMS1+	HCM	0.0773793235911301
GCACTAAGTAGATCGG-1-1	0.73182208805007	RBMS1+	HCM	0.0893019199827767
CCACACTAGCGGTATG-1-1	1.85695979035061	RBMS1+	HCM	0.0876049767785292
TCAAGACCATCGCTCT-1-1	2.14865257249789	RBMS1+	HCM	0.0744524315757395
ACAAGCTTCGTCGCTT-1-1	1.15251418534598	RBMS1+	HCM	0.0932553517050866
TAGGAGGAGAGAGGGC-1-1	1.15377540045902	RBMS1+	HCM	0.0988998388104444
CTCAGAAAGACCATGG-1-1	1.44905747499784	RBMS1+	HCM	0.0825292226689202
TCGATTTTCCTAGCGG-1-1	2.37685047323398	RBMS1+	HCM	0.0971172297107237
ACTGTGAGTGCCTGAC-1-1	1.86180986736038	RBMS1+	HCM	0.0509974646513889
GGGACAATCTCGAGTA-1-1	1.1563070350148	RBMS1+	HCM	0.0782946833150968
ACCCTTGGTGACAGGT-1-1	2.37902000452688	RBMS1+	HCM	0.0601005627459297
TTGATGGCATGACAAA-1-1	0.736500260492154	RBMS1+	HCM	0.0965772761604852
CCTCTAGGTATGTGTC-1-1	1.45163986525757	RBMS1+	HCM	0.0533334223257317
GGGAAGTGTGCCTATA-1-1	1.4533116461229	RBMS1+	HCM	0.0970253040922274
ACTCTCGCAGTAACGG-1-1	1.45289327865391	RBMS1+	HCM	0.0767990096249615
GTCCACTCACAACGCC-1-1	2.56562094915904	RBMS1-	HCM	0.0780565468356081
ACTTATCTCGCCAGTG-1-1	1.45272601056468	RBMS1+	HCM	0.0867505310639892
CGACAGCAGGTAACTA-1-1	2.0220501839502	RBMS1+	HCM	0.0441875776025478
CTCAAGATCACCGGTG-1-1	1.68219112308298	RBMS1+	HCM	0.100953152095816
ATAGAGAAGTTGAAAC-1-1	2.38337614320794	RBMS1-	HCM	0.107811962540924
ATTTCACGTGCCTACG-1-1	1.15945	RBMS1+	HCM	0.0733262969435992
CTTAGGACATGTTCAG-1-1	0.739806617596249	RBMS1-	HCM	0.0726446555582776
CATTGTTAGAGATGCC-1-1	2.02594562233073	RBMS1+	HCM	0.0820298516492413
CATTGTTTCCGCGAGT-1-1	1.68513714943017	RBMS1+	HCM	0.0663844276062618
CATCGCTGTAGCACAG-1-1	1.8713284837782	RBMS1+	HCM	0.085680048728099
CGCATAAGTCTACTGA-1-1	2.02766208552975	RBMS1+	HCM	0.0987898592698457
TACCTGCCATCAACCA-1-1	1.87273	RBMS1+	HCM	0.0936079175156871
ACTTCCGTCCGAAGGA-1-1	1.68782636001161	RBMS1+	HCM	0.0703129032821784
GCAGGCTTCTCTATGT-1-1	0.743896548753427	RBMS1+	HCM	0.0911941112117743
CCTCTAGCAGTTAGGG-1-1	1.87431107803116	RBMS1+	HCM	0.0792838977970032
ACTATGGTCGAAACAA-1-1	1.46250270826738	RBMS1+	HCM	0.0841759901170872
CCAATTTGTCCTTAAG-1-1	1.16625372558609	RBMS1+	HCM	0.093154123547579
TAGCACAAGTCTTCGA-1-1	0.744650536916549	RBMS1+	HCM	0.108445371689096
CTGCAGGTCTACACTT-1-1	2.03149024817484	RBMS1+	HCM	0.103241187326581
AACAACCAGTGATAGT-1-1	1.68980515172726	RBMS1+	HCM	0.0563717307012657
AGTCTCCAGGAGTCTG-1-1	1.69025567164657	RBMS1+	HCM	0.0893509215788871
ATTATCCGTGTCCGGT-1-1	1.46301259764646	RBMS1+	HCM	0.095331238327315
AGGGCCTTCCTGGCTT-1-1	1.69124785428551	RBMS1+	HCM	0.0743573396407384
TCCATGCGTTGGCCGT-1-1	1.46505633091344	RBMS1-	HCM	0.0722321435110634
CAGATACCACGGGCTT-1-1	0.745638936742246	RBMS1+	HCM	0.104881287917181
TTAGGCATCAACTGAC-1-1	1.69305549219903	RBMS1+	HCM	0.105987155967686
GGAACCCAGCAACAGC-1-1	1.87993631517332	RBMS1+	HCM	0.0868948737336822
CTGATCCTCACGATCA-1-1	2.29131192334913	RBMS1+	HCM	0.0769163807779955
ACATCGATCGTGTCAA-1-1	0.74733138004901	RBMS1+	HCM	0.0911621579398169
TAAGCCATCGCTACGG-1-1	1.17053122368019	RBMS1+	HCM	0.0789815354149596
CTGCTCATCCACGTAA-1-1	2.17330699467457	RBMS1-	HCM	0.0775364110594192
AGGTCTAAGATGCGAC-1-1	1.88153799196823	RBMS1+	HCM	0.0517906982318755
AAGTGAATCACCGGGT-1-1	1.69595760856108	RBMS1-	HCM	0.0769246538839335
TTCCGTGAGACCCTTA-1-1	1.69704905751901	RBMS1+	HCM	0.0772039585713019
CTGCAGGTCGTCAAAC-1-1	1.17222122967512	RBMS1+	HCM	0.10221010428925
CAATACGGTTGCCATA-1-1	0.749267068083766	RBMS1+	HCM	0.0563300599858522
CAGCAATTCAGTCTTT-1-1	1.69750433777891	RBMS1+	HCM	0.087827706841833
TATCAGGCATACATCG-1-1	1.69795991846144	RBMS1+	HCM	0.0772885269173828
GTACAACCAGGTGGAT-1-1	1.88588950381895	RBMS1-	HCM	0.0916745904050935
GTCTCACGTGTTACAC-1-1	1.17376231525182	RBMS1+	HCM	0.0935738940981901
CTTCTAACAAAGGCTG-1-1	2.40377454205474	RBMS1+	HCM	0.102181660322015
TATTGGGTCGCTTTAT-1-1	1.47148641075863	RBMS1+	HCM	0.0693479470678035
TGGGATTTCGATACAC-1-1	1.7006997307803	RBMS1-	HCM	0.0530768000186089
TCAATCTCAATCCAGT-1-1	2.04289569942267	RBMS1+	HCM	0.0854956136632457
CATACTTTCTGTAACG-1-1	1.7011574241077	RBMS1+	HCM	0.112201723126573
ATACCGAGTGTTCAGT-1-1	0.752754125103682	RBMS1+	HCM	0.0922340655901376
CATACAGCAGTTTCAG-1-1	1.70326672400083	RBMS1+	HCM	0.0979336650429716
GTAGTACGTGGTACAG-1-1	1.1774793798721	RBMS1+	HCM	0.101714498993928
TTGTGTTCAAATAAGC-1-1	1.70363421619269	RBMS1+	HCM	0.0755707913686274
ATGAGTCTCATTTGTC-1-1	1.70658119822699	RBMS1+	HCM	0.107755745220057
ATCGGATCAAATCCCA-1-1	2.18672870704513	RBMS1+	HCM	0.102254926895071
TTACGTTTCCGTAGGC-1-1	0	RBMS1+	HCM	0.090954842130996
AACACACAGTATGAGT-1-1	1.70954076975862	RBMS1-	HCM	0.0900600635538346
AGTGCCGGTATAATGG-1-1	1.18098801128085	RBMS1+	HCM	0.0719866458064494
ATGCATGAGCAGAAAG-1-1	2.0523009283935	RBMS1+	HCM	0.099869518044551
TTCCTTCTCTTGTTAC-1-1	1.7091701316297	RBMS1+	HCM	0.107037909180171
CGTAGTAAGGCAATGC-1-1	1.47990169480548	RBMS1+	HCM	0.095322504994237
GGCTGTGCACGACAGA-1-1	2.05180823273934	RBMS1+	HCM	0.0932492938701671
GATCCCTTCACAAGAA-1-1	2.41493684931971	RBMS1+	HCM	0.0789041029205666
GGATGTTGTGACATCT-1-1	1.89515061139277	RBMS1+	HCM	0.0832200183465874
GGTTAACGTATCCTTT-1-1	1.8990037161375	RBMS1+	HCM	0.101361948657289
ACTTTCATCATACAGC-1-1	1.48165090626768	RBMS1+	HCM	0.089333958504383
TGCTCCACAGCATCTA-1-1	1.18436253602304	RBMS1+	HCM	0.0666234212494655
TAGACCACAGGGTTGA-1-1	1.89929351017101	RBMS1+	HCM	0.063714016107964
GGCACGTCAACTCCAA-1-1	1.1849927269262	RBMS1+	HCM	0.109978915467813
AGAGAGCAGGGTTTCT-1-1	1.90122837705752	RBMS1+	HCM	0.0961383865204636
CTATCTACATCGATGT-1-1	1.18672961228689	RBMS1+	HCM	0.0993992467760183
GAAGCCCGTTGCGAAG-1-1	2.42041874746545	RBMS1+	HCM	0.070757768141774
TAACACGGTCTTCAAG-1-1	0.76104456170546	RBMS1+	HCM	0.0889436375554057
TACCCACAGCAGCCTC-1-1	1.71652713160742	RBMS1-	HCM	0.0604217393925788
ATGACCAGTCTTACAG-1-1	1.18950456969346	RBMS1+	HCM	0.0998035867582602
TGGTGATAGGCGATAC-1-1	1.48825403874962	RBMS1+	HCM	0.077026209165029
TGTAAGCTCTGGGCAC-1-1	2.06122358135301	RBMS1+	HCM	0.0779343173468113
TTCGGTCTCGTTCCTG-1-1	1.48807705542983	RBMS1+	HCM	0.0724440774304539
AGTGCCGGTACTTCCC-1-1	1.90745415105343	RBMS1-	HCM	0.073179036379686
ATGGATCCACTTGTGA-1-1	1.90784500414179	RBMS1+	HCM	0.0925543783145317
AGTCACAGTGATGAAT-1-1	0.764647717792679	RBMS1+	HCM	0.0707424837621083
CCGGTGATCTAGGCAT-1-1	1.72150684423175	RBMS1+	HCM	0.096670155354376
ATACCTTAGGCTGGAT-1-1	0.764893294579957	RBMS1-	HCM	0.0594057862784374
CATTCATTCGCTTTAT-1-1	2.20242237233692	RBMS1+	HCM	0.0812980480173552
TACAGGTTCGAAGCAG-1-1	2.20365030225719	RBMS1+	HCM	0.0854722439431466
TATTTCGTCTCCTGAC-1-1	1.19437569071597	RBMS1+	HCM	0.0614055259608986
GCAGGCTAGCAGCGAT-1-1	1.72386818199627	RBMS1+	HCM	0.0701873866241831
GATCCCTCACCAACAT-1-1	1.72377357473765	RBMS1+	HCM	0.0589636067379105
TTTATGCTCGTTCGCT-1-1	2.3252609739204	RBMS1+	HCM	0.0838611086669832
TAAGTCGTCTCCTGTG-1-1	2.06883920025034	RBMS1+	HCM	0.0814533873207502
GCAACCGTCAATCGGT-1-1	1.72585790482808	RBMS1+	HCM	0.0964051705539396
CAATACGAGGCGTTGA-1-1	1.19783628565788	RBMS1+	HCM	0.0936067727948842
AGGCATTCACCGGAAA-1-1	1.72671238338778	RBMS1-	HCM	0.043115278848798
GGCAGTCGTAACGGTG-1-1	1.72737770179861	RBMS1-	HCM	0.103815831123829
CCCAACTTCGGATACT-1-1	1.19945350833487	RBMS1+	HCM	0.0858676568938615
ACGCACGGTTGACTGT-1-1	1.19969651259972	RBMS1+	HCM	0.0815867791326039
ATCCACCAGACCTTTG-1-1	1.49914472662476	RBMS1+	HCM	0.0691133099626534
CGTTAGAGTGCCCTTT-1-1	1.19985857656374	RBMS1+	HCM	0.0729345266932531
TGTTGAGTCCTAGCCT-1-1	1.91758478926694	RBMS1+	HCM	0.0598223889169939
TCAGCAATCCGTGGCA-1-1	0.7705251991316	RBMS1+	HCM	0.0934448312607552
AAGCCATGTTCTATCT-1-1	0.771274367458731	RBMS1+	HCM	0.0735257130363966
TGAGACTGTATTGGCT-1-1	0.77146189840423	RBMS1+	HCM	0.0842556788513851
TATCTGTGTGCCTGAC-1-1	1.50221346333821	RBMS1+	HCM	0.0826457976420725
TCCATCGCACAGTCAT-1-1	2.21374942574787	RBMS1+	HCM	0.0924495918056547
CCTATCGCATTCTCTA-1-1	2.21416434717885	RBMS1+	HCM	0.0651301221826034
GGGACCTCATAGCACT-1-1	1.20278411768455	RBMS1+	HCM	0.112321147468077
TGAGGTTTCCTCGATC-1-1	1.7342580022115	RBMS1-	HCM	0.0659344580643891
CCCGGAAGTACCGGCT-1-1	1.92175568908168	RBMS1+	HCM	0.0644325435271461
CTGGTCTAGAAATCCA-1-1	1.50366271711037	RBMS1+	HCM	0.0627526075411609
TCCATGCGTCCAGGTC-1-1	1.73349017273941	RBMS1+	HCM	0.0791938595782913
GGATGTTTCCGCATAA-1-1	0.774160395669338	RBMS1+	HCM	0.0932643478041648
CATCCCATCGCACGAC-1-1	1.73521897507821	RBMS1+	HCM	0.127870272781064
AGTACTGGTTCCCACT-1-1	1.50520617489663	RBMS1-	HCM	0.0731686756339562
GGAATGGTCAGTGTGT-1-1	1.73589244174699	RBMS1+	HCM	0.0654541608506052
AAACGCTCACCGTACG-1-1	1.50602481706067	RBMS1+	HCM	0.0991420782356461
TAGCACAGTCCACAGC-1-1	2.08245152364231	RBMS1+	HCM	0.0698819043094496
ACGCACGTCCTAGCGG-1-1	2.08101813831017	RBMS1+	HCM	0.0933495906407239
CAGCGTGTCCGACGGT-1-1	2.33922259781178	RBMS1+	HCM	0.0873706945187142
ATACCTTTCGTGGGAA-1-1	1.73965651074505	RBMS1+	HCM	0.0724737296412231
TGAGGGAGTCGCCACA-1-1	0	RBMS1-	HCM	0.0818974814731593
GCGAGAAAGATGACAT-1-1	2.08337438153339	RBMS1-	HCM	0.0933745682175733
CCATCACTCGTCGACG-1-1	1.73849618108911	RBMS1+	HCM	0.0811033726449525
ATTTACCGTCGTATGT-1-1	1.73897941843377	RBMS1+	HCM	0.0669730203011654
GAGCTGCCACTACACA-1-1	1.73782020798237	RBMS1-	HCM	0.0634574566704148
TTTAGTCTCCGCCTAT-1-1	0.775864950963305	RBMS1+	HCM	0.0779437391513929
GGGAGATTCTTCTCAA-1-1	1.92856	RBMS1+	HCM	0.0929193063666098
CTACATTGTCTTTCAT-1-1	2.08440106379445	RBMS1+	HCM	0.0827679165912864
GAGGCAAAGTCGGGAT-1-1	2.08429833463184	RBMS1+	HCM	0.0661769057750492
AGCTCAAGTACTGAGG-1-1	1.5115094669724	RBMS1+	HCM	0.059738877717102
ATTCCATTCCTATGGA-1-1	2.08986518446901	RBMS1+	HCM	0.123822701903868
CATGGATTCGTACCTC-1-1	1.5138087213258	RBMS1-	HCM	0.0641390890634252
CCTAAGATCCACTAGA-1-1	1.74353819616375	RBMS1-	HCM	0.0906531839343035
AACGAAATCCGTACGG-1-1	1.74353819616375	RBMS1-	HCM	0.0934207922353351
CTTGAGAAGGCCTGCT-1-1	1.51187679201823	RBMS1+	HCM	0.0728486765099212
TCAAGTGGTAGCGTCC-1-1	1.21232039262598	RBMS1+	HCM	0.0956573846369306
CACTGAAGTGCCCTTT-1-1	1.93279141822664	RBMS1+	HCM	0.0898943269320916
ATACCGAGTTCTTAGG-1-1	2.09058973266341	RBMS1+	HCM	0.113413035167687
AGACCCGGTCCGATCG-1-1	2.34634655143386	RBMS1+	HCM	0.0830046004129576
ATGGAGGGTACCAGAG-1-1	2.09204085125324	RBMS1-	HCM	0.0824427956272905
GTGAGTTAGACCTCAT-1-1	2.34816394880204	RBMS1+	HCM	0.0725702630791753
CTACCTGAGGGTGAAA-1-1	1.51436177546068	RBMS1+	HCM	0.0847812138605121
TAACGACTCTTGGTCC-1-1	2.09339073934587	RBMS1+	HCM	0.0870040944564594
CAAGCTATCTCGAACA-1-1	1.2146476785902	RBMS1+	HCM	0.0850466997660141
AATGAAGAGTGCACCC-1-1	1.93613420090857	RBMS1+	HCM	0.0665330997185664
CATGCAACAGGTCAAG-1-1	1.21506431895552	RBMS1+	HCM	0.0688331232100179
ATAGAGAGTTCCAAAC-1-1	0.782440547129916	RBMS1+	HCM	0.0840815505131065
CGAAGTTAGAAACCAT-1-1	1.21548127961329	RBMS1+	HCM	0.0897849806109839
AGAAATGAGTTAACAG-1-1	1.74812676048036	RBMS1+	HCM	0.0812543484381728
TTGCTGCGTCCCTAAA-1-1	1.21598	RBMS1+	HCM	0.112569114461255
GTTGCGGAGACATACA-1-1	2.35116605746464	RBMS1+	HCM	0.0650982015756078
GACTATGCAGGTTCAT-1-1	2.09568049687899	RBMS1+	HCM	0.0643839073172273
TACGGTACAGGGAATC-1-1	2.09484708060144	RBMS1-	HCM	0.0620126203040589
CTCACTGTCAGGGTAG-1-1	1.75067803639854	RBMS1+	HCM	0.0683894263456651
TGCAGTAAGCTAGATA-1-1	1.21950047854848	RBMS1+	HCM	0.0742031259630284
GAAGTAAGTAGTGATA-1-1	2.23348593599435	RBMS1-	HCM	0.0645123794547443
AGGGAGTCAGAGCCCT-1-1	0.78347252126013	RBMS1+	HCM	0.100359245615649
CTTGAGAGTAGTCACT-1-1	0.78457213234797	RBMS1-	HCM	0.0881348277132544
CGAATTGCAGTTGAAA-1-1	1.94041037431251	RBMS1-	HCM	0.0949376945302963
CCTCAGTCACCCGTAG-1-1	1.9400020654811	RBMS1+	HCM	0.075414292267031
TGAATGCCACCTCTGT-1-1	0	RBMS1+	HCM	0.0973854220691498
TAAGCCAGTTCCGCAG-1-1	2.35698682635766	RBMS1+	HCM	0.106627796698037
GCCCAGAAGCGGTAAC-1-1	1.7555114780636	RBMS1+	HCM	0.0890082404985055
AAGTGAAGTAGGGAGG-1-1	1.75511566661136	RBMS1+	HCM	0.0793903901334833
CCACGTTAGCTAGTTC-1-1	1.75501674845003	RBMS1+	HCM	0.0977654521379212
AAACGCTCAGTTCCAA-1-1	1.2229572221854	RBMS1+	HCM	0.069117407291722
GTCTCACCATCACGGC-1-1	0.787563880527983	RBMS1-	HCM	0.0697354708718645
TATTCCAGTTCAATCG-1-1	0	RBMS1+	HCM	0.0747617530224555
CCACCATGTAATGCTC-1-1	2.10448545261394	RBMS1+	HCM	0.0733086800402847
TCTACATCAAGGCCTC-1-1	1.52505534415886	RBMS1+	HCM	0.0927886206124313
TCACTCGCAGAACTAA-1-1	2.46703850400489	RBMS1+	HCM	0.111782596145218
CTACATTGTCTACATG-1-1	1.94532751828964	RBMS1+	HCM	0.0819786744403202
TGAATCGCATGCAGCC-1-1	0.78913433453408	RBMS1+	HCM	0.0724202305496745
ACATGCACAACGCATT-1-1	1.52730969826954	RBMS1+	HCM	0.0777642408073023
ACAGGGAGTAGGCAAC-1-1	0	RBMS1+	HCM	0.0675677683804044
CCATCACGTATCGAGG-1-1	0.788872135082057	RBMS1+	HCM	0.115976311409852
TACCGGGCACTTGACA-1-1	1.76137563002303	RBMS1-	HCM	0.0484209517046631
CATGAGTAGTCATAGA-1-1	1.95007023206793	RBMS1+	HCM	0.0918706298315486
CTGCCATTCTAGGAAA-1-1	2.10786596166046	RBMS1+	HCM	0.0550458027222916
CCGGGTACAAGAAACT-1-1	1.95007023206793	RBMS1+	HCM	0.101761435834762
CAGTGCGCACTGGAAG-1-1	1.53061152368656	RBMS1+	HCM	0.102409514081595
TAACGACTCTGTCCGT-1-1	0.791832484108251	RBMS1+	HCM	0.130238968525732
GTAATGCTCAACACCA-1-1	1.22839729156757	RBMS1+	HCM	0.0920549935094905
ACTTCGCAGAAAGCGA-1-1	1.76488	RBMS1+	HCM	0.0978439229374327
GTAGAGGTCTACCACC-1-1	2.11030474609664	RBMS1+	HCM	0.0688640725178745
GAGGCAACAGCCTACG-1-1	1.53089532670054	RBMS1+	HCM	0.100542538190137
TCCTTTCTCTACACTT-1-1	2.11041095256371	RBMS1+	HCM	0.0790437243447795
TACCTGCAGGAGTCTG-1-1	2.24839548332066	RBMS1+	HCM	0.0831742888265253
CTACGGGCAATGAGCG-1-1	1.53279054758662	RBMS1-	HCM	0.0950274095167795
AATGCCATCCTTCGAC-1-1	1.76488	RBMS1+	HCM	0.0692494388244811
GTTGCGGTCAATGTCG-1-1	1.53345519331172	RBMS1-	HCM	0.0756982543071832
GCCATTCCACCCTAAA-1-1	2.47841312047745	RBMS1-	HCM	0.0793584984651848
GATTGGTCACGTCATA-1-1	2.36974076323712	RBMS1+	HCM	0.0730659929956812
CTCCCAATCTACCAGA-1-1	0.794217643638574	RBMS1-	HCM	0.0852543647595338
CACTGTCAGCCTATCA-1-1	1.95473901037775	RBMS1+	HCM	0.0704825530551975
CAACGGCTCCTATGGA-1-1	0.795016059814998	RBMS1+	HCM	0.12907279506005
TTGCATTGTACTGTTG-1-1	1.76718820849755	RBMS1-	HCM	0.077068802961956
ATCCCTGGTCGCTGCA-1-1	1.5349769598802	RBMS1-	HCM	0.0938140299516618
CGGGACTTCATTTGGG-1-1	1.23208297036768	RBMS1+	HCM	0.0556222673822253
GCGATCGCAACACGTT-1-1	1.53507218954632	RBMS1+	HCM	0.088734694407899
AGGGAGTCACACCTTC-1-1	1.23311597111157	RBMS1-	HCM	0.0777692362442464
ACCACAATCTTACTGT-1-1	2.37282232612858	RBMS1-	HCM	0.0823733880197813
TCCTCCCTCAATCCAG-1-1	1.23302981338429	RBMS1+	HCM	0.0790160954533251
TGATCAGAGTCACTAC-1-1	2.37238140115963	RBMS1+	HCM	0.073539212921806
CAGCACGCAGGGATAC-1-1	0.79581616681598	RBMS1+	HCM	0.0858738662792578
ACAGGGAGTCAGACTT-1-1	2.25491719570192	RBMS1-	HCM	0.0655404756748769
ATCCCTGGTAAGGCTG-1-1	1.77274455848015	RBMS1+	HCM	0.0897372948917957
TCAGCAAGTCATATGC-1-1	0.797220439573996	RBMS1+	HCM	0.113558554643867
GAGATGGTCCGTTGAA-1-1	1.23536083136102	RBMS1+	HCM	0.0863221327019089
ATGGATCTCGCTTGAA-1-1	2.82606030994453	RBMS1-	HCM	0.0906130366444557
TTTACCATCCACTTTA-1-1	1.23666012774018	RBMS1+	HCM	0.0836451096720502
GAGTGAGAGAAGGCTC-1-1	1.77325184657207	RBMS1+	HCM	0.0981382973802774
ATAGAGAAGTTACGGG-1-1	1.77497934295006	RBMS1-	HCM	0.0784916632371877
GACCCAGTCGACGTCG-1-1	1.54167716546894	RBMS1+	HCM	0.0508611273830488
TGACAGTAGTAGACCG-1-1	1.54186962353636	RBMS1+	HCM	0.0677797474081968
CACAGATAGAATTTGG-1-1	1.54235101912454	RBMS1-	HCM	0.0706285103836239
TATATCCTCTCATGCC-1-1	1.23857133153586	RBMS1+	HCM	0.113280981126149
ATGGATCTCAAAGGTA-1-1	1.23961660963794	RBMS1+	HCM	0.0897598504685084
TGTTCATCAGCTACTA-1-1	1.77497934295006	RBMS1+	HCM	0.0755341749254519
GAGAGGTTCACATACG-1-1	1.77752743642008	RBMS1-	HCM	0.0735774367416928
ATTCGTTTCCACAAGT-1-1	2.12618175857957	RBMS1+	HCM	0.0889038759199326
TGATGCATCTAAGCCA-1-1	0.802550240535763	RBMS1+	HCM	0.0961877835575101
TATTGGGGTCCCTGTT-1-1	1.77773167917179	RBMS1+	HCM	0.0839553698855678
AACGAAACAGACACAG-1-1	1.96913380959278	RBMS1+	HCM	0.0999845825275498
GGGTATTGTTTGCAGT-1-1	1.24241374783911	RBMS1-	HCM	0.0734620223313823
TGTGGCGTCTCTGCCA-1-1	1.54767010628546	RBMS1+	HCM	0.0671701316737165
CAACAGTTCAACTGAC-1-1	1.54825301765902	RBMS1+	HCM	0.0779072200491679
CACACAAGTACTCGAT-1-1	1.97083301450523	RBMS1+	HCM	0.0619096000872519
ATACCGAAGGCGATAC-1-1	0.804593932310098	RBMS1+	HCM	0.0401258996141308
CCGTAGGTCATGTCTT-1-1	1.54903104770509	RBMS1-	HCM	0.0950274590853539
CTCATCGTCCCTTGGT-1-1	1.78429860398032	RBMS1+	HCM	0.0879443130591676
TCCTTTCGTGCAAGAC-1-1	1.55273946509042	RBMS1+	HCM	0.0706923719425824
TACAACGTCCGTCAAA-1-1	0.806923413116132	RBMS1+	HCM	0.0628505273000853
AAGGAATCATCCAACA-1-1	1.55205474439986	RBMS1+	HCM	0.0792855696875196
CCCTAACCAGCCTTCT-1-1	0.807267183141113	RBMS1+	HCM	0.0947761224449092
CGGACACCATAATGCC-1-1	1.78781206834478	RBMS1-	HCM	0.0685972081919977
GAGACCCAGTTTGCTG-1-1	1.55460163272451	RBMS1+	HCM	0.109143795083738
AGTAGTCAGGCATTTC-1-1	0	RBMS1+	HCM	0.0867896701311503
CTCCCTCGTTGTGCAT-1-1	1.78916003963854	RBMS1+	HCM	0.0958880406689502
AGAAGCGGTCGACGCT-1-1	0.809543830301769	RBMS1+	HCM	0.0700491264363717
GGGTTATCAACGGCTC-1-1	0.809613030919786	RBMS1+	HCM	0.0850874129637316
CTCCCTCCAGAGAATT-1-1	1.25267368995519	RBMS1+	HCM	0.0652457173104497
CAATCGACACAGCTGC-1-1	0	RBMS1+	HCM	0.0979648552941301
GAGGCCTAGTGCACCC-1-1	0.81106913018713	RBMS1+	HCM	0.063639323874559
ATCTCTAAGGCCTAAG-1-1	1.25392489671168	RBMS1-	HCM	0.0786421170239678
CTATCCGAGGACGCAT-1-1	1.55834201633772	RBMS1+	HCM	0.0871361647580622
CACAGGCCAATAGGGC-1-1	2.27883931475932	RBMS1+	HCM	0.04661197667491
GACAGCCCATGGCCCA-1-1	1.25437243968455	RBMS1+	HCM	0.0862984360902686
AATCACGTCCCAAGTA-1-1	1.79468210501893	RBMS1-	HCM	0.067398567217572
GACATCACAACACAAA-1-1	1.98771211891717	RBMS1+	HCM	0.0979749643122266
GTGATGTGTAAGATCA-1-1	0.814348116769587	RBMS1+	HCM	0.0836710284821206
TGCAGATGTTCAGCTA-1-1	1.79667214856938	RBMS1+	HCM	0.0894123505736527
CAGTTAGGTTATGACC-1-1	1.98727737750378	RBMS1+	HCM	0.0717706022809434
ATTGGGTCAAATCGTC-1-1	1.79814204663811	RBMS1+	HCM	0.0589870317762026
GAACTGTTCAACACGT-1-1	1.9876034102156	RBMS1+	HCM	0.0724159377229272
TTCGCTGTCCTTGACC-1-1	1.98792958304071	RBMS1+	HCM	0.0689514051727536
AGCTACATCATTGTGG-1-1	1.79782681424216	RBMS1-	HCM	0.0929261629550881
AGGGTCCGTCCAATCA-1-1	1.25832641494449	RBMS1+	HCM	0.0825871718764683
AGTGACTTCGTGGGAA-1-1	0.815330248458139	RBMS1+	HCM	0.0913249777433974
CATCAAGCAAGGTCTT-1-1	0.815822251970285	RBMS1-	HCM	0.0627234401068143
TGTCAGAAGCAGCCCT-1-1	1.79887812916272	RBMS1+	HCM	0.0981455288319473
GTAATCGCACAAACGG-1-1	1.99098063898343	RBMS1+	HCM	0.0589067894285732
TTTGGTTCACCCTGTT-1-1	1.98890894327349	RBMS1+	HCM	0.0754438966323192
TTTCGATCATTGACAC-1-1	1.56598758786498	RBMS1+	HCM	0.0861852941824263
ATCGTGAGTATTGAGA-1-1	0.81751388733747	RBMS1+	HCM	0.0756942080558235
AAGACAACATCGGTTA-1-1	1.56768768697086	RBMS1+	HCM	0.0865879312249901
CCTGTTGGTGTCATCA-1-1	1.80193569871299	RBMS1+	HCM	0.0684513485324622
CCCGAAGTCAACTGGT-1-1	1.80119646911547	RBMS1+	HCM	0.0579135895891502
CCTTGTGCAACAAAGT-1-1	1.80256993145989	RBMS1+	HCM	0.0759461378146959
GCACTAACAAGGCGTA-1-1	0.818787479672354	RBMS1-	HCM	0.0849766586805621
ACTACGAAGTACCATC-1-1	1.99316749191255	RBMS1+	HCM	0.0826410682622496
TCTCCGATCCATGATG-1-1	0.818716614696126	RBMS1+	HCM	0.0681511019032283
CGAAGGAGTGCCGTAC-1-1	0.819212941540314	RBMS1+	HCM	0.0479296896982298
TTAGGGTGTGGTAACG-1-1	0.818079411896209	RBMS1+	HCM	0.0711856455008271
AATAGAGCAGCTACTA-1-1	1.99283906254343	RBMS1+	HCM	0.0786053395225906
TCATGGATCCTTCAGC-1-1	1.99338652368575	RBMS1+	HCM	0.0831831996512657
TCTCCGAAGTAGGCCA-1-1	0.818787479672354	RBMS1-	HCM	0.0703438399974669
CAGGTATCAAACGGCA-1-1	2.78664534462065	RBMS1+	HCM	0.0593688868173344
AAGTACCTCACCCTGT-1-1	1.26494888451126	RBMS1-	HCM	0.0871571600767545
CAATTTCGTATTCTCT-1-1	1.57110117948439	RBMS1+	HCM	0.0955107835679515
CTAACTTTCCATTGTT-1-1	1.99547047856311	RBMS1-	HCM	0.0551085071248202
GCAGCTGCAGCAGTGA-1-1	2.29049915848555	RBMS1+	HCM	0.092121802824433
TCACAAGTCGTTATCT-1-1	1.80670617192086	RBMS1+	HCM	0.104089095312612
GTGTCCTTCTGACAGT-1-1	1.57170540975908	RBMS1+	HCM	0.0792738932209055
CTGGACGGTACTGACT-1-1	1.57100052853098	RBMS1+	HCM	0.0566396877870867
TCCTCGACAATAGTCC-1-1	0.820065266742025	RBMS1+	HCM	0.0739971941923274
GGAATCTCACGAGAAC-1-1	1.26577081197367	RBMS1+	HCM	0.0619849134184269
TGTCAGATCTCGTTTA-1-1	1.80723818746568	RBMS1+	HCM	0.100169523434261
CCCATTGGTTCGGACC-1-1	1.99987649981298	RBMS1+	HCM	0.101563965800247
CATTGAGTCGGTATGT-1-1	1.26953047965382	RBMS1-	HCM	0.0807913147152565
GTGATGTAGGTTTGAA-1-1	1.57615350867309	RBMS1+	HCM	0.0736150135051929
TCTGTCGCAGGTTCCG-1-1	1.57605208029777	RBMS1+	HCM	0.077912779007486
TTCAGGATCCTATGGA-1-1	2.0002079816773	RBMS1+	HCM	0.0960026979837239
CAATTTCCATCTAGAC-1-1	2.16141801481902	RBMS1+	HCM	0.107962380696394
GTGACGCAGACATACA-1-1	1.57849069006914	RBMS1+	HCM	0.0806100323945021
TCTGGCTCATCATTTC-1-1	2.52821114651093	RBMS1+	HCM	0.0701770332548377
AATGGAACAATCGTCA-1-1	1.27091228700105	RBMS1+	HCM	0.0951499912598783
CATGCGGCAAGATGGC-1-1	2.00286504198279	RBMS1+	HCM	0.0518090214023618
ATTACTCTCAAACGAA-1-1	1.81322383169409	RBMS1+	HCM	0.11931365650766
CTTTCAATCTCCTACG-1-1	1.81397555270741	RBMS1+	HCM	0.0571494455798639
CTAGACACAAGTTGGG-1-1	1.81322383169409	RBMS1+	HCM	0.0614992702494153
ACACTGAAGGATACAT-1-1	1.57910175768955	RBMS1+	HCM	0.0890106843991668
CTCCTTTGTTACCTGA-1-1	1.81440546038007	RBMS1-	HCM	0.0764071686550621
AGCCAGCAGTAGAATC-1-1	1.27433534154027	RBMS1-	HCM	0.0951921962049311
[truncated: 117,915 more rows]
