# Supplementary material for: RBMS1 orchestrates cardiac hypertrophy by facilitating CTTN splice-switching and sarcomere dynamics
Source: EMBO Mol Med. 2025 Nov 10;17(12):3555–85. doi: 10.1038/s44321-025-00334-z (PMC12686484; doi:10.1038/s44321-025-00334-z)
Supplement: Supplementary file 11 — Source data Fig. 8 [file 44321_2025_334_MOESM11_ESM.zip › Figure 8/8D/8D-quantification.xlsx]

## Sheet: Sheet1
	p-Pi3k/Pi3k/Gapdh				p-Akt/Akt/Gapdh
	AAV9-Vector	AAV9-RBMS1			AAV9-Vector	AAV9-RBMS1
	0.968652	2.57473			1.22591	2.44202
	1.16614	2.49311			0.916944	2.86104
	0.865204	2.79839			0.857143	2.94673
	1.03604	2.1976			1.04221	3.06827
	1.15315	2.68184			1.14935	3.18273
	0.810811	2.8346			0.808441	2.69772
