# Supplementary material for: RBMS1 orchestrates cardiac hypertrophy by facilitating CTTN splice-switching and sarcomere dynamics
Source: EMBO Mol Med. 2025 Nov 10;17(12):3555–85. doi: 10.1038/s44321-025-00334-z (PMC12686484; doi:10.1038/s44321-025-00334-z)
Supplement: Supplementary file 11 — Source data Fig. 8 [file 44321_2025_334_MOESM11_ESM.zip › Figure 8/8E/8E-quantification.xlsx]

## Sheet: Sheet1
	p-Pi3k/Pi3k/Gapdh						p-Akt/Akt/Gapdh
	RBMS1-flox+Sham	RBMS1-cKO+Sham	RBMS1-flox+TAC	RBMS1-cKO+TAC			RBMS1-flox+Sham	RBMS1-cKO+Sham	RBMS1-flox+TAC	RBMS1-cKO+TAC
	1.21519	0.926729	3.56183	1.26019			1.05925	0.857357	3.76736	1.28368
	0.977848	0.86018	3.19233	1.19827			1.13372	0.931823	3.59194	1.59018
	0.806962	0.764092	3.47867	1.76725			0.807031	1.1671	2.86837	1.49108
	1.23762	0.812502	3.06782	0.898362			0.998724	0.79192	3.19713	1.0673
	0.920792	0.96182	3.22017	1.44372			1.14906	0.898302	3.38729	1.79837
	0.841584	0.83781	3.38782	1.0474			0.852219	0.953703	3.07923	0.950184
