# Supplementary material for: RBMS1 orchestrates cardiac hypertrophy by facilitating CTTN splice-switching and sarcomere dynamics
Source: EMBO Mol Med. 2025 Nov 10;17(12):3555–85. doi: 10.1038/s44321-025-00334-z (PMC12686484; doi:10.1038/s44321-025-00334-z)
Supplement: Supplementary file 11 — Source data Fig. 8 [file 44321_2025_334_MOESM11_ESM.zip › Figure 8/8G/8G-quantification.xlsx]

## Sheet: Sheet1
	p-Pi3k/Pi3k/Gapdh						p-Akt/Akt/Gapdh
	TAC+AAV9-sh-Vector+AAV9-Vector	TAC+AAV9-sh-Vector+AAV9-Rbms1	TAC+AAV9-sh-Δe11+AAV9-Vector	TAC+AAV9-sh-Δe11+AAV9-Rbms1			TAC+AAV9-sh-Vector+AAV9-Vector	TAC+AAV9-sh-Vector+AAV9-Rbms1	TAC+AAV9-sh-Δe11+AAV9-Vector	TAC+AAV9-sh-Δe11+AAV9-Rbms1
	0.962206	2.49735	0.453302	1.26394			1.01174	2.94574	0.435725	1.26773
	0.931563	2.26425	0.643362	1.14167			1.07197	2.76104	0.494748	1.20127
	1.10623	2.75582	0.554617	1.20362			0.916293	3.15557	0.716618	1.14729
	1.25676	2.38421	0.555728	0.865728			1.02364	3.22633	0.435729	0.857728
	0.891892	2.46573	0.63574	0.825729			1.11444	2.79947	0.576105	0.918839
	0.851351	2.31467	0.576482	0.925728			0.861919	3.07579	0.657281	0.846382
