# Supplementary material for: RBMS1 orchestrates cardiac hypertrophy by facilitating CTTN splice-switching and sarcomere dynamics
Source: EMBO Mol Med. 2025 Nov 10;17(12):3555–85. doi: 10.1038/s44321-025-00334-z (PMC12686484; doi:10.1038/s44321-025-00334-z)
Supplement: Supplementary file 12 — Source data Fig. 9 [file 44321_2025_334_MOESM12_ESM.zip]

Archive with 67 entries (45 files):
- Figure 9/
- Figure 9/9A/
- Figure 9/9A/B Mode/
- Figure 9/9A/B Mode/Sham.tif
- Figure 9/9A/B Mode/TAC+NTP(5mgkg).tif
- Figure 9/9A/B Mode/TAC+VAL(10mgkg).tif
- Figure 9/9A/B Mode/TAC.tif
- Figure 9/9A/M Mode/
- Figure 9/9A/M Mode/Sham.tif
- Figure 9/9A/M Mode/TAC+NTP(5mgkg).tif
- Figure 9/9A/M Mode/TAC+VAL(5mgkg).tif
- Figure 9/9A/M Mode/TAC.tif
- Figure 9/9B/
- Figure 9/9B/9B-quantification.xlsx
- Figure 9/9C/
- Figure 9/9C/9C-quantification.xlsx
- Figure 9/9D/
- Figure 9/9D/9D.JPG
- Figure 9/9E/
- Figure 9/9E/9E-quantification.xlsx
- Figure 9/9F/
- Figure 9/9F/Cross/
- Figure 9/9F/Cross/Sham.tif
- Figure 9/9F/Cross/TAC+NTP.tif
- Figure 9/9F/Cross/TAC+VAL.tif
- Figure 9/9F/Cross/TAC.tif
- Figure 9/9F/H&E/
- Figure 9/9F/H&E/Sham.tif
- Figure 9/9F/H&E/TAC+NTP.tif
- Figure 9/9F/H&E/TAC+VAL.tif
- Figure 9/9F/H&E/TAC.tif
- Figure 9/9G/
- Figure 9/9G/Interstital/
- Figure 9/9G/Interstital/Sham.tif
- Figure 9/9G/Interstital/TAC+NTP.tif
- Figure 9/9G/Interstital/TAC+VAL.tif
- Figure 9/9G/Interstital/TAC.tif
- Figure 9/9G/Perivascular/
- Figure 9/9G/Perivascular/Sham.tif
- Figure 9/9G/Perivascular/TAC+NTP.tif
- Figure 9/9G/Perivascular/TAC+VAL.tif
- Figure 9/9G/Perivascular/TAC.tif
- Figure 9/9H/
- Figure 9/9H/9H-quantification.xlsx
- Figure 9/9I/
- Figure 9/9I/Sham.tif
- Figure 9/9I/TAC+NTP.tif
- Figure 9/9I/TAC+VAL.tif
- Figure 9/9I/TAC.tif
- Figure 9/9J/
- Figure 9/9J/9J-quantification.xlsx
- Figure 9/9K/
- Figure 9/9K/ANP/
- Figure 9/9K/ANP/Sham.tif
- Figure 9/9K/ANP/TAC+NTP.tif
- Figure 9/9K/ANP/TAC+VAL.tif
- Figure 9/9K/ANP/TAC.tif
- Figure 9/9K/β-MHC/
- Figure 9/9K/β-MHC/Sham.tif
- Figure 9/9K/β-MHC/TAC+NTP.tif
- Figure 9/9K/β-MHC/TAC+VAL.tif
- Figure 9/9K/β-MHC/TAC.tif
- Figure 9/9L/
- Figure 9/9L/9L-quantification.xlsx
- Figure 9/9M/
- Figure 9/9M/9M-quantification.xlsx
- Figure 9/9M/9M.jpg
