# Supplementary material for: RBMS1 orchestrates cardiac hypertrophy by facilitating CTTN splice-switching and sarcomere dynamics
Source: EMBO Mol Med. 2025 Nov 10;17(12):3555–85. doi: 10.1038/s44321-025-00334-z (PMC12686484; doi:10.1038/s44321-025-00334-z)
Supplement: Supplementary file 12 — Source data Fig. 9 [file 44321_2025_334_MOESM12_ESM.zip › Figure 9/9B/9B-quantification.xlsx]

## Sheet: Sheet1
	LVEF (%)
	Sham	TAC	TAC+NTP	TAC+VAL
	72.4611	27.4906	63.1716	61.8778
	72.0291	52.9194	64.1718	59.2836
	72.3656	57.7416	70.7278	64.5275
	67.8873	40.0033	57.4168	70.3784
	71.5535	48.0131	71.009	48.3708
	80.5825	36.9514	72.1775	66.1383
	67.2636	38.9779	64.2798	51.4407
	74.1717	40.0483	72.6871	52.6468
	78.316	44.8295	57.9039	61.0746
	71.1126	63.3747	67.4566	60.1415
	75.4386	26.7274	60.7467	58.3329
	77.3802	45.8332	59.257	47.225
	65.3318	41.6165	65.1768	60.3071
	76.2329	39.8796	70.0492	67.313
	78.3705	45.2923	63.6727	70.9362
