# Supplementary material for: RBMS1 orchestrates cardiac hypertrophy by facilitating CTTN splice-switching and sarcomere dynamics
Source: EMBO Mol Med. 2025 Nov 10;17(12):3555–85. doi: 10.1038/s44321-025-00334-z (PMC12686484; doi:10.1038/s44321-025-00334-z)
Supplement: Supplementary file 12 — Source data Fig. 9 [file 44321_2025_334_MOESM12_ESM.zip › Figure 9/9C/9C-quantification.xlsx]

## Sheet: Sheet1
	LVFS (%)
	Sham	TAC	TAC+NTP	TAC+VAL
	40.458	12.4413	33.3333	32.3463
	39.8496	26.6393	34.1289	30.4
	40.411	29.7235	39.3375	34.2466
	36.4341	19.0855	29.3976	38.983
	39.8693	23.5908	39.3258	23.6486
	47.6923	17.4905	40.3333	35.3222
	36.3014	18.5824	34.0278	25.8621
	41.6667	19.1406	40.7407	26.3158
	45.5224	21.7391	29.4964	31.8584
	38.9474	33.7945	36.1809	31.0905
	43.0556	12.2222	31.3869	29.9252
	44.2577	22.3577	30.6168	22.8972
	34.5865	19.9597	34.5745	31.3979
	43.4286	18.9899	38.1443	36.2205
	45.7143	22.2222	33.7662	39.2857
