# Supplementary material for: RBMS1 orchestrates cardiac hypertrophy by facilitating CTTN splice-switching and sarcomere dynamics
Source: EMBO Mol Med. 2025 Nov 10;17(12):3555–85. doi: 10.1038/s44321-025-00334-z (PMC12686484; doi:10.1038/s44321-025-00334-z)
Supplement: Supplementary file 12 — Source data Fig. 9 [file 44321_2025_334_MOESM12_ESM.zip › Figure 9/9E/9E-quantification.xlsx]

## Sheet: Sheet1
	HW/ BW (mg/g)
	Sham	TAC	TAC+NTP	TAC+VAL
	4.5493	5.58175	5.69697	6.30303
	5.05381	6.65116	5.95833	5.14831
	3.94884	5.40154	5.17105	5.28936
	4.18571	5.92164	4.48739	5.47059
	4.58738	5.44526	4.69231	5.87054
	4.65385	6.55944	4.8	4.77236
	3.91102	5.74597	4.31858	5.78423
	4.55263	5.95436	5.51835	4.93191
	4.49761	7.49115	5.20084	5.57143
	4.37681	7.21368	4.22449	5.36522
	4.18803	6.224	5.33898	4.99569
	5.12264	6.62992	4.86076	4.53982
	4.30332	6.44141	4.56769	5.61607
	4.5678	6.64919	5.64091	5.42259
	3.78509	7.31963	4.90043	6.41991
