# Supplementary material for: RBMS1 orchestrates cardiac hypertrophy by facilitating CTTN splice-switching and sarcomere dynamics
Source: EMBO Mol Med. 2025 Nov 10;17(12):3555–85. doi: 10.1038/s44321-025-00334-z (PMC12686484; doi:10.1038/s44321-025-00334-z)
Supplement: Supplementary file 12 — Source data Fig. 9 [file 44321_2025_334_MOESM12_ESM.zip › Figure 9/9H/9H-quantification.xlsx]

## Sheet: Sheet1
	Perivascular fibrotic area
	Sham	TAC	TAC+NTP	TAC+VAL
	6.382	18.782	7.438	9.566
	5.433	16.789	8.386	10.32
	5.271	17.796	9.575	10.799
	4.665	18.477	8.781	11.354
	4.582	19.254	6.722	8.714
	4.945	16.064	7.784	12.464
