# Supplementary material for: RBMS1 orchestrates cardiac hypertrophy by facilitating CTTN splice-switching and sarcomere dynamics
Source: EMBO Mol Med. 2025 Nov 10;17(12):3555–85. doi: 10.1038/s44321-025-00334-z (PMC12686484; doi:10.1038/s44321-025-00334-z)
Supplement: Supplementary file 12 — Source data Fig. 9 [file 44321_2025_334_MOESM12_ESM.zip › Figure 9/9L/9L-quantification.xlsx]

## Sheet: Sheet1
	Myh7 mRNA expression					Nppa mRNA expression					Nppb mRNA expression
	Sham	TAC	TAC+NTP	TAC+VAL		Sham	TAC	TAC+NTP	TAC+VAL		Sham	TAC	TAC+NTP	TAC+VAL
	0.835796	2.39582	1.68294	1.78026		1.08995	2.55491	1.39253	1.46362		0.848321	2.7493	1.25745	1.6386
	0.970821	2.74658	1.42192	1.89152		1.02986	2.93974	1.56609	1.83965		0.983503	2.5794	1.42885	2.1928
	1.05521	2.85062	1.36615	1.69393		1.1311	2.85069	1.31762	1.58649		0.876285	2.42983	1.37625	1.77465
	1.06017	3.37951	1.2988	2.15368		1.07973	3.74461	1.51688	1.7358		1.36403	3.21341	1.65182	1.8276
	1.05231	2.49685	1.56886	1.51762		0.729284	3.26426	1.24148	1.68951		1.08129	2.28337	1.49657	1.52648
	1.0389	2.83279	1.59593	2.00679		0.996974	2.42366	1.4495	1.97254		0.913757	2.57986	1.30691	1.8955
