# Supplementary material for: RBMS1 orchestrates cardiac hypertrophy by facilitating CTTN splice-switching and sarcomere dynamics
Source: EMBO Mol Med. 2025 Nov 10;17(12):3555–85. doi: 10.1038/s44321-025-00334-z (PMC12686484; doi:10.1038/s44321-025-00334-z)
Supplement: Supplementary file 13 — Figure EV1 Source Data [file 44321_2025_334_MOESM13_ESM.zip]

Archive with 20 entries (14 files):
- EV1A/
- EV1A/EV1A.jpg
- EV1B/
- EV1B/EV1B-quantification.xlsx
- EV1C/
- EV1C/EV1C-quantification.xlsx
- EV1D/
- EV1D/Ang II+pcDNA3.1.tiff
- EV1D/Ang II+RBMS1.tiff
- EV1D/EV1D-quantification.xlsx
- EV1D/pcDNA3.1.tiff
- EV1D/RBMS1.tiff
- EV1E/
- EV1E/EV1E-quantification.xlsx
- EV1F/
- EV1F/Ang II+si-NC.tiff
- EV1F/Ang II+si-RBMS1.tiff
- EV1F/Ang II.tiff
- EV1F/Control.tiff
- EV1F/EV1F-quantification.xlsx
