# Supplementary material for: RBMS1 orchestrates cardiac hypertrophy by facilitating CTTN splice-switching and sarcomere dynamics
Source: EMBO Mol Med. 2025 Nov 10;17(12):3555–85. doi: 10.1038/s44321-025-00334-z (PMC12686484; doi:10.1038/s44321-025-00334-z)
Supplement: Supplementary file 13 — Figure EV1 Source Data [file 44321_2025_334_MOESM13_ESM.zip › EV1B/EV1B-quantification.xlsx]

## Sheet: Sheet1
	β-MHC					RBMS1
	pcDNA3.1	RBMS1	Ang II+pcDNA3.1	Ang II+RBMS1		pcDNA3.1	RBMS1	Ang II+pcDNA3.1	Ang II+RBMS1
	0.965517	1.14632	2.14856	3.45856		0.937063	2.13113	3.18731	4.89137
	1.13793	1.22069	2.36856	3.66853		1.17483	2.43109	3.17136	4.46681
	0.896552	1.06842	2.27956	3.41079		0.888112	2.78891	3.33644	4.72854
	ANP
	pcDNA3.1	RBMS1	Ang II+pcDNA3.1	Ang II+RBMS1
	0.9375	1.03662	2.36837	3.41194
	1.19318	1.24817	2.52184	3.4618
	0.869318	1.17093	2.15193	3.78918
