# Supplementary material for: RBMS1 orchestrates cardiac hypertrophy by facilitating CTTN splice-switching and sarcomere dynamics
Source: EMBO Mol Med. 2025 Nov 10;17(12):3555–85. doi: 10.1038/s44321-025-00334-z (PMC12686484; doi:10.1038/s44321-025-00334-z)
Supplement: Supplementary file 13 — Figure EV1 Source Data [file 44321_2025_334_MOESM13_ESM.zip › EV1C/EV1C-quantification.xlsx]

## Sheet: Sheet1
	RBMS1					MYH7
	pcDNA3.1	RBMS1	Ang II+pcDNA3.1	Ang II+RBMS1		pcDNA3.1	RBMS1	Ang II+pcDNA3.1	Ang II+RBMS1
	1.30988	3.45542	2.49329	4.11497		0.766952	1.41882	2.20065	3.58044
	1.00601	3.13197	2.79805	4.47239		0.834498	1.38289	2.34069	3.90274
	0.799989	3.92141	2.89442	3.83377		1.19403	1.17427	2.19783	4.2616
	1.12888	2.88476	2.58896	4.09156		1.16651	1.05973	2.81314	3.84848
	1.08194	3.43166	2.59243	4.80769		1.34114	1.1417	2.51317	3.77003
	0.774026	4.09448	2.18318	4.38656		0.836425	1.15509	2.07754	4.1196
	NPPA					NPPB
	pcDNA3.1	RBMS1	Ang II+pcDNA3.1	Ang II+RBMS1		pcDNA3.1	RBMS1	Ang II+pcDNA3.1	Ang II+RBMS1
	0.96197	1.55533	1.94124	3.8988		0.828777	1.26635	2.65955	4.07711
	1.19374	1.45821	2.66351	3.4201		0.97038	0.954198	3.00265	3.40871
	0.95529	1.0908	2.55705	3.51947		1.07534	1.22908	2.53079	4.22769
	0.842228	1.2936	2.48357	4.22332		0.960912	1.47034	2.72521	4.38293
	0.986648	0.952013	2.20864	3.5971		1.1934	1.31304	2.30166	3.95084
	1.09688	1.16381	2.01722	3.68668		1.00834	0.970916	2.86059	3.79265
