# Supplementary material for: RBMS1 orchestrates cardiac hypertrophy by facilitating CTTN splice-switching and sarcomere dynamics
Source: EMBO Mol Med. 2025 Nov 10;17(12):3555–85. doi: 10.1038/s44321-025-00334-z (PMC12686484; doi:10.1038/s44321-025-00334-z)
Supplement: Supplementary file 13 — Figure EV1 Source Data [file 44321_2025_334_MOESM13_ESM.zip › EV1D/EV1D-quantification.xlsx]

## Sheet: Sheet1
	Relative Cell Surface Area
	pcDNA3.1	RBMS1	Ang II+pcDNA3.1	Ang II+RBMS1
	0.740479	1.11507	2.12666	3.22329
	0.839699	1.14197	2.42031	3.44598
	0.945238	1.25887	2.57238	3.67089
	1.24529	1.36415	2.20931	3.38416
	1.13215	1.27184	2.2193	3.27076
	1.09714	1.36586	2.55086	3.41438
