# Supplementary material for: RBMS1 orchestrates cardiac hypertrophy by facilitating CTTN splice-switching and sarcomere dynamics
Source: EMBO Mol Med. 2025 Nov 10;17(12):3555–85. doi: 10.1038/s44321-025-00334-z (PMC12686484; doi:10.1038/s44321-025-00334-z)
Supplement: Supplementary file 13 — Figure EV1 Source Data [file 44321_2025_334_MOESM13_ESM.zip › EV1E/EV1E-quantification.xlsx]

## Sheet: Sheet1
	RBMS1 mRNA expression
	pcDNA3.1	RBMS1
	1.08365	0.4385
	0.928441	0.270252
	0.993934	0.385757
