# Supplementary material for: RBMS1 orchestrates cardiac hypertrophy by facilitating CTTN splice-switching and sarcomere dynamics
Source: EMBO Mol Med. 2025 Nov 10;17(12):3555–85. doi: 10.1038/s44321-025-00334-z (PMC12686484; doi:10.1038/s44321-025-00334-z)
Supplement: Supplementary file 13 — Figure EV1 Source Data [file 44321_2025_334_MOESM13_ESM.zip › EV1F/EV1F-quantification.xlsx]

## Sheet: Sheet1
	Relative Cell Surface Area
	Control	Ang II	Ang II+si-NC	Ang II+si-RBMS1
	0.88132	2.20447	2.67056	1.32081
	0.648832	2.42995	2.27716	1.43706
	1.02802	2.35188	2.37614	1.29371
	1.00223	2.68102	2.42711	1.45452
	1.18112	2.60609	2.53259	1.20975
	1.25898	2.43909	2.68751	1.16975
