# Supplementary material for: RBMS1 orchestrates cardiac hypertrophy by facilitating CTTN splice-switching and sarcomere dynamics
Source: EMBO Mol Med. 2025 Nov 10;17(12):3555–85. doi: 10.1038/s44321-025-00334-z (PMC12686484; doi:10.1038/s44321-025-00334-z)
Supplement: Supplementary file 14 — Figure EV2 Source Data [file 44321_2025_334_MOESM14_ESM.zip]

Archive with 18 entries (12 files):
- EV2A/
- EV2A/EV2A-quantification.xlsx
- EV2B/
- EV2B/EV2B-quantification.xlsx
- EV2C/
- EV2C/Ad-NC.jpeg
- EV2C/Ad-RBMS1.jpeg
- EV2C/Ang II+Ad-NC.jpeg
- EV2C/Ang II+RBMS1.jpeg
- EV2D/
- EV2D/EV2D-quantification.xlsx
- EV2E/
- EV2E/Ang II+si-NC.jpeg
- EV2E/Ang II+si-RBMS1.jpeg
- EV2E/Ang II.jpeg
- EV2E/Control.jpeg
- EV2F/
- EV2F/EV2F-quantification.xlsx
