# Supplementary material for: RBMS1 orchestrates cardiac hypertrophy by facilitating CTTN splice-switching and sarcomere dynamics
Source: EMBO Mol Med. 2025 Nov 10;17(12):3555–85. doi: 10.1038/s44321-025-00334-z (PMC12686484; doi:10.1038/s44321-025-00334-z)
Supplement: Supplementary file 14 — Figure EV2 Source Data [file 44321_2025_334_MOESM14_ESM.zip › EV2A/EV2A-quantification.xlsx]

## Sheet: Sheet1
	Sarcomere length (um)					Angle	Length	Angle	Length	Angle	Length	Angle	Length
	Sham+AAV9-Vector	Sham+AAV9-Rbms1	TAC+AAV9-Vector	TAC+AAV9-Rbms1		Sham+AAV9-Vector		Sham+AAV9-Rbms1		TAC+AAV9-Vector		TAC+AAV9-Rbms1
	1.783	2.876	1.692	1.942		4.39892	35.3979	127.35	28.4794	31.4989	17.438	2.49892	8.53989
	3.102	2.456	1.302	1.342		5.48402	33.524	128.389	29.4398	35.5989	19.5792	4.59389	9.43989
	2.664	2.244	1.538	1.254		1.39894	31.4878	123.488	36.4298	33.5989	16.4398	7.24895	13.4989
	2.635	2.547	1.612	0.883		8.32794	29.4782	122.491	33.4989	38.5979	24.5979	4.29895	15.5989
	2.073	2.688	1.854	0.734		6.13794	27.4883	125.499	29.4599	39.5878	27.429	16.2499	12.4288
	2.012	2.643	1.231	0.795		18.3498	28.4279	138.43	34.2989	36.3878	23.5794	19.4979	10.4089
	1.962	2.465	1.139	0.838		16.2793	27.4299	133.399	37.2989	41.4979	22.4793	15.429	12.4579
	1.768	2.502	1.424	0.518		13.5371	29.5784	138.499	35.1975	40.5878	25.8783	19.428	7.40389
	1.842	2.804	1.499	0.455		19.4299	27.5878	135.578	32.5873	44.6879	21.5989	13.4299	9.49758
	2.257	2.235	1.452	0.555		11.4878	35.5878	139.398	30.5982	47.6874	25.4989	11.5989	8.97864
	2.165	2.07	1.2	0.656		16.2793	34.5989	130.589	28.4876	49.6878	17.4398	26.4289	11.4875
	1.975	2.565	1.364	0.895		11.4878	33.5694	133.399	25.5438	45.3796	18.4983	23.4988	12.4943
	3.19	2.869	1.342	0.676		10.3498	34.5989	135.578	34.5089	44.9899	16.4249	21.5873	14.7868
	2.623	2.909	0.933	0.419		14.4979	33.2975	130.589	31.498	42.8399	14.5989	45.2389	10.4803
	2.72	2.685	1.236	0.612		17.3879	36.8782	145.398	35.5992	74.2498	25.3599	48.1389	10.424
	1.998	2.488	1.147	0.591		26.4398	35.5989	142.499	28.249	79.2379	23.4399	42.5878	11.8765
	3.186	2.302	1.356	0.643		23.1878	32.499	148.499	25.5872	73.1399	21.5973	41.3091	14.5863
	2.171	2.34	1.254	0.429		28.5893	28.9785	146.499	28.4976	76.2086	25.5873	48.238	10.6537
	2.007	2.136	1.228	1.1		22.5768	26.8467	142.399	27.4299	83.5082	29.4279	44.8775	8.49789
	1.692	2.322	2.199	0.966		25.5989	30.5878	141.499	30.1985	85.6789	16.4329	56.4279	6.59792
	2.194	2.591	1.798	1.11		22.4989	34.9949	146.488	33.1979	88.1303	18.4298	58.2399	13.5972
	2.728	2.65	1.855	1.093		28.4764	32.5983	141.399	32.1985	89.4288	19.4939	51.4979	12.5873
	1.596	2.385	2.053	1.001		205.689	27.4759	295.287	33.4876	80.2398	24.5729	73.5989	9.04989
	2.3	2.274	1.728	1.136		204.678	29.4878	298.299	36.2976	82.1673	20.5973	73.5984	7.45794
	2.293	2.227	1.742	0.829		203.594	31.4988	291.388	27.4985	89.2499	24.5873	71.4989	13.5872
	2.261	2.424	1.612	0.893		202.359	35.4758	293.579	25.3289	87.8646	23.4994	89.5878	10.4941
	2.005	2.371	2.238	0.949		207.198	33.1979	298.85	29.4879	114.539	20.5309	88.5469	9.47859
	1.2	2.758	2.38	1.025		207.188	32.9784	291.479	27.1989	112.429	17.439	80.1039	8.58725
	1.81	2.325	2.097	0.895		217.43	28.4896	307.389	20.189	118.429	16.4399	84.1388	10.4508
	1.606	2.516	1.789	1.016		219.399	29.4483	302.499	34.1994	114.589	24.5038	83.1399	13.5725
	1.721	2.212	2.095	1.03		217.588	31.4039	308.498	38.1979	110.499	27.5979	81.4978	12.5876
	1.775	2.555	2.22	1.164		212.349	32.5831	307.488	37.4572	122.498	23.5974	103.538	15.1673
	1.74	2.591	2.346	0.937		219.476	35.499	302.499	30.5758	127.493	20.435	109.578	11.2844
	1.555	2.918	1.891	1.098		210.486	26.483	307.488	28.476	121.499	18.2379	100.599	12.0944
	1.778	2.364	2.155	0.937		216.378	25.4895	305.299	29.3486	129.598	16.4864	114.579	6.27077
	2.47	1.638	1.455	0.858		218.476	27.3479	300.849	34.2875	127.493	24.5973	116.783	8.2885
	2.128	1.857	1.057	0.92		210.459	32.5879	304.574	36.2959	127.493	23.5973	118.598	15.1373
	2.073	2.115	1.118	0.777		217.479	36.2979	315.587	33.1949	121.499	20.4297	113.598	15.1691
	2.588	2.041	0.915	0.956		215.498	34.1979	319.498	30.5831	129.598	19.4378	110.599	7.26256
	2.386	1.742	0.883	1.038		227.399	36.2081	312.587	25.3999	183.538	26.2398	113.598	15.1894
	2.84	1.962	1.179	0.883		227.935	34.2875	319.599	28.5725	181.499	18.248	137.428	7.27347
	2.584	2.168	1.608	0.719		221.399	33.2085	317.039	29.439	180.54	17.4289	133.499	6.27337
	2.238	1.874	1.263	0.845		225.385	31.399	312.488	34.1875	189.44	25.5399	138.544	7.28256
	2.288	1.655	1.213	0.74		220.486	34.1979	317.588	33.5874	186.399	27.3489	139.531	14.1798
	2.429	2.051	1.106	1.321		221.874	27.4869			188.43	24.2409	130.559	12.9746
	2.364	1.612	1.036	1.036		227.376	29.4979			183.439	22.538	133.588	12.1745
	2.423	1.838	0.874	1.469						194.35	26.5399	145.599	10.9743
	2.406	1.975	1.147	1.036						190.433	20.4399	142.599	9.26541
	2.416	2.182	0.973	1.711						193.538	19.3479	146.799	7.27787
	2.586	2.288	1.001	1.567						192.538	17.44	142.599	12.1698
	2.424	1.973	1.382	1.343						190.399	25.6408	173.54	10.9854
	2.257	1.208	1.588	1.464						208.427	27.3893	174.599	6.97537
	2.737	1.877	1.437	1.185						205.699	19.4281	171.599	8.97087
	2.085	2.194	1.444	1.374						208.389	15.3898	178.599	12.989
	2.364	1.874	1.647	1.093						209.538	17.2488	179.531	7.27841
	2.272	2.013	1.918	1.321						268.25	27.539	185.699	9.48941
	2.47	1.761	1.857	1.159						269.249	26.349	189.544	8.38887
	2.634	3.006	1.565	1.161						263.54	22.4939	183.539	10.9885
	2.483	3.123	1.545	1.266						261.494	24.508	180.489	15.2894
	2.532	1.769	1.588	1.749						260.43	20.539	184.588	10.3785
	2.777	2.114	1.689	1.404						268.429	18.4308	185.679	13.2784
	2.691	2.085	1.486	1.325						264.598	19.5982	199.438	12.2784
	2.626	2.505	1.765	1.475						261.493	16.4281	190.594	10.2699
	2.947	2.34	1.673	1.486						278.433	25.6803	193.588	8.3784
	2.692	2.979	1.564	1.511						273.538	24.598	192.598	10.3699
	2.573	2.402	1.731	1.38						279.544	22.5793	197.54	12.3298
	2.781	2.173	1.832	1.394						271.599	21.9238	214.499	15.2784
	2.648	3.208	1.713	1.5						270.599	20.1902	218.539	11.3778
	2.933	2.106	1.606	1.273						305.399	24.4989	215.439	13.3492
	2.972	3.18	2.085	1.273						306.349	21.4982	214.588	9.28939
										301.499	24.5989	218.399	12.2779
										302.599	26.4792	217.428	10.0784
										309.599	21.3979	225.699	12.3889
										307.549	22.5873	221.578	15.278
										318.428	19.4308	224.575	8.37786
										319.44	17.4209	227.54	13.3735
										316.428	25.5989	237.599	7.92926
										313.549	27.4939	239.487	11.8283
										312.4	23.4921	234.587	13.9303
										316.459	19.2394	231.587	6.37776
										311.487	17.3729	238.498	14.2784
										316.46	16.4929	256.399	10.7049
												251.498	13.9049
												253.579	16.9246
												254.598	14.9049
												258.548	8.02437
												250.598	5.35351
												266.54	9.85459
												261.476	6.01306
												263.577	12.9149
												266.588	11.9049
												280.492	10.9049
												289.588	13.915
												286.75	13.905
												281.588	12.6646
												294.599	9.71472
												290.597	15.9237
												291.579	11.0246
												298.599	6.00776
												295.587	12.0059
												292.599	12.7241
												329.499	12.7233
												320.599	9.00792
												327.589	12.0236
												329.599	10.7152
												337.36	13.015
												338.549	8.01527
												331.599	13.0246
												334.504	11.0856
												339.585	7.01327
												330.598	14.7246
												344.599	9.12397
												341.599	12.7242
												347.599	6.02397
