# Supplementary material for: RBMS1 orchestrates cardiac hypertrophy by facilitating CTTN splice-switching and sarcomere dynamics
Source: EMBO Mol Med. 2025 Nov 10;17(12):3555–85. doi: 10.1038/s44321-025-00334-z (PMC12686484; doi:10.1038/s44321-025-00334-z)
Supplement: Supplementary file 14 — Figure EV2 Source Data [file 44321_2025_334_MOESM14_ESM.zip › EV2B/EV2B-quantification.xlsx]

## Sheet: Sheet1
	Sarcomere length (um)					Angle	Length	Angle	Length	Angle	Length	Angle	Length
	Sham+RBMS1fl/fl	Sham+RBMS1-cKO	TAC+RBMS1fl/fl	TAC+RBMS1-cKO		Sham+RBMS1fl/fl		Sham+RBMS1-cKO		TAC+RBMS1fl/fl		TAC+RBMS1-cKO
	2.484	2.744	1.637	1.978		331.494	31.0259	167.594	31.5989	342.599	22.5415	157.239	34.2349
	2.457	2.965	1.705	1.722		338.539	33.1149	162.479	25.5258	341.499	20.7242	152.51	28.2359
	2.256	3.008	2.031	1.595		331.479	34.1148	162.498	28.7258	348.587	19.5317	158.782	28.3058
	2.588	2.968	1.921	1.281		334.68	23.1069	167.594	31.7455	349.579	24.5036	150.399	31.3504
	2.58	3.19	1.917	1.35		335.538	31.0259	169.538	29.7258	344.688	18.5036	152.599	33.2549
	1.757	3.221	1.709	1.208		348.33	32.1259	163.598	32.8445	340.698	25.4243	158.735	28.249
	2.6	2.699	1.812	1.372		340.569	36.014	162.949	33.7455	346.699	20.4716	152.599	34.3594
	2.382	3.03	1.978	1.786		348.54	34.1251	164.429	24.6755	340.699	20.1182	157.239	32.358
	2.58	2.529	2.012	1.399		349.25	28.0163	167.594	29.834	351.49	25.5216	150.248	37.249
	2.118	2.768	1.94	1.436		346.594	28.1848	164.429	27.7358	359.698	16.4736	163.137	35.2478
	2.382	2.623	1.571	1.251		344.597	30.4053	163.598	26.7258	351.588	26.4715	162.498	25.2483
	2.143	2.68	1.909	1.393		342.587	27.4054	169.538	25.7258	8.59879	27.4715	168.573	33.2478
	1.735	2.825	1.824	1.877		343.587	25.3069	153.538	28.7359	4.68783	24.3895	160.799	30.2489
	2.445	2.282	1.94	1.905		341.588	23.3063	157.539	28.7259	2.59893	22.3816	162.088	34.3458
	2.212	2.36	1.786	1.669		346.587	26.1909	153.54	27.4855	1.40803	21.5315	84.0989	28.2483
	1.909	2.212	1.921	1.845		344.94	32.0143	172.358	24.5356	8.59794	19.4733	82.509	26.2474
	2.37	2.716	1.812	1.477		358.679	23.0148	174.649	30.7446	2.48783	20.3815	89.2976	31.2439
	2.212	3.008	0.885	1.997		355.688	27.0062	178.54	25.8455	44.6989	25.3843	80.5878	29.2478
	1.997	2.702	0.958	1.877		351.587	26.0063	179.539	20.8287	48.5879	24.3815	84.9994	32.2493
	1.921	3.07	1.263	2.174		354.687	25.019	175.698	26.8268	45.6989	27.4715	82.3959	34.2478
	1.905	2.469	0.746	1.824		353.687	24.9259	171.54	32.8365	42.5989	19.0731	81.4878	28.2484
	2.143	2.916	0.989	2.118		359.699	30.975	327.538	37.4955	49.5788	22.6433	80.5878	24.5793
	2.526	2.603	1.158	2.1		350.699	29.0072	329.585	32.8253	40.6989	22.3781	82.3959	22.5989
	2.417	2.435	1.164	2.822		354.687	32.5989	320.598	30.8445	51.5989	20.6317	98.1975	35.3494
	2.58	2.111	1.012	1.493		359.699	30.5879	321.498	25.5361	58.9894	26.6352	92.5224	29.2493
	2.526	2.089	0.823	2.057		152.598	32.0072	329.585	27.8359	52.5992	24.4714	91.599	31.2489
	3.075	2.357	0.746	1.967		151.46	29.016	321.498	22.8362	54.6989	23.3914	96.7989	32.2474
	2.801	2.588	1.012	1.722		153.594	31.016	319.428	27.8455	55.2409	18.6354	90.4876	28.9748
	2.111	2.382	2.212	2.089		150.699	32.1163	314.588	33.9065	58.6989	20.5723	279.594	27.2404
	2.484	2.526	1.321	2.454		159.698	32.0849	312.579	31.8342	59.6082	17.4715	271.599	26.3598
	2.292	2.171	1.757	1.877		155.699	31.0169	332.494	29.5455	50.9504	16.4715	270.599	36.9375
	2.623	2.012	1.227	2.503		150.695	27.013	334.695	23.9449	91.6989	12.4733	277.579	37.3578
	2.562	2.702	1.164	1.921		157.688	22.0163	336.698	27.5451	97.594	20.4711	271.55	35.3588
	2.553	2.429	1.321	2.086		159.688	33.0259	331.599	20.8449	99.7989	23.3915	275.33	33.3549
	2.916	2.429	1.048	2.457		154.25	28.0144	330.699	27.545	90.7989	27.6032	270.599	31.2478
	2.724	2.782	1.824	2.945		153.698	26.011	339.55	33.8288	96.4299	25.3814	272.499	34.4386
	3.077	2.435	1.251	2.58		143.599	27.002	334.695	32.8453	95.3595	26.955	289.479	36.2484
	2.469	2.146	1.048	2.724		142.599	21.2758	331.599	36.1744	98.5878	24.4661	287.46	29.3548
	3.077	1.873	1.233	1.251		143.599	33.1148	339.55	27.5442	107.54	22.5336	284.579	31.3578
	2.691	2.757	0.885	1.877		149.588	28.9254	332.494	34.5993	101.598	22.3883	351.498	27.3548
	2.654	2.529	1.233	1.905		143.599	33.5879	334.695	31.4989	100.599	19.4743	359.599	28.2478
	2.744	2.58	1.372	2.212		143.599	30.5793	334.695	29.4388	105.799	23.6327	359.598	37.3498
	2.256	2.012	1.048	2.484		139.54	28.0109	174.649	28.4379	109.599	26.5216	350.536	31.3589
	3.249	1.84	1.614	2.36		133.588	31.9999	178.54	29.4976	101.599	24.503	351.864	31.2398
	2.798	2.171	2.154	1.997		132.598	29.9148	321.498	30.5398	144.599	21.0895	358.599	27.249
	2.37	1.571	1.786	2.42		139.598	24.9146	329.585	31.4979	148.588	17.4715	359.835	29.2389
	2.42	2.185	1.233	1.94		130.509	26.9149			149.599	16.4723	351.136	24.3894
	2.916	2.185	1.493	2.185		132.598	24.9019			155.699	12.3552	350.235	24.3286
	2.262	2.643	1.431	1.978		132.598	34.5793			151.599	17.4717	345.167	26.2489
	2.588	2.469	1.669	1.824						150.598	22.7447	342.246	29.2985
	2.36	2.146	1.477	2.454						158.599	27.583	349.599	33.3898
	2.36	1.824	1.372	1.909						152.599	20.6223	349.194	24.4286
	3.304	1.709	1.355	1.824						159.598	22.7256	349.53	25.2085
	2.1	2.086	1.552	2.344						153.599	21.5717
	3.03	1.869	1.233	2.042						151.585	24.3893
	2.411	1.921	1.355	2.305						169.599	29.4743
	1.94	2.1	1.477	2.042						161.599	15.4716
	2.239	2.111	1.967	2.082						160.599	17.4715
	2.292	2.012	1.372	1.997						169.599	16.5036
	1.646	2.185	1.614	2.012						164.567	20.5847
	2.174	2.195	1.857	2.315						164.699	22.735
	1.982	2.757	1.35	2.42						205.399	20.1948
	2.097	2.143	1.288	1.997						207.399	27.1741
	2.042	1.997	1.372	2.042						201.699	26.569
	1.917	2.252	1.477	2.012						209.699	17.4733
	2.086	2.716	1.6	2.089						200.699	18.3915
	1.978	1.709	1.35	1.921						211.599	23.5241
	1.997	1.824	1.978	2.042						219.599	26.5036
	2.146	1.873	1.472	2.146						210.599	23.0196
	2.089	1.917	1.472	1.873						215.699	18.2297
										216.598	21.443
										213.699	19.4306
										215.698	17.4936
										210.599	15.3895
										294.589	20.3946
										291.479	19.4307
										290.499	18.3946
										291.408	17.5206
										294.699	15.513
										298.488	21.394
										290.589	21.3951
										301.498	24.3898
										304.599	26.5406
										308.24	20.3951
										304.599	22.5047
										281.55	16.5047
										289.499	21.5047
										288.49	16.4936
										283.578	13.3932
										284.699	20.5349
										280.014	17.4546
										282.502	15.5325
										288.949	20.5817
