# Supplementary material for: RBMS1 orchestrates cardiac hypertrophy by facilitating CTTN splice-switching and sarcomere dynamics
Source: EMBO Mol Med. 2025 Nov 10;17(12):3555–85. doi: 10.1038/s44321-025-00334-z (PMC12686484; doi:10.1038/s44321-025-00334-z)
Supplement: Supplementary file 14 — Figure EV2 Source Data [file 44321_2025_334_MOESM14_ESM.zip › EV2D/EV2D-quantification.xlsx]

## Sheet: Sheet1
	Sarcomere length (um)					Angle	Length	Angle	Length	Angle	Length	Angle	Length
	Ad-NC	Ad-RBMS1	Ad-NC+Ang II	Ad-RBMS1+Ang II		Ad-NC		Ad-RBMS1		Ad-NC+Ang II		Ad-RBMS1+Ang II
	3.681	3.248	1.939	1.954		283.193	37.2801	73.1927	38.1927	85.2827	16.2837	133.297	13.2973
	3.524	3.95	2.545	2.061		282.193	48.6264	74.1927	34.1928	86.2726	19.2736	138.249	11.2848
	2.602	3.108	3.394	1.46		286.183	30.2485	77.3725	28.2927	83.1927	17.1827	137.248	9.34787
	4.021	3.324	2.669	2.545		282.817	33.6015	73.1927	23.1872	86.2726	12.1283	132.239	7.24378
	3.345	3.679	3.154	2.195		285	38.2462	74.1927	26.2938	88.2827	18.2837	138.249	12.2489
	3.89	3.802	2.303	1.802		281.193	37.0711	77.3725	37.2038	86.2726	17.1927	137.248	11.2849
	3.417	3.073	2.972	1.533		285	43.292	73.1927	34.2928	88.2827	14.2938	133.297	10.2489
	3.56	3.135	2.212	1.802		285.173	47.1827	74.1927	38.2837	85.2827	18.2274	137.248	9.37484
	4.108	3.064	1.818	1.036		285.193	42.1923	77.3725	36.2937	93.1928	13.1928	132.239	7.36726
	3.478	3.111	2.424	1.265		284.289	45.201	74.1927	31.2287	97.2836	18.2927	138.249	13.2482
	3.852	3.866	2.185	1.036		283.183	42.102	77.3725	34.9274	95.2836	16.1927	128.395	13.2494
	4.128	2.84	1.697	1.084		285	39.3018	73.1927	28.2939	93.1928	19.1983	124.248	16.244
	2.618	3.334	2.912	1.85		277.184	32.2836	66.2726	27.2374	95.2836	14.2836	123.348	18.3949
	2.743	2.719	1.834	1.701		278.194	32.2836	68.2827	24.2938	154.298	11.2917	126.349	12.2494
	2.982	3.565	1.735	1.818		275.284	51.1836	63.1927	21.2938	159.294	18.2919	123.348	14.3589
	3.371	3.073	2.075	1.701		273.198	46.532	66.2726	23.2928	154.298	17.2927	128.395	18.359
	2.875	3.481	1.897	1.355		296.284	44.3211	63.1927	26.2375	145.283	17.2836	104.25	23.3589
	3.227	2.907	2.332	1.475		295.284	32.3274	63.1927	39.2374	143.193	16.2927	107.344	18.3479
	3.116	3.271	2.185	1.499		297.287	32.3736	84.2836	27.2938	148.248	22.2489	107.344	15.2475
	3.254	2.866	1.999	1.688		298.284	34.3725	82.1927	23.2374	144.248	20.4398	92.3974	22.3892
	3.299	2.945	1.943	1.882		91.2836	59.3735	84.2836	22.1928	143.249	18.9375	95.249	19.3089
	3.63	3.009	1.46	1.617		93.1937	24.2874	82.1927	21.2938	67.2038	14.1927	97.3478	17.3868
	3.491	3.416	1.701	1.649		85.7636	37.074	252.172	39.2038	66.2937	17.2938	79.2783	22.436
	2.985	3.39	2.451	1.084		82.875	38.0623	253.182	44.2344	61.2836	26.3864	77.2754	18.3476
	3.103	3.469	2.061	1.355		81.8699	37.0711	255.183	37.2938	67.2038	12.1938	72.1782	19.3478
	3.478	3.606	1.943	1.265		84.2918	41.2918	257.182	31.2938	61.2836	15.2935	70.3673	16.2456
	3.224	3.748	2.427	1.725		88.1736	43.192	255.183	23.1028	53.1028	19.2836	72.1782	14.1384
	3.952	2.781	2.064	1.118		83.1018	48.8475	252.172	27.2928	51.2836	14.2938	77.2754	11.2985
	3.588	2.638	1.576	1.382		94.3987	43.0384	255.183	26.2939	55.2835	17.2984	68.2378	14.2489
	3.749	2.83	1.617	1.617		99.4623	42.1655	252.172	39.2938	58.2847	22.3484	62.348	18.3493
	3.84	3.604	2.117	1.036		97.5946	40.2655	255.183	37.2938	57.2479	24.2483	63.4683	17.235
	4.575	2.299	1.194	1		96.3402	48.1108	257.182	36.2948	52.1389	19.9737	57.2402	22.3748
	3.103	2.598	1.765	0.653		102.529	39.2195	255.183	31.2938	273.103	13.1938	51.3085	13.2467
	2.376	2.84	1.649	1.355		99.1974	43.1927	261.284	40.2838	275.294	15.2928	48.2438	18.3479
	2.773	2.772	1.519	1.382		95.1826	46.1028	264.184	39.3844	279.294	11.2939	44.2478	16.3467
	2.864	2.866	1.897	1.649		91.1927	47.1826	261.284	36.2937	272.183	18.2984	41.3489	15.249
	3.012	3.25	1.882	1.419		97.5946	45.1327	264.184	49.3844	275.294	16.1827	49.3493	21.2948
	2.985	3.446	1.036	0.874		98.1301	37.0711			279.294	18.2837	44.2478	16.2478
	3.591	2.838	1.822	0.97		85.9144	44.0357			273.103	14.2837	49.3493	19.2493
	3.478	3.379	1.917	1.218		84.2894	40.0499			272.183	12.1287	24.4594	19.3984
	3.215	3.161	2.148	0.977		94.1826	31.2826			275.294	18.203	27.3593	17.3497
	3.012	2.51	1.475	1.15		86.9872	29.0263			265.294	14.2039	23.3589	14.3483
	2.535	3.196	1.973	0.882		81.8699	37.0711			269.183	17.2836	18.4833	19.249
	3.972	4.143	1.382	1.333						269.183	22.3947	14.2478	13.2483
	3.491	2.619	1.958	1.118						265.294	24.2974	12.2483	17.2478
	3.709	3.379	2.092	0.767						218.284	22.1029	12.3084	15.2478
	3.467	2.732	2.341	1.194						214.137	16.2235	18.3479	18.2473
	3.591	2.188	2.683	0.737						216.399	17.2836	12.2483	12.3487
	3.749	2.524	2.071	0.618						216.399	14.2736	14.2478	11.2479
	3.348	3.028	1.58	1.382						214.137	19.2937	18.3479	14.2493
	3.501	3.438	1.29	1.15						218.284	18.8365	9.24783	18.2478
	3.622	3.444	1.917	0.97						247.294	15.2036	6.24783	16.3783
	3.611	2.961	1.449	0.767						242.293	14.2039	2.34973	13.249
	3.348	3.807	1.236	0.857						249.294	18.2939	1.24783	19.2478
	3.116	3.082	2.185	0.923						242.293	17.2039	318.249	13.2484
	3.227	3.203	1.346	0.437						249.294	19.0395	317.818	12.249
	3.236	3.073	1.533	0.618						247.294	18.6029	311.545	12.1349
	2.754	3.726	1.854	0.653						234.194	14.2033	315.878	9.48672
	3.103	2.368	1.973	0.882						238.295	17.2389	319.768	8.47356
	3.035	3.481	1.533	0.653						235.249	18.249	315.878	10.3783
	3.447	2.254	2.195	0.874						234.194	23.2494	317.818	9.3783
	3.215	2.866	1.714	0.727						234.194	22.1389	312.399	9.37563
	3.345	2.447	2.264	0.364						235.249	16.2484	318.249	9.07287
	3.106	2.989	1.954	0.707						335.248	18.2478	294.248	19.2349
	3.732	3.56	2.064	0.485						331.248	21.2489	295.248	13.2359
	3.598	2.567	2.83	0.5						331.248	20.2484	291.389	13.3058
	3.497	2.077	2.695	0.485						338.235	19.3497	291.389	16.3504
	3.682	2.859	2.032	0.727						339.359	18.2493	295.248	18.2549
	2.773	2.535	2.3	0.606								294.248	13.249
	3.227	2.227	1.802	0.485								294.248	19.3594
												286.249	17.358
												285.354	22.249
												289.357	20.2478
												285.354	10.2483
												253.359	18.2478
												250.359	15.2489
												258.35	19.3458
												253.359	13.2484
												250.359	16.2489
												258.35	22.2483
												205.249	11.2474
												203.259	16.2439
												204.246	14.2478
												160.478	17.2493
												168.249	19.2478
												162.358	13.2484
												169.248	20.3494
												168.249	14.2493
												169.248	16.2489
												158.348	17.2474
												153.248	13.9748
												152.249	12.2404
												158.978	11.3598
												152.249	22.3578
												153.248	20.3588
												225.249	18.3549
												228.359	16.2478
												229.358	19.4386
												223.249	21.2484
												223.249	14.3548
												228.359	16.3578
												229.358	12.3548
												236.359	13.2478
												237.248	22.3498
												233.358	16.3589
												92.3974	14.2489
												95.249	17.2479
												97.3478	12.2494
												93.2382	18.2483
