# Supplementary material for: RBMS1 orchestrates cardiac hypertrophy by facilitating CTTN splice-switching and sarcomere dynamics
Source: EMBO Mol Med. 2025 Nov 10;17(12):3555–85. doi: 10.1038/s44321-025-00334-z (PMC12686484; doi:10.1038/s44321-025-00334-z)
Supplement: Supplementary file 14 — Figure EV2 Source Data [file 44321_2025_334_MOESM14_ESM.zip › EV2F/EV2F-quantification.xlsx]

## Sheet: Sheet1
	Sarcomere length (um)					Angle	Length	Angle	Length	Angle	Length	Angle	Length
	Control	Ang II	Ang II+si-NC	Ang II+si-RBMS1		Control		Ang II		Ang II+si-NC		Ang II+si-RBMS1
	4.464	3.072	3.19	3.315		136.837	46.2489	23.3478	24.3957	66.3589	24.3209	125.24	46.2398
	3.983	3.332	2.135	2.373		135.247	47.2849	25.3657	22.5785	64.2376	23.2038	128.354	42.249
	3.332	2.251	1.946	2.707		138.234	53.4897	22.3876	21.386	66.3589	25.3295	123.319	44.2389
	3.741	2.707	2.327	3.041		132.136	45.2948	27.8738	26.3578	68.3259	21.3209	128.321	39.3894
	4.191	2.864	1.264	2.104		137.247	42.3894	29.3758	20.3578	65.9738	25.2359	127.309	39.3286
	4.005	2.484	2.645	2.587		138.234	51.2948	25.3657	27.2786	63.2083	21.3209	127.038	41.2489
	3.244	2.753	2.481	3.086		135.247	48.285	27.8738	22.3258	68.3259	27.0329	128.354	44.2985
	3.924	2.912	2.425	3.35		132.136	47.8783	23.3478	21.9725	64.2376	29.3204	128.354	48.3898
	3.072	2.264	2.707	3.277		138.234	55.2478	29.3758	27.3758	65.9738	24.2398	128.354	39.4286
	3.126	2.587	2.425	3.395		136.837	48.9793	22.3876	18.3279	53.3196	25.2359	127.309	40.2085
	3.743	2.215	2.264	3.233		138.234	47.6563	33.2376	28.3258	56.3299	23.326	125.24	43.2039
	3.686	2.104	2.318	3.183		137.247	50.2478	37.3276	29.3258	55.2902	22.3259	134.33	48.2489
	4.498	2.059	1.304	3.781		128.247	52.2894	31.2476	26.2438	52.2308	25.3258	137.24	48.2479
	3.658	2.286	2.264	2.963		126.828	53.249	73.3265	24.2359	58.9732	31.325	133.131	42.235
	4.118	1.994	2.553	1.839		295.248	56.2489	71.3275	23.3858	90.3259	29.2308	139.231	46.2782
	3.277	1.943	2.437	2.481		293.248	55.2479	74.386	21.3276	99.2358	26.0386	322.24	38.2478
	3.781	2.172	2.376	2.073		291.348	52.8787	76.3128	22.2358	95.2358	33.2396	323.231	52.4858
	2.963	2.155	2.897	3.678		296.35	51.3894	79.3155	27.2386	92.236	35.2308	328.297	46.2373
	3.183	2.631	1.943	2.318		294.248	48.249	77.3276	26.2358	97.0933	19.3259	329.249	38.2378
	2.864	1.725	1.994	2.606		293.248	44.2479	71.3275	29.3258	97.0933	16.3251	321.24	40.238
	3.072	1.51	2.642	2.212		296.35	41.3847	76.3128	20.9274	92.236	19.3258	327.297	37.1389
	3.939	1.405	2.273	2.75		293.248	49.2479	84.2498	24.4976	97.0933	22.325	322.289	44.138
	3.737	2.516	1.886	2.425		296.35	39.2478	82.9429	24.2323	92.236	24.2406	327.297	47.2892
	3.126	1.674	2.373	3.109		293.248	38.2478	89.4378	22.4859	103.326	26.3296	323.231	41.249
	2.667	2.108	2.172	3.308		291.348	55.2487	117.327	28.4894	102.328	19.3296	327.297	50.2488
	3.546	1.639	2.914	3.019		291.348	48.2478	118.325	26.3257	105.246	29.235	321.24	44.1895
	3.072	1.839	2.108	2.802		306.498	46.2489	114.245	25.2457	108.329	22.3286	293.24	38.1839
	2.795	2.048	2.667	2.976		306.873	45.974	112.327	20.4897	101.033	25.4858	294.25	39.1381
	3.088	1.471	2.251	3.128		303.358	43.2493	111.326	22.4266	155.349	29.2396	291.298	37.1378
	2.576	1.839	2.631	2.553		306.873	48.973	110.328	19.3258	152.349	21.3259	290.238	36.139
	2.976	1.616	2.201	2.81		305.487	44.4388	118.325	18.3257	157.31	22.3509	113.25	39.138
	2.707	1.905	1.754	4.154		307.879	52.3957	112.327	14.3276	159.231	24.2496	118.278	44.1399
	3.181	1.456	2.048	2.44		302.863	50.4979	110.328	22.3254	157.083	18.2359	331.488	41.2489
	3.558	1.621	2.104	3.452				126.326	25.2458	150.084	31.2306	338.248	48.1308
	3.142	1.51	1.779	2.645				123.325	29.4575	153.324	20.2358	336.291	43.1389
	3.239	1.994	1.943	3.885				122.974	27.2357	156.308	24.2396
	2.75	2.172	1.791	3.181				123.325	31.3979	173.978	22.3259
	3.181	1.946	2.215	2.963				122.974	28.8093	177.236	29.3259
	2.81	2.318	2.155	3.341				126.326	26.3203	172.329	31.2359
	3.019	1.994	2.75	3.614				197.287	28.9726	179.328	29.2359
	3.721	2.373	2.212	2.425				196.328	24.3879	177.033	22.2358
	3.616	2.376	1.566	2.048				195.327	24.2425	172.328	25.2406
	3.533	1.405	2.587	2.104				196.328	21.3286	171.128	25.4859
	2.802	2.048	2.048	3.244				197.287	25.4869	173.394	28.2346
	2.587	1.51	1.616	2.327				192.329	28.3758	177.236	25.2358
	3.012	1.674	1.347	2.273				191.397	26.3573	242.249	29.2358
	3.348	1.405	2.005	1.943				199.476	22.9438	243.389	31.2396
	3.675	1.738	1.49	2.212				222.244	19.3258	240.376	30.234
	3.827	1.994	1.524	3.289				226.329	18.3266	244.544	25.9377
	2.963	1.607	1.946	2.874				229.833	14.2095	247.358	28.3259
	2.327	1.791	1.347	2.914				221.428	19.326	249.359	27.239
	2.645	1.639	1.616	2.339				224.873	24.5989	244.544	28.2389
	2.172	1.823	1.41	2.587				247.248	29.4373	277.33	21.3259
	2.917	1.524	1.835	2.843				244.328	22.4766	257.358	25.2386
	2.642	1.639	1.994	3.616				249.276	24.5798	258.358	28.2324
	2.82	1.566	1.187	3.153				243.326	23.426	252.328	21.2395
	2.401	1.456	1.725	2.385				241.343	26.2436	258.358	14.3404
	2.82	2.005	1.639	3.452				247.735	31.3286	254.396	18.3259
	3.81	1.029	1.678	3.41				246.248	17.3259	257.358	14.325
	2.595	1.187	1.143	3.088				284.248	19.3258	270.236	18.3294
	3.401	1.725	0.994	4.041				283.328	18.3578	277.33	17.3039
	2.802	2.155	1.725	3.109				281.494	22.4389	278.329	18.385
	2.914	1.779	1.639	3.072				280.438	24.5893	273.239	10.3241
	2.484	1.616	1.639	3.041				286.438	22.0491	271.24	20.3251
	2.215	2.753	1.24	2.212				283.328	29.0284	274.083	20.3859
	3.367	1.347	1.791	2.481				280.438	28.4233	278.329	22.3259
	3.457	1.678	1.674	3.513				286.438	19.3276	271.24	24.4208
	3.142	2.44	1.303	2.048				284.248	20.2458	273.239	26.2308
	2.894	1.566	1.298	2.707				358.249	25.3784	336.239	28.2039
	2.556	1.946	1.347	3.291				355.246	28.3578	333.359	24.0833
								358.289	24.8738	332.24	25.208
								351.386	20.084	331.209	23.0383
										333.359	25.2084
										331.209	22.3502
										352.33	18.3859
										355.215	17.2358
										351.231	23.2939
