# Supplementary material for: RBMS1 orchestrates cardiac hypertrophy by facilitating CTTN splice-switching and sarcomere dynamics
Source: EMBO Mol Med. 2025 Nov 10;17(12):3555–85. doi: 10.1038/s44321-025-00334-z (PMC12686484; doi:10.1038/s44321-025-00334-z)
Supplement: Supplementary file 15 — Figure EV3 Source Data [file 44321_2025_334_MOESM15_ESM.zip]

Archive with 21 entries (14 files):
- EV3A/
- EV3A/EV3A-quantification.xlsx
- EV3A/EV3A.jpg
- EV3B/
- EV3B/EV3B-quantification.xlsx
- EV3C/
- EV3C/Ang II+Ad-NC+si-NC.tif
- EV3C/Ang II+Ad-NC+si-Δe11.tif
- EV3C/Ang II+Ad-RBMS1+si-NC.tif
- EV3C/Ang II+Ad-RBMS1+si-Δe11.tif
- EV3D/
- EV3D/EV3D-quantification.xlsx
- EV3E/
- EV3E/Ang II+Ad-NC+si-NC.jpeg
- EV3E/Ang II+Ad-NC+si-Δe11.jpeg
- EV3E/Ang II+Ad-RBMS1+si-NC.jpeg
- EV3E/Ang II+Ad-RBMS1+si-Δe11.jpeg
- EV3F/
- EV3F/EV3F-quantification.xlsx
- EV3G/
- EV3G/EV3G-quantification.xlsx
