# Supplementary material for: RBMS1 orchestrates cardiac hypertrophy by facilitating CTTN splice-switching and sarcomere dynamics
Source: EMBO Mol Med. 2025 Nov 10;17(12):3555–85. doi: 10.1038/s44321-025-00334-z (PMC12686484; doi:10.1038/s44321-025-00334-z)
Supplement: Supplementary file 15 — Figure EV3 Source Data [file 44321_2025_334_MOESM15_ESM.zip › EV3A/EV3A-quantification.xlsx]

## Sheet: Sheet1
	β-MHC/GAPDH					ANP/GAPDH
	Ang II+Ad-NC+si-NC	Ang II+Ad-RBMS1+si-NC	Ang II+Ad-NC+si-Δe11	Ang II+Ad-RBMS1+si-Δe11		Ang II+Ad-NC+si-NC	Ang II+Ad-RBMS1+si-NC	Ang II+Ad-NC+si-Δe11	Ang II+Ad-RBMS1+si-Δe11
	1.18721	2.36541	1.18792	0.975855		1.24615	2.52704	1.59094	1.49932
	1.14155	2.77783	0.52893	0.52893		1.11692	2.43562	0.913019	1.52591
	1.0411	2.36356	0.644355	0.643052		1.07077	2.71159	1.85747	1.06376
	0.977169	2.06731	0.471133	0.438161		0.941539	2.26277	1.12674	1.16187
	0.794521	2.70594	0.614238	1.4953		0.84	2.20943	0.773151	1.09023
	0.858447	2.64795	0.401569	0.957395		0.784616	2.57261	0.790728	1.40653
