# Supplementary material for: RBMS1 orchestrates cardiac hypertrophy by facilitating CTTN splice-switching and sarcomere dynamics
Source: EMBO Mol Med. 2025 Nov 10;17(12):3555–85. doi: 10.1038/s44321-025-00334-z (PMC12686484; doi:10.1038/s44321-025-00334-z)
Supplement: Supplementary file 15 — Figure EV3 Source Data [file 44321_2025_334_MOESM15_ESM.zip › EV3G/EV3G-quantification.xlsx]

## Sheet: Sheet1
	Angle	Length	Angle	Length	Angle	Length	Angle	Length
	Ang II+Ad-NC+si-NC		Ang II+Ad-RBMS1+si-NC		Ang II+Ad-NC+si-Δe11		Ang II+Ad-RBMS1+si-Δe11
	55.2389	32.8478	14.3297	18.2478	125.375	55.2398	78.4273	42.3893
	58.3289	33.1896	13.4975	16.4793	125.375	52.4937	73.1895	43.485
	52.4298	28.1987	18.4975	15.5983	124.487	53.5029	71.4289	44.2849
	59.1398	29.0199	15.3487	24.5873	135.292	54.2398	70.2784	49.5893
	54.7602	31.4757	10.4958	23.4928	138.433	57.1975	77.2979	47.2489
	51.8785	34.1667	24.4975	20.5829	135.428	55.1488	75.2975	40.4359
	62.4978	26.1975	27.4975	18.4826	135.428	52.3278	88.3948	39.4859
	67.8313	29.9483	25.4298	14.5929	133.428	51.4829	87.4297	42.3589
	64.1974	33.3468	39.5873	26.2498	131.397	54.5973	81.4748	47.2085
	60.084	35.7729	33.5858	24.5979	138.433	58.1397	125.24	45.2489
	135.328	28.3785	31.5873	20.4973	135.428	48.5939	128.429	44.5839
	138.468	26.4297	33.5858	21.4378	135.292	47.1979	122.497	40.4504
	131.994	33.1749	39.5873	24.5729	133.428	45.1795	121.048	43.4894
	136.488	34.8675	53.5979	25.4829	135.428	49.1085	120.497	48.5903
	149.328	35.2975	58.2975	23.4876	124.487	53.1849	127.349	38.4541
	144.577	32.5764	63.4928	24.4929	128.43	51.4929	128.429	35.4803
	143.197	30.566	68.3929	27.4929	125.375	56.1895	121.048	44.248
	147.475	29.9478	66.2959	18.4283	123.197	55.1938	120.497	39.489
	142.988	27.5884	61.594	16.2485	148.528	53.185	132.397	37.2849
	147.475	28.2865	68.3929	19.4858	144.475	48.1389	137.43	43.498
	144.577	27.0289	61.594	17.493	149.483	47.1985	135.472	46.208
	174.289	33.4876	73.1974	25.2499	305.24	47.3989	139.478	43.249
	173.499	37.1975	78.5983	22.4929	308.594	49.2398	238.398	41.3893
	177.408	31.7575	75.2984	23.4028	301.488	52.4829	234.499	46.2849
	178.476	30.4085	70.5039	21.5829	303.848	55.2385	231.389	38.2489
	173.995	32.9475	108.374	18.4748	303.848	54.508	237.397	37.2409
	178.476	28.4768	102.487	20.4839	308.594	57.214	248.428	33.2949
	183.538	29.8673	103.493	23.4764	303.848	51.4299	249.249	44.2985
	189.478	30.9848	108.374	21.3748	301.488	49.1038	244.238	47.249
	186.568	31.7654	102.487	25.6874	308.594	47.1399	245.427	39.2489
	228.43	37.4579	103.493	19.3948	305.24	53.1084	244.238	46.2494
	225.439	36.2948	112.279	24.5768	308.594	52.4208	249.249	48.2849
	221.487	25.4288	116.498	26.4797	294.24	58.2385	244.238	46.2489
	227.493	28.4876	119.493	18.3848	293.499	50.3189	312.497	44.2409
	229.497	27.5992	113.486	17.3648	290.494	57.385	317.544	43.483
	225.439	23.5848	148.275	25.376	311.398	49.2399	318.43	46.2084
	221.487	38.5979	147.439	24.5939	318.329	48.1389	327.493	41.3849
	238.487	33.1975	144.457	21.4972	319.428	46.1399	328.433	46.2481
	234.265	35.4976	142.488	27.4738	310.479	45.1849	324.485	38.2849
	239.846	27.9484	149.583	19.4388	315.497	57.2409	323.495	37.2489
	238.487	22.5487	156.248	17.4868	319.428	55.2399	327.493	35.2489
	294.876	33.4082	153.28	15.3783	310.479	52.4285	328.433	44.2093
	299.484	31.4858	159.488	19.4378			324.485	40.244
	290.304	30.5935	156.248	24.4979			323.495	43.2089
	306.392	29.4866	153.28	18.4378			327.493	38.2939
	303.185	26.2895	159.488	17.5749			328.433	37.3895
	300.549	33.4958	163.427	19.5398
	308.925	32.5938	168.328	23.4988
	305.958	34.5878	206.348	26.4785
	302.385	28.4095	204.537	24.4388
	318.487	26.483	207.578	20.5931
	319.495	33.5974	211.498	23.4878
	316.474	36.9278	215.777	25.4398
	314.195	31.4329	217.487	19.435
	310.495	35.8268	219.488	17.4875
	352.498	28.2489	215.777	24.5974
	358.297	26.1784	211.498	22.4299
	352.498	24.2975	225.289	24.4398
	3.19749	35.2975	229.498	27.2784
	5.5782	33.1995	227.405	18.3297
	6.39795	28.4973	258.239	19.4792
	5.5782	35.2875	255.476	17.4208
	3.19749	38.4979	253.438	21.4973
	6.39795	24.1975	269.574	24.5983
	5.5782	30.5929	266.478	26.2975
			264.175	24.5921
			261.492	20.4208
			266.478	18.3298
			269.574	26.3289
			292.428	18.4289
			295.287	19.4289
			298.43	16.4298
			301.493	24.5083
			304.503	27.2989
			307.39	22.3209
			301.493	28.2489
			304.503	17.4298
			307.39	15.4299
			331.493	18.3278
			338.24	16.4297
			339.54	19.4273
			335.185	23.4866
			338.24	25.4299
			335.185	20.4928
			348.199	21.4973
			341.44	24.4289
			344.295	28.4298
			347.598	15.2979
			205.25	23.4989
			209.424	26.4298
