# Supplementary material for: RBMS1 orchestrates cardiac hypertrophy by facilitating CTTN splice-switching and sarcomere dynamics
Source: EMBO Mol Med. 2025 Nov 10;17(12):3555–85. doi: 10.1038/s44321-025-00334-z (PMC12686484; doi:10.1038/s44321-025-00334-z)
Supplement: Supplementary file 16 — Figure EV4 Source Data [file 44321_2025_334_MOESM16_ESM.zip]

Archive with 21 entries (14 files):
- EV4A/
- EV4A/EV4A-quantification.xlsx
- EV4A/图片4.jpg
- EV4B/
- EV4B/EV4B-quantification.xlsx
- EV4C/
- EV4C/Ang II+Alpelisib+Ad-NC.tif
- EV4C/Ang II+Alpelisib+Ad-Δe11.tif
- EV4C/Ang II+DMSO+Ad-NC.tif
- EV4C/Ang II+DMSO+Ad-Δe11.tif
- EV4D/
- EV4D/EV4D-quantification.xlsx
- EV4E/
- EV4E/Ang II+Alpelisib+Ad-NC.tiff
- EV4E/Ang II+Alpelisib+Ad-Δe11.tiff
- EV4E/Ang II+DMSO+Ad-NC.tiff
- EV4E/Ang II+DMSO+Ad-Δe11.tiff
- EV4F/
- EV4F/EV4F-quantification.xlsx
- EV4G/
- EV4G/EV4G-quantification.xlsx
