# Supplementary material for: RBMS1 orchestrates cardiac hypertrophy by facilitating CTTN splice-switching and sarcomere dynamics
Source: EMBO Mol Med. 2025 Nov 10;17(12):3555–85. doi: 10.1038/s44321-025-00334-z (PMC12686484; doi:10.1038/s44321-025-00334-z)
Supplement: Supplementary file 16 — Figure EV4 Source Data [file 44321_2025_334_MOESM16_ESM.zip › EV4B/EV4B-quantification.xlsx]

## Sheet: Sheet1
	MYH7 mRNA expression					NPPA mRNA expression					NPPB mRNA expression
	Ang II+DMSO+Ad-NC	Ang II+DMSO+Ad-Δe11	Ang II+Alpelisib+Ad-NC	Ang II+Alpelisib+Ad-Δe11		Ang II+DMSO+Ad-NC	Ang II+DMSO+Ad-Δe11	Ang II+Alpelisib+Ad-NC	Ang II+Alpelisib+Ad-Δe11		Ang II+DMSO+Ad-NC	Ang II+DMSO+Ad-Δe11	Ang II+Alpelisib+Ad-NC	Ang II+Alpelisib+Ad-Δe11
	1.23425	2.16924	0.492627	0.657942		1.16421	1.96358	0.571826	0.798258		1.09377	2.11632	0.356203	0.875639
	0.949824	2.46161	0.32784	0.987447		1.25819	2.04095	0.363403	1.01348		1.07082	1.75861	0.544051	0.752827
	0.933862	2.38009	0.462148	0.788008		0.966362	2.5412	0.438136	0.896042		1.05058	2.07501	0.483092	0.911367
	0.948994	2.22066	0.455095	1.1284		0.76878	2.05127	0.508651	0.895255		0.829548	2.22131	0.286384	0.721132
	0.909437	2.07779	0.510818	0.601727		0.963588	2.19195	0.586289	1.05679		1.08439	1.95824	0.434651	0.984779
	1.05837	2.09648	0.44624	0.636991		0.953649	1.99583	0.529815	0.805927		0.903447	1.9621	0.280761	1.02511
