# Supplementary material for: RBMS1 orchestrates cardiac hypertrophy by facilitating CTTN splice-switching and sarcomere dynamics
Source: EMBO Mol Med. 2025 Nov 10;17(12):3555–85. doi: 10.1038/s44321-025-00334-z (PMC12686484; doi:10.1038/s44321-025-00334-z)
Supplement: Supplementary file 16 — Figure EV4 Source Data [file 44321_2025_334_MOESM16_ESM.zip › EV4D/EV4D-quantification.xlsx]

## Sheet: Sheet1
	Cell surface
	Ang II+DMSO+Ad-NC	Ang II+DMSO+Ad-Δe11	Ang II+Alpelisib+Ad-NC	Ang II+Alpelisib+Ad-Δe11
	0.9	1.94	0.52	0.64
	1.05	1.84	0.36	0.58
	1.2	2.03	0.52	0.66
	0.75	2.23	0.44	0.49
	0.975	2.17	0.21	0.73
	1.125	2.36	0.57	0.69
