# Supplementary material for: RBMS1 orchestrates cardiac hypertrophy by facilitating CTTN splice-switching and sarcomere dynamics
Source: EMBO Mol Med. 2025 Nov 10;17(12):3555–85. doi: 10.1038/s44321-025-00334-z (PMC12686484; doi:10.1038/s44321-025-00334-z)
Supplement: Supplementary file 16 — Figure EV4 Source Data [file 44321_2025_334_MOESM16_ESM.zip › EV4G/EV4G-quantification.xlsx]

## Sheet: Sheet1
	Angle	Length	Angle	Length	Angle	Length	Angle	Length
	Ang II+DMSO+Ad-NC		Ang II+DMSO+Ad-Δe11		Ang II+Alpelisib+Ad-NC		Ang II+Alpelisib+Ad-Δe11
	2.49893	25.3989	18.2793	23.5874	14.3792	46.2792	93.4829	42.4768
	4.59893	28.3479	12.4989	16.5979	17.4792	49.4792	98.4398	44.6398
	7.59893	27.4878	19.2878	20.5874	18.4828	52.4989	93.428	38.5939
	9.2784	29.4879	11.3994	17.4879	15.3299	50.4792	90.4298	36.5549
	2.49893	31.5878	24.4722	15.2992	14.3792	53.5979	99.2489	39.4039
	7.59893	33.5879	25.4989	18.4378	17.4792	54.4989	98.4398	43.5803
	9.2784	32.5989	22.4979	19.4892	18.4828	45.4289	90.4298	45.598
	14.2989	37.5794	21.4989	23.5989	15.3299	50.5874	99.2489	42.4468
	18.3783	35.5878	28.4892	24.5802	27.4279	48.4892	93.4829	42.4786
	19.4767	31.4883	56.289	15.2989	29.479	47.4792	104.29	34.5721
	15.4763	28.4873	52.5892	18.4892	28.498	46.4792	106.244	42.4989
	45.3003	25.5638	58.2988	19.5892	21.4989	49.4893	109.484	44.583
	42.4309	23.4588	62.5892	22.5792	29.4094	49.4793	108.489	43.5829
	44.5083	22.5799	68.2425	23.5979	20.4894	48.2389	105.587	44.5921
	48.108	28.4874	69.3895	25.6893	25.5979	45.289	104.579	41.4893
	42.4309	27.4874	63.4793	22.5978	23.4879	51.498	262.498	40.2841
	48.108	34.5879	60.1989	26.3499	29.479	46.5989	261.399	39.484
	45.3003	32.5793	78.3891	28.5798	29.4094	41.5821	265.699	38.2838
	65.4763	25.4989	74.5802	27.5378	20.4894	47.5802	267.599	36.5749
	68.4989	35.5989	72.4892	17.4895	28.498	53.59	269.588	34.5874
	62.4468	33.5989	78.5982	13.4793	215.689	58.249	261.399	39.4793
	60.3941	28.584	104.689	18.4358	218.438	53.5787	265.699	38.2949
	68.4989	25.6849	107.249	17.4682	213.459	51.5979	269.588	44.2849
	137.399	29.584	108.438	19.4981	213.459	46.2895	267.599	46.2804
	132.399	20.5899	102.488	22.4579	218.438	48.5893	274.58	40.2985
	138.396	37.5933	118.429	24.5879	213.459	43.5896	278.38	34.5879
	134.379	34.5839	117.299	23.5992	218.438	48.599	271.439	36.7989
	133.398	33.5879	115.689	20.544	213.459	54.6599	271.33	35.6984
	132.399	31.585	118.592	19.4892	218.438	52.5876	278.38	45.298
	134.379	34.6578	113.508	17.2089	215.689	50.2989	271.33	42.5989
	122.399	33.5899	129.59	15.2381	215.689	44.6983	53.5302	41.688
	128.346	29.586	120.573	25.5802	228.429	48.2985	56.2209	40.5879
	125.478	24.5893	156.438	14.579	225.439	41.5983	59.1389	39.5879
	173.349	35.5989	153.979	16.428	229.48	48.2984	51.4289	37.5794
	178.479	30.5874	159.499	19.4209	226.486	54.5822	56.2209	35.6879
	174.579	28.584	157.493	27.248	225.439	53.5987	51.4289	37.6794
	179.598	29.575	159.599	17.4803	229.48	56.9278	59.1389	39.6393
	172.479	23.8488	167.279	16.4892	226.486	48.2976	48.2398	42.5879
	174.579	35.6878	163.499	15.3479			41.4298	44.6873
	173.349	31.4984	194.599	14.5892			46.138	40.6587
	183.589	30.5839	193.549	19.4892			44.138	36.5989
	189.588	34.5729	196.281	19.4327			40.219	39.5874
	184.568	32.4878	199.589	18.4794			218.431	37.388
	188.477	27.4876	204.24	16.4792			211.489	44.6984
	238.488	29.4879	200.589	23.983			210.55	42.5875
	233.487	27.4749	202.489	25.673			215.491	45.6874
	231.488	21.3849	207.499	21.5989			211.489	40.683
	239.549	20.4948	208.589	25.689			215.491	35.2388
	236.468	33.5989	248.43	18.4892			211.489	39.1379
	239.549	35.6879	249.479	19.4589			227.249	45.2398
	238.488	36.6878	258.43	17.4783			222.485	43.6873
	247.488	25.6798	259.788	16.4789			224.389	41.5879
	244.468	33.5989	255.598	14.5902
	243.174	34.6989	250.588	22.498
	249.488	38.587	257.768	25.5409
	244.468	36.6981	269.349	22.5821
	247.488	30.5893	265.579	25.6803
	243.174	30.7578	264.59	17.4893
	257.492	32.9783	261.56	15.6893
	255.276	29.9784	294.592	14.5802
	253.476	27.8799	299.579	19.5803
	308.428	25.8793	294.579	22.598
	304.588	28.7639	291.579	18.5802
	301.488	34.5873	300.459	17.5898
	300.597	25.5878	301.479	18.58
	316.579	29.5792	304.579	22.5802
	318.599	28.5793	305.689	24.5803
	314.588	27.592	308.66	26.7903
	313.439	27.4989	318.598	21.598
	311.499	33.548	314.599	18.5802
	313.439	31.5802	338.349	14.5893
	318.599	34.5802	335.248	17.5802
	328.479	31.589	338.431	22.4902
	325.489	33.589	332.48	20.4793
	322.588	34.6893	346.589	22.5803
			349.578	26.6809
			346.589	28.4892
			346.589	17.4804
