# Supplementary material for: RBMS1 orchestrates cardiac hypertrophy by facilitating CTTN splice-switching and sarcomere dynamics
Source: EMBO Mol Med. 2025 Nov 10;17(12):3555–85. doi: 10.1038/s44321-025-00334-z (PMC12686484; doi:10.1038/s44321-025-00334-z)
Supplement: Supplementary file 17 — Appendix Figure Source Data [file 44321_2025_334_MOESM17_ESM.zip]

Archive with 51 entries (25 files):
- Original Blot Source Data/
- Original Blot Source Data/Appendix Fig. S10B/
- Original Blot Source Data/Appendix Fig. S10B/Appendix Fig. S10B.jpg
- Original Blot Source Data/Appendix Fig. S11B/
- Original Blot Source Data/Appendix Fig. S11B/Appendix Fig. S11B.jpg
- Original Blot Source Data/Appendix Fig. S11N/
- Original Blot Source Data/Appendix Fig. S11N/Appendix Fig. S11N.jpg
- Original Blot Source Data/Appendix Fig. S11O/
- Original Blot Source Data/Appendix Fig. S11O/Appendix Fig. S11O.jpg
- Original Blot Source Data/Appendix Fig. S1I/
- Original Blot Source Data/Appendix Fig. S1I/Appendix Fig. S1I.jpg
- Original Blot Source Data/Appendix Fig. S2B/
- Original Blot Source Data/Appendix Fig. S2B/Appendix Fig. S2B.jpg
- Original Blot Source Data/Appendix Fig. S2D/
- Original Blot Source Data/Appendix Fig. S2D/Appendix Fig. S2D.jpg
- Original Blot Source Data/Appendix Fig. S2O/
- Original Blot Source Data/Appendix Fig. S2O/Appendix Fig. S2O.jpg
- Original Blot Source Data/Appendix Fig. S3A/
- Original Blot Source Data/Appendix Fig. S3A/Appendix Fig. S3A.jpg
- Original Blot Source Data/Appendix Fig. S4A/
- Original Blot Source Data/Appendix Fig. S4A/Appendix Fig. S4A.jpg
- Original Blot Source Data/Appendix Fig. S4B/
- Original Blot Source Data/Appendix Fig. S4B/Appendix Fig. S4B.jpg
- Original Blot Source Data/Appendix Fig. S4C/
- Original Blot Source Data/Appendix Fig. S4C/Appendix Fig. S4C.jpg
- Original Blot Source Data/Appendix Fig. S4D/
- Original Blot Source Data/Appendix Fig. S4D/Appendix Fig. S4D.jpg
- Original Blot Source Data/Appendix Fig. S4J/
- Original Blot Source Data/Appendix Fig. S4J/Appendix Fig. S4J.jpg
- Original Blot Source Data/Appendix Fig. S4K/
- Original Blot Source Data/Appendix Fig. S4K/Appendix Fig. S4K.jpg
- Original Blot Source Data/Appendix Fig. S4L/
- Original Blot Source Data/Appendix Fig. S4L/Appendix Fig. S4L.jpg
- Original Blot Source Data/Appendix Fig. S4M/
- Original Blot Source Data/Appendix Fig. S4M/Appendix Fig. S4M.jpg
- Original Blot Source Data/Appendix Fig. S5A/
- Original Blot Source Data/Appendix Fig. S5A/Appendix Fig. S5A.jpg
- Original Blot Source Data/Appendix Fig. S6A/
- Original Blot Source Data/Appendix Fig. S6A/Appendix Fig. S6A.jpg
- Original Blot Source Data/Appendix Fig. S6B/
- Original Blot Source Data/Appendix Fig. S6B/Appendix Fig. S6B.jpg
- Original Blot Source Data/Appendix Fig. S7A/
- Original Blot Source Data/Appendix Fig. S7A/Appendix Fig. S7A.jpg
- Original Blot Source Data/Appendix Fig. S7B/
- Original Blot Source Data/Appendix Fig. S7B/Appendix Fig. S7B.jpg
- Original Blot Source Data/Appendix Fig. S8N/
- Original Blot Source Data/Appendix Fig. S8N/Appendix Fig. S8N.jpg
- Original Blot Source Data/Appendix Fig. S9E/
- Original Blot Source Data/Appendix Fig. S9E/Appendix Fig. S9E.jpg
- Original Blot Source Data/Appendix Fig. S9F/
- Original Blot Source Data/Appendix Fig. S9F/Appendix Fig. S9F.jpg
